# Supplementary material for: Functional assessment of prevalent kelch13 mutations reveals high-level artemisinin resistance potential in Bangladeshi Plasmodium falciparum
Source: mBio. 2026 Mar 17;17(4):e03691-25. doi: 10.1128/mbio.03691-25 (PMC13064676; doi:10.1128/mbio.03691-25)
Supplement: File S1 — Source data for Fig. 1A. [file mbio.03691-25-s0001.xlsx]

## Sheet: Figure 1A-source data 1
Source Data for Fig. 1A. This table summarizes the most recent global frequency data of Plasmodium falciparum k13 mutations used to generate the pie charts in Figure 1A. It includes percentage frequencies of F446I, R561H, C580Y, wild-type (WT), and all other WHO-validated or candidate mutations (grouped as "Other mutations"), along with the year of data collection. We collected the data from the …
India	2015
F446I	2.18
Other mutations*	7.14
WT	90.73
Total (n=)	147
NW Myanmar	2014
F446I	64.189
Other mutations*	8.03
WT	20.47
R561H	7.31
Total (n=)	210
NE Myanmar	2017
F446I	6.55
Other mutations*	13.26
WT	52.49
R561H	27.7
Total (n=)	122
Eastern Myanmar	2019
prevalence	19.01
Other mutations*	35.99
WT	36.11
R561H	8.81
Total (n=)	142
SMRU clinics	2014
R561H	33
Other mutations*	33
WT	34
Total (n=)	30
Laos	2015
C580Y	40.88
Other mutations*	24.78
WT	34.34
Total (n=)	1394
Thailand	2017
C580Y	55.85
Other mutations*	37.5
WT	6.65
Total (n=)	9
NW Cambodia	2016
C580Y	100
Other mutations*	0
WT	0
Total (n=)	3
West Cambodia	2019
C580Y	54.05
Other mutations*	45.95
WT	0
Total (n=)	74
South Cambodia	2014
C580Y	84.23
Other mutations*	4
WT	11.84
Total (n=)	76
NE Cambodia	2018
C580Y	87.5
Other mutations*	0
WT	12.5
Total (n=)	48
Vietnam	2019
C580Y	82
Other mutations*	0
WT	9
Total (n=)	50
Eastern Rwanda	2018
R561H	19.8
Other mutations*	0
WT	80.2
Total (n=)	73
Southern Rwanda	2019
R561H	12.1
Other mutations*	0
WT	87.9
Total (n=)	66
NE Tanzania	2022
R561H	22.1
Other mutations*	1.76
WT	76.13
Total (n=)	176
Northern Guyana	2016
C580Y	8.77
Other mutations*	0
WT	91.23
Total (n=)	144
PNG	2020
C580Y	6.38
Other mutations*	0
WT	93.62
Total (n=)	94
China	2016
F446I	55.8824
Other mutations	44.1176
WT	0
Total (n=)	34
