# Supplementary material for: Functional assessment of prevalent kelch13 mutations reveals high-level artemisinin resistance potential in Bangladeshi Plasmodium falciparum
Source: mBio. 2026 Mar 17;17(4):e03691-25. doi: 10.1128/mbio.03691-25 (PMC13064676; doi:10.1128/mbio.03691-25)
Supplement: File S2 — Source data for Fig. 1B. [file mbio.03691-25-s0002.xlsx]

## Sheet: Figure 1B-source data 1
Source Data for Fig. 1B. Change of prevalence frequency of K13 F446I, R561H, C580Y, other validated mutations and WT over the years in different regions.
Cambodia
	C580Y	Wildtype	Other mutations	n
2002	22.1154	55.7692	22.1154	104
2004	54.717	32.0755	13.2075	53
2005	21.95	63.4146	14.6354	41
2006	54.35	34.7826	10.8674	46
2008	42.5806	16.129	41.2903	155
2009	62	28	10	50
2010	46.1538	21.7949	32.0513	156
2011	44.2308	47.6496	8.11966	468
2012	54.5045	40.3153	5.18018	444
2013	47.8693	41.9449	10.1858	689
2014	60.115	32.6942	7.1908	1043
2015	100	0	0	14
2016	100	0	0	63
2017	70	30	0	110
2018	96.0976	3.90244	0	205
2019	54.05	0	45.95	74
India
	R561H	F446I	Other mutations	WT	n
2011			6.25	93.75	16
2012	1.9802		26.7327	71.2871	101
2013		0.478469	18.1818	81.3397	65
2014		0.615385	18.7692	80.6154	121
2015		0.864553	3.45821	95.6772	174
2017			0.952381	99.0476	285
Myanmar
	F446I	R561H	C580Y	Other mutations	WT	n
2007	18.75	0	0	12.5	68.75	16
2008	18.75	0	6.25	3.125	71.875	32
2009	41.0256	0	0	11.5385	47.4359	78
2010	54.5455	0	18.1818	9.09091	18.1818	11
2011	41.2698	0	20.6349	12.6984	25.3968	63
2012	45.3608	4.12371	18.5567	23.7113	8.24742	97
2013	49.4681	7.97872	46.8085	31.9149	0	188
2014	48.0315	20.8661	7.48032	27.5591	0	254
2015	87.6623	6.49351	20.1299	27.2727	0	154
2016	12.7469	7.36086	2.693	17.5942	59.605	557
2017	17.7047	17.6347	3.9888	22.1134	38.5584	1429
2018	20.0224	0	9.73154	12.4161	57.83	894
China
	F446I	R561H	C580Y	Other mutations	WT	n
2009	46.875	0	1.04167	52.0833		96
2010	30.7692	0	0	69.2308		26
2011	32	0.8	0.8	66.4		125
2012	58.6207	0	0	41.3793		29
2013	32.5	0	0	67.5		40
2014	30.303	0	0	69.697		33
2015	44.4444	0	0	55.5556		72
2016	55.8824	0	0	44.1176		34
Thai-Myanmar border
	R561H	Wildtype	C580Y	Other mutations	n
2008	0.81	87.9	0.806452	10.4835	124
2009	10.64	53.19		36.17	94
2010	4.92	39.34	8.21918	47.5208	61
2011	2.27	38.64	17.2414	41.8486	44
2012	8.15603	34.7518	20	37.0922	282
2013	7.33945	20.6422	38.04	33.9783	218
2014	30	0	30	40	10
Vietnam
	C580Y	Other mutations	WT	n
2009	1.7316	0	98.2684	231
2010	4.08163	4	91.9184	147
2011	15.4412	4	80.5588	136
2012	59.2105	20.7895	20	76
2014	54.6512	45.3488	0	86
2015	55.1515	44.8485	0	165
2018	65.1163	34.8837	0	172
2019	82	18	0	50
Laos
	C580Y	Other mutations	WT	n
2011	0		100	86
2012	0		100	34
2013	34.6939	26	39.31	49
2014	77.4775	13	9.6	111
2015	43	6.22	50.78	1394
Rwanda
	R561H	Wildtype	Other mutations	n
2013	0	90.63	9.37	32
2014	7.53	90.32	2.15	93
2015	3.14	93.98	2.88	382
2018	19.8068	72.4638	7.73	207
NW Tanzania
	R561H	Wildtype	Other mutations	n
2017	1.31579	98.69	0	152
2019	0.236967	99.7	0	422
2021	7.70416	92.16	0.14	649
2022	22.1591	77.8	0	176
PNG
	C580Y	Wildtype	Other mutations	n
2017	20	80	0	5
2020	6.38	93.62	0	94
Guyana
	C580Y	Wildtype	Other mutations	n
2010	5.1	94.9	0	98
2016	8.77	91.23	0	114
