# Supplementary material for: Functional assessment of prevalent kelch13 mutations reveals high-level artemisinin resistance potential in Bangladeshi Plasmodium falciparum
Source: mBio. 2026 Mar 17;17(4):e03691-25. doi: 10.1128/mbio.03691-25 (PMC13064676; doi:10.1128/mbio.03691-25)
Supplement: File S3 — Source data for Fig. 3A. [file mbio.03691-25-s0003.xlsx]

## Sheet: Sheet1
Source Data for Fig. 3A. Ring Stage Survival Assay (RSA) data for k13 edited CHT parasites
Parasite	Parent	K13	RSA survivala				Increase in parasitemia in no drug control
			Mean	SEM	Nb	P valuec	Mean	SEM
CHT-S		WT	0.6636	0.126	3	-	1.9	0.1
CHT-Sctrl	CHT-SWT	WT	0.5441	0.1358	3	0.55 (ns)	2.2	0.2
CHT-SF446I	CHT-SWT	F446I	1.342	0.3307	3	0.1234 (ns)	1.933	0.06667
CHT-SR561H	CHT-SWT	R561H	11.86	0.6693	6	<0.0001 (****)	1.724	0.04989
CHT-SC580Y	CHT-SWT	C580Y	4.467	0.441	3	0.0078 (**)	1.892	0.05833
CHT-R		WT	6.465	0.535	2	-	1.791	0.1288
CHT-Rctrl	CHT-RWT	WT	6.3	0.2082	3	0.8 (ns)	1.993	0.0636
CHT-RF446I	CHT-RWT	F446I	7.99	0.4998	4	0.036 (*)	1.711	0.1059
CHT-RR561H	CHT-RWT	R561H	30.09	1.972	5	0.0002 (***)	1.828	0.1019
CHT-RC580Y	CHT-RWT	C580Y	12.18	0.85	4	0.0049 (**)	2	0.376
aRSA survival values represent the percentage of parasites surviving 66h later after a 6 h dosage of 700nM DHA at 0-3h rings, calculated relative to DMSO mock-treated controls.
bN, number of independent experiments.
cP value calculated for relative to the respective isogenic edited control line. P value determined by unpaired t test. ns, not significant. * P<0.05; ** P<0.01, *** P<0.001, **** P<0.0001.
ctrl, control (denotes line with silent gRNA shield mutations only); SEM, standard error of the mean; WT, wild-type.
