# Supplementary material for: Functional assessment of prevalent kelch13 mutations reveals high-level artemisinin resistance potential in Bangladeshi Plasmodium falciparum
Source: mBio. 2026 Mar 17;17(4):e03691-25. doi: 10.1128/mbio.03691-25 (PMC13064676; doi:10.1128/mbio.03691-25)
Supplement: File S5 — Source data for Fig. 4A. [file mbio.03691-25-s0005.xlsx]

## Sheet: Sheet1
Source Data for Fig. 4A. Fitness assay results- % (Mean, SEM, n) of a particular mutant line over its isogenic edited ctrl over days after coculturing.
	CHT-SR561H			CHT-SF446I			CHT-SC580Y			CHT-RF446I			CHT-RR561H			CHT-RC580Y
Days	Meana	SEM	nb	Meana	SEM	nb	Meana	SEM	nb	Meana	SEM	nb	Meana	SEM	nb	Meana	SEM	nb
0	36.3259	3.42148	3	48.3364	4.41621	3	42.0918	3.60285	3	54.8047	4.46375	3	46.6933	8.98521	3	50.5463	7.47186	3
7	28.1346	1.44075	9	45.3098	2.95979	6	44.4293	3.75718	9	34.9025	1.8226	9	63.6863	2.87699	9	52.8482	2.49368	6
14	47.258	1.8979	9	79.7763	6.28806	5	54.3841	3.83555	9	37.5274	2.36297	9	77.2452	4.39551	9	52.47	2.46873	9
30	58.8638	1.68209	9	93.9424	1.51871	8	54.7215	5.9218	9	32.8553	2.16321	9	83.8822	4.77463	9	43.3648	1.91071	9
40	62.9386	1.92895	9	92.5855	2.13124	3	53.5989	3.62944	9	28.747	3.69596	9	94.4167	0.950919	9	43.2948	3.21653	9
aPercent K13mut parasites determined by qPCR as a fraction of total parasite population in head-head growth assay against ctrl
bN, number of independent experiments, each performed in triplicate.
ctrl, control (gRNA binding-site mutations only); SD, standard deviation; WT, wild-type.
