# Supplementary material for: Functional assessment of prevalent kelch13 mutations reveals high-level artemisinin resistance potential in Bangladeshi Plasmodium falciparum
Source: mBio. 2026 Mar 17;17(4):e03691-25. doi: 10.1128/mbio.03691-25 (PMC13064676; doi:10.1128/mbio.03691-25)
Supplement: File S6 — Source data for Fig. 5A. [file mbio.03691-25-s0006.xlsx]

## Sheet: Sheet1
Source Data for Fig. 5A. % Parasitemia (Mean, SEM, n) of DHA treated K13 edited CHT-S lines from 72-192 h.
Time (h)	Parasitemia (%)
	CHT-SR561H			CHT-Sctrl			CHT-SC580Y			CHT-SF466I
	Mean	SEM	n	Mean	SEM	n	Mean	SEM	n	Mean	SEM	n
72:00:00	0.24175	0.0190542	4	0.015625	0.003125	2	0.0625	0.0045	2	0.0220667	0.00247745	3
96:00:00	0.38145	0.06145	2
120:00:00	0.625	0.0921502	4	0.08945	0.01055	2	0.242	0.052	2	0.13735	0.02765	2
144:00:00	1.12935	0.17065	2
168:00:00	1.845	0.298371	4
192:00:00	2.75	0.284312	4	0.2035	0.0265	2	0.53	0.02	2	0.2935	0.0165	2
