# Supplementary material for: Functional assessment of prevalent kelch13 mutations reveals high-level artemisinin resistance potential in Bangladeshi Plasmodium falciparum
Source: mBio. 2026 Mar 17;17(4):e03691-25. doi: 10.1128/mbio.03691-25 (PMC13064676; doi:10.1128/mbio.03691-25)
Supplement: File S7 — Source data for Fig. 5B. [file mbio.03691-25-s0007.xlsx]

## Sheet: Sheet1
Source Data for Fig. 5B. % Parasitemia (Mean, SEM, n) of DHA treated K13 edited CHT-S lines from 72-192 h.
Time (h)	Parasitemia (%)
	CHT-RR561H			CHT-Rctrl			CHT-RC580Y			CHT-RF466I
	Mean	SEM	n	Mean	SEM	n	Mean	SEM	n	Mean	SEM	n
72:00:00	0.55295	0.193312	6	0.146384	0.0416089	5	0.227112	0.0465088	6	0.220833	0.0504397	6
96:00:00
120:00:00	1.56667	0.321455	3	0.3475	0.0830161	4	1.215	0.176777	2	0.4415	0.129401	2
144:00:00	2.03333	0.251661	3
168:00:00				0.718667	0.0737925	3
192:00:00	3.15	0.919239	2	0.895	0.00707107	2	1.435	0.0919239	2	1.08	0.39598	2
