# Supplementary material for: Functional assessment of prevalent kelch13 mutations reveals high-level artemisinin resistance potential in Bangladeshi Plasmodium falciparum
Source: mBio. 2026 Mar 17;17(4):e03691-25. doi: 10.1128/mbio.03691-25 (PMC13064676; doi:10.1128/mbio.03691-25)
Supplement: Source Tables S1 and S2 — Source data tables for Fig. S1 and S2. [file mbio.03691-25-s0009.xlsx]

## Sheet: Source Table S1
Source Table S1. Datset of WHO-Validated K13 Mutations Associated with Artemisinin Resistance, Based on WWARN and Supplemented Literature Data											Cumulative samples tested and present samples in a given country mentioned in the country column
Mutations	Data Source	Country	Year	Tested	Prevalence (%)	Article title	PubMed ID	Mutation	Site	Present	Total tested by Year	Total present by year	Prevalence by year
P441L	WWARN	Myanmar	2007	16	6.25	Prevalence of K13-propeller polymorphisms in Plasmodium falciparum from China-Myanmar border in 2007-2012.	25927592	P441L	Lai Zar	1
	WWARN	Myanmar	2011	12	8.33	Spread of artemisinin resistance in Plasmodium falciparum malaria.	25075834	P441L	Shwe Kyin	1
	WWARN	Myanmar	2012	67	8.96	Spread of artemisinin resistance in Plasmodium falciparum malaria.	25075834	P441L	Shwe Kyin	6
	WWARN	Myanmar	2013	188	1.06	Spread of artemisinin-resistant Plasmodium falciparum in Myanmar: a cross-sectional survey of the K13 molecular marker.	25704894	P441L	Kayin State	2	237	3	1.26582
	WWARN	Myanmar	2013	49	2.04	Molecular assessment of artemisinin resistance markers, polymorphisms in the k13 propeller, and a multidrug-resistance gene in the eastern and western border areas of Myanmar.	25537878	P441L	Paletwa	1
	WWARN	Myanmar	2014	99	1.01	Spread of artemisinin-resistant Plasmodium falciparum in Myanmar: a cross-sectional survey of the K13 molecular marker.	25704894	P441L	Kayin State	1	385	8	2.07792
	WWARN	Myanmar	2014	32	3.13	K13 mutations and pfmdr1 copy number variation in Plasmodium falciparum malaria in Myanmar.	26911145	P441L	Myitkyinar	1
	WWARN	Myanmar	2014	254	2.36	Molecular markers of artemisinin resistance during falciparum malaria elimination in Eastern Myanmar	38720269	P441L	Hpapun, Kayin	6
	WWARN	Myanmar	2015	54	14.81	Plasmodium falciparum Kelch 13 mutations and treatment response in patients in Hpa-Pun District, Northern Kayin State, Myanmar.	29178921	P441L	Hpapun, Kayin	8	208	11	5.28846
	Literature	Myanmar	2015	154	1.94805	Artemisinin resistance-associated markers in Plasmodium falciparum parasites from the China-Myanmar border: predicted structural stability of K13 propeller variants detected in a low-prevalence area	30883571	P441L	Kayin State	3
	WWARN	Myanmar	2016	19	5.26	Molecular epidemiology of resistance to antimalarial drugs in the Greater Mekong subregion: an observational study	32679084	P441L	Kyainseikgyi, Kayin	1	587	70	11.925
	WWARN	Myanmar	2016	7	42.86	Molecular epidemiology of resistance to antimalarial drugs in the Greater Mekong subregion: an observational study	32679084	P441L	Myawaddy, Kayin	3
	WWARN	Myanmar	2016	557	11.67	Molecular markers of artemisinin resistance during falciparum malaria elimination in Eastern Myanmar	38720269	P441L	Hpapun, Kayin	65
	WWARN	Myanmar	2016	4	25	Molecular epidemiology of resistance to antimalarial drugs in the Greater Mekong subregion: an observational study	32679084	P441L	Kawkareik, Kayin	1
	WWARN	Myanmar	2017	1429	18.4	Molecular markers of artemisinin resistance during falciparum malaria elimination in Eastern Myanmar	38720269	P441L	Hpapun, Kayin	263	1448	268	18.5083
	WWARN	Myanmar	2017	17	23.53	Molecular markers of artemisinin resistance during falciparum malaria elimination in Eastern Myanmar	38720269	P441L	Hlaingbwe, Kayin	4
	WWARN	Myanmar	2017	2	50	Molecular markers of artemisinin resistance during falciparum malaria elimination in Eastern Myanmar	38720269	P441L	Kawkareik, Kayin	1
	WWARN	Myanmar	2018	894	10.18	Molecular markers of artemisinin resistance during falciparum malaria elimination in Eastern Myanmar	38720269	P441L	Hpapun, Kayin	91	939	94	10.0106
	WWARN	Myanmar	2018	45	6.67	Molecular markers of artemisinin resistance during falciparum malaria elimination in Eastern Myanmar	38720269	P441L	Hlaingbwe, Kayin	3
	WWARN	Myanmar	2019	141	29.08	Molecular markers of artemisinin resistance during falciparum malaria elimination in Eastern Myanmar	38720269	P441L	Hpapun, Kayin	41
	WWARN	Rwanda	2018	52	1.92	Association of Plasmodium falciparum kelch13 R561H genotypes with delayed parasite clearance in Rwanda: an open-label, single-arm, multicentre, therapeutic efficacy study.	33864801	P441L	Masaka	1
	WWARN	Thailand	2008	124	0.81	Declining efficacy of artemisinin combination therapy against P. falciparum malaria on the Thai-Myanmar border (2003-2013): the role of parasite genetic factors.	27313266	P441L	clinics of the Shoklo Malaria Research Unit (SMRU)	1
	WWARN	Thailand	2009	94	1.06	Declining efficacy of artemisinin combination therapy against P. falciparum malaria on the Thai-Myanmar border (2003-2013): the role of parasite genetic factors.	27313266	P441L	clinics of the Shoklo Malaria Research Unit (SMRU)	1	109	3	2.75229
	WWARN	Thailand	2009	15	13.33	Natural selection of K13 mutants of Plasmodium falciparum in response to artemisinin combination therapies in Thailand.	26548510	P441L	Tak	2
	WWARN	Thailand	2010	61	1.64	Declining efficacy of artemisinin combination therapy against P. falciparum malaria on the Thai-Myanmar border (2003-2013): the role of parasite genetic factors.	27313266	P441L	clinics of the Shoklo Malaria Research Unit (SMRU)	1
	WWARN	Thailand	2011	43	4.65	Spread of artemisinin resistance in Plasmodium falciparum malaria.	25075834	P441L	Mae Sot	2	87	6	6.89655
	WWARN	Thailand	2011	44	9.09	Declining efficacy of artemisinin combination therapy against P. falciparum malaria on the Thai-Myanmar border (2003-2013): the role of parasite genetic factors.	27313266	P441L	clinics of the Shoklo Malaria Research Unit (SMRU)	4
	WWARN	Thailand	2012	77	5.19	Spread of artemisinin resistance in Plasmodium falciparum malaria.	25075834	P441L	Mae Sot	4	278	13	4.67626
	WWARN	Thailand	2012	13	7.69	Spread of artemisinin resistance in Plasmodium falciparum malaria.	25075834	P441L	Ranong	1
	WWARN	Thailand	2012	143	4.9	Declining efficacy of artemisinin combination therapy against P. falciparum malaria on the Thai-Myanmar border (2003-2013): the role of parasite genetic factors.	27313266	P441L	clinics of the Shoklo Malaria Research Unit (SMRU)	7
	WWARN	Thailand	2012	45	2.22	Emergence and Spread of kelch13 Mutations Associated with Artemisinin Resistance in Plasmodium falciparum Parasites in 12 Thai Provinces from 2007 to 2016.	29378723	P441L	Tak	1
	WWARN	Thailand	2013	143	2.8	Spread of artemisinin-resistant Plasmodium falciparum in Myanmar: a cross-sectional survey of the K13 molecular marker	25704894	P441L	Tak	4	205	7	3.41463
	WWARN	Thailand	2013	62	4.84	Declining efficacy of artemisinin combination therapy against P. falciparum malaria on the Thai-Myanmar border (2003-2013): the role of parasite genetic factors.	27313266	P441L	clinics of the Shoklo Malaria Research Unit (SMRU)	3
	WWARN	Thailand	2016	34	5.88	Emergence and Spread of kelch13 Mutations Associated with Artemisinin Resistance in Plasmodium falciparum Parasites in 12 Thai Provinces from 2007 to 2016.	29378723	P441L	Kanchanaburi	2
	WWARN	Uganda	2018	30	3.33	Changing Prevalence of Potential Mediators of Aminoquinoline, Antifolate, and Artemisinin Resistance Across Uganda.	33146722	P441L	Agago	1	68	2	2.94118
	WWARN	Uganda	2018	38	2.63	Changing Prevalence of Potential Mediators of Aminoquinoline, Antifolate, and Artemisinin Resistance Across Uganda.	33146722	P441L	Katakwi	1
	WWARN	Uganda	2019	45	2.22	Changing Prevalence of Potential Mediators of Aminoquinoline, Antifolate, and Artemisinin Resistance Across Uganda.	33146722	P441L	Hoima	1	78	2	2.5641
	WWARN	Uganda	2019	33	3.03	Changing Prevalence of Potential Mediators of Aminoquinoline, Antifolate, and Artemisinin Resistance Across Uganda.	33146722	P441L	Kasese	1
Mutations	WWARN/addition	Country	Year	Tested	Prevalence (%)	Article title	PubMed ID	Mutation	Site	Present	Total tested by Year	Total present by year	Prevalence by year
F446I	WWARN	China	2009	96	46.875	A Single Mutation in K13 Predominates in Southern China and Is Associated With Delayed Clearance of Plasmodium falciparum Following Artemisinin Treatment.	25910630	F446I	Yingjiang	45
	WWARN	China	2010	26	30.7692	A Single Mutation in K13 Predominates in Southern China and Is Associated With Delayed Clearance of Plasmodium falciparum Following Artemisinin Treatment.	25910630	F446I	Yingjiang	8
	WWARN	China	2011	125	32	A Single Mutation in K13 Predominates in Southern China and Is Associated With Delayed Clearance of Plasmodium falciparum Following Artemisinin Treatment.	25910630	F446I	Tenchchong	40
	WWARN	China	2012	29	17.2414	A Single Mutation in K13 Predominates in Southern China and Is Associated With Delayed Clearance of Plasmodium falciparum Following Artemisinin Treatment.	25910630	F446I	Yingjiang	5	55	17	30.9091
	Literature	China	2012	12	16.6667	Artemisinin resistance-associated markers in Plasmodium falciparum parasites from the China-Myanmar border: predicted structural stability of K13 propeller variants detected in a low-prevalence area	30883571		Yunnan	2
	WWARN	China	2012	12	66.6667	A Single Mutation in K13 Predominates in Southern China and Is Associated With Delayed Clearance of Plasmodium falciparum Following Artemisinin Treatment.	25910630	F446I	Tenchchong	8
	WWARN	China	2012	2	100	Prevalence of K13-propeller polymorphisms in Plasmodium falciparum from China-Myanmar border in 2007-2012.	25927592	F446I	Ruili	2
	WWARN	China	2013	16	18.75	Amplification of pfmdr1, pfcrt, pvmdr1, and K13 propeller polymorphisms associated with Plasmodium falciparum and Plasmodium vivax isolates from the China-Myanmar border.	25691632	F446I	Yingjiang	3	62	13	20.9677
	Literature	China	2013	40	17.5	Artemisinin resistance-associated markers in Plasmodium falciparum parasites from the China-Myanmar border: predicted structural stability of K13 propeller variants detected in a low-prevalence area	30883571	F446I	Yunnan	7
	WWARN	China	2013	6	50	A Single Mutation in K13 Predominates in Southern China and Is Associated With Delayed Clearance of Plasmodium falciparum Following Artemisinin Treatment.	25910630	F446I	Tenchchong	3
	Literature	China	2014	33	21.2121	Artemisinin resistance-associated markers in Plasmodium falciparum parasites from the China-Myanmar border: predicted structural stability of K13 propeller variants detected in a low-prevalence area	30883571	F446I	Yunnan	7	43	10	23.2558
	WWARN	China	2014	10	30	Amplification of pfmdr1, pfcrt, pvmdr1, and K13 propeller polymorphisms associated with Plasmodium falciparum and Plasmodium vivax isolates from the China-Myanmar border.	25691632	F446I	Yingjiang	3
	Literature	China	2015	72	38.8889	Artemisinin resistance-associated markers in Plasmodium falciparum parasites from the China-Myanmar border: predicted structural stability of K13 propeller variants detected in a low-prevalence area	30883571	F446I	Yunnan	28	109	32	29.3578
	Literature	China	2015	37	10.8108	Artemisinin resistance-associated markers in Plasmodium falciparum parasites from the China-Myanmar border: predicted structural stability of K13 propeller variants detected in a low-prevalence area	30883571	F446I	Yunnan	4
	Literature	China	2016	34	55.8824	Artemisinin resistance-associated markers in Plasmodium falciparum parasites from the China-Myanmar border: predicted structural stability of K13 propeller variants detected in a low-prevalence area	30883571	F446I	Yunnan	19			55.8824
	WWARN	Ghana	2018	78	2.5641	Efficacy of Artemether-Lumefantrine on various Plasmodium falciparum Kelch 13 and Pfmdr1 genes isolated in Ghana.	33163636	F446I	Ga West Municipality	2
	WWARN	India	2013	17	0	Evidence of Artemisinin-Resistant Plasmodium falciparum Malaria in Eastern India.	30428283	F446I	Purulia	0	44	1	2.27273
	WWARN	India	2013	27	3.7037	Evidence of Artemisinin-Resistant Plasmodium falciparum Malaria in Eastern India.	30428283	F446I	Bankura	1
	WWARN	India	2014	19	5.26316	Evidence of Artemisinin-Resistant Plasmodium falciparum Malaria in Eastern India.	30428283	F446I	Purulia	1	23	2	8.69565
	WWARN	India	2014	4	25	Evidence of Artemisinin-Resistant Plasmodium falciparum Malaria in Eastern India.	30428283	F446I	Alipurduar	1
	WWARN	India	2015	85	1.17647	Emerging polymorphisms in falciparum Kelch 13 gene in Northeastern region of India.	27912758	F446I	Changlang	1	147	3	2.04082
	WWARN	India	2015	28	3.57143	Novel pfkelch13 Gene Polymorphism Associates With Artemisinin Resistance in Eastern India.	30535043	F446I	Kolkata	1
	WWARN	India	2015	34	2.94118	Novel pfkelch13 Gene Polymorphism Associates With Artemisinin Resistance in Eastern India.	30535043	F446I	Purulia	1
	WWARN	Mali	2002	86	2.32558	Polymorphisms in the K13-propeller gene in artemisinin-susceptible Plasmodium falciparum parasites from Bougoula-Hameau and Bandiagara, Mali.	25918205	F446I	Mopti, Bandiagara	2
	WWARN	Myanmar	2004	70	1.42857	Little Polymorphism at the K13 Propeller Locus in Worldwide Plasmodium falciparum Populations Prior to the Introduction of Artemisinin Combination Therapies.	27001814	F446I	Bago	1
	WWARN	Myanmar	2007	16	18.75	Prevalence of K13-propeller polymorphisms in Plasmodium falciparum from China-Myanmar border in 2007-2012.	25927592	F446I	Lai Zar	3
	WWARN	Myanmar	2008	32	12.5	Prevalence of K13-propeller polymorphisms in Plasmodium falciparum from China-Myanmar border in 2007-2012.	25927592	F446I	Lai Zar	4	47	6	12.766
	WWARN	Myanmar	2008	15	13.3333	Prevalence of K13-propeller polymorphisms in Plasmodium falciparum from China-Myanmar border in 2007-2012.	25927592	F446I	Mongmao	2
	WWARN	Myanmar	2009	78	41.0256	Prevalence of K13-propeller polymorphisms in Plasmodium falciparum from China-Myanmar border in 2007-2012.	25927592	F446I	Lai Zar	32
	WWARN	Myanmar	2010	11	18.1818	Prevalence of K13-propeller polymorphisms in Plasmodium falciparum from China-Myanmar border in 2007-2012.	25927592	F446I	Lai Zar	2	22	6	27.2727
	WWARN	Myanmar	2010	7	28.5714	Spread of artemisinin resistance in Plasmodium falciparum malaria.	25075834	F446I	Kachin State	2
	WWARN	Myanmar	2010	4	50	Prevalence of K13-propeller polymorphisms in Plasmodium falciparum from China-Myanmar border in 2007-2012.	25927596	F446I	Wa State	2
	WWARN	Myanmar	2011	12	16.6667	Examining Plasmodium falciparum and P. vivax clearance subsequent to antimalarial drug treatment in the Myanmar-China border area based on quantitative real-time polymerase chain reaction.	25927592	F446I	Shwe Kyin	2	80	26	32.5
	WWARN	Myanmar	2011	5	60	Spread of artemisinin resistance in Plasmodium falciparum malaria.	25075834	F446I	Mongmao	3
	WWARN	Myanmar	2011	63	33.3333	Prevalence of K13-propeller polymorphisms in Plasmodium falciparum from China-Myanmar border in 2007-2012.	25927596	F446I	Laiza	21
	WWARN	Myanmar	2012	67	1.49254	Therapeutic efficacy and artemisinin resistance in northern Myanmar: evidence from in vivo and molecular marker studies.	28388902	F446I	Shwe Kyin	1	253	44	17.3913
	WWARN	Myanmar	2012	10	30	Therapeutic efficacy and artemisinin resistance in northern Myanmar: evidence from in vivo and molecular marker studies.	28388902	F446I	Lai Zar	3
	WWARN	Myanmar	2012	71	12.6761	Spread of artemisinin-resistant Plasmodium falciparum in Myanmar: a cross-sectional survey of the K13 molecular marker.	25704894	F446I	Muse	9
	WWARN	Myanmar	2012	97	25.7732	Spread of artemisinin-resistant Plasmodium falciparum in Myanmar: a cross-sectional survey of the K13 molecular marker.	25704894	F446I	Tamu	25
	WWARN	Myanmar	2012	8	75	The spread of artemisinin-resistant Plasmodium falciparum in the Greater Mekong subregion: a molecular epidemiology observational study.	28161569	F446I	Kachin State	6
	WWARN	Myanmar	2013	30	26.6667	Spread of artemisinin-resistant Plasmodium falciparum in Myanmar: a cross-sectional survey of the K13 molecular marker.	25704894	F446I	Kachin State	8	432	93	21.5278
	WWARN	Myanmar	2013	188	11.7021	Spread of artemisinin-resistant Plasmodium falciparum in Myanmar: a cross-sectional survey of the K13 molecular marker.	25704894	F446I	Kayin State	22
	WWARN	Myanmar	2013	3	33.3333	Plasmodium falciparum Kelch 13 mutations and treatment response in patients in Hpa-Pun District, Northern Kayin State, Myanmar.	29178921	F446I	Mon Region	1
	WWARN	Myanmar	2013	41	26.8293	Spread of artemisinin-resistant Plasmodium falciparum in Myanmar: a cross-sectional survey of the K13 molecular marker.	25704894	F446I	Sagaing Region	11
	WWARN	Myanmar	2013	32	31.25	Spread of artemisinin-resistant Plasmodium falciparum in Myanmar: a cross-sectional survey of the K13 molecular marker.	25704894	F446I	Hpa Pun	10
	WWARN	Myanmar	2013	92	16.3043	Spread of artemisinin-resistant Plasmodium falciparum in Myanmar: a cross-sectional survey of the K13 molecular marker.	25704894	F446I	Kayin	15
	WWARN	Myanmar	2013	46	56.5217	Therapeutic efficacy and artemisinin resistance in northern Myanmar: evidence from in vivo and molecular marker studies.	28388902	F446I	Kachin State	26
	WWARN	Myanmar	2014	40	25	Therapeutic efficacy and artemisinin resistance in northern Myanmar: evidence from in vivo and molecular marker studies.	28388902	F446I	Kachin State	10	577	122	21.1438
	WWARN	Myanmar	2014	99	4.0404	K13 mutations and pfmdr1 copy number variation in Plasmodium falciparum malaria in Myanmar.	26911145	F446I	Kayin State	4
	WWARN	Myanmar	2014	5	40	K13 mutations and pfmdr1 copy number variation in Plasmodium falciparum malaria in Myanmar.	26911145	F446I	Sagaing Region	2
	WWARN	Myanmar	2014	6	16.6667	K13 mutations and pfmdr1 copy number variation in Plasmodium falciparum malaria in Myanmar.	26911145	F446I	Shan State	1
	WWARN	Myanmar	2014	57	24.5614	Parasite clearance rates in Upper Myanmar indicate a distinctive artemisinin resistance phenotype: a therapeutic efficacy study.	27036739	F446I	Tamu	14
	WWARN	Myanmar	2014	63	25.3968	Parasite clearance rates in Upper Myanmar indicate a distinctive artemisinin resistance phenotype: a therapeutic efficacy study.	27036739	F446I	Tabeikkyin	16
	WWARN	Myanmar	2014	91	14.2857	Spread of artemisinin-resistant Plasmodium falciparum in Myanmar: a cross-sectional survey of the K13 molecular marker.	25704894	F446I	Homemalin	13
	WWARN	Myanmar	2014	32	56.25	Artemether-Lumefantrine and Dihydroartemisinin-Piperaquine Retain High Efficacy for Treatment of Uncomplicated Plasmodium falciparum Malaria in Myanmar.	31833468	F446I	Myitkyinar	18
	WWARN	Myanmar	2014	13	7.69231	Artemether-Lumefantrine and Dihydroartemisinin-Piperaquine Retain High Efficacy for Treatment of Uncomplicated Plasmodium falciparum Malaria in Myanmar.	31833468	F446I	Kyaukme, Shan State	1
	WWARN	Myanmar	2014	43	41.8605	Molecular markers of artemisinin resistance during falciparum malaria elimination in Eastern Myanmar	38720269	F446I	Myitkyinar	18
	WWARN	Myanmar	2014	71	15.493	Molecular markers of artemisinin resistance during falciparum malaria elimination in Eastern Myanmar	38720269	F446I	Thabeikkyin	11
	WWARN	Myanmar	2014	57	24.5614	Molecular markers of artemisinin resistance during falciparum malaria elimination in Eastern Myanmar	38720269	F446I	Tamu, Sagaing	14
	WWARN	Myanmar	2015	12	66.6667	Molecular markers of artemisinin resistance during falciparum malaria elimination in Eastern Myanmar	38720269	F446I	Laiza	8	274	135	49.2701
	WWARN	Myanmar	2015	95	61.0526	Molecular markers of artemisinin resistance during falciparum malaria elimination in Eastern Myanmar	38720269	F446I	Kachin	58
	WWARN	Myanmar	2015	97	56.701	Molecular markers of artemisinin resistance during falciparum malaria elimination in Eastern Myanmar	38720269	F446I	Shan state	55
	WWARN	Myanmar	2015	40	22.5	Molecular markers of artemisinin resistance during falciparum malaria elimination in Eastern Myanmar	38720269	F446I	Naung Cho	9
	WWARN	Myanmar	2015	9	33.3333	Molecular markers of artemisinin resistance during falciparum malaria elimination in Eastern Myanmar	38720269	F446I	Mandalay	3
	WWARN	Myanmar	2015	21	9.52381	Molecular markers of artemisinin resistance during falciparum malaria elimination in Eastern Myanmar	38720269	F446I	Tha Beik Kyin	2
	WWARN	Myanmar	2016	7	14.2857	Molecular markers of artemisinin resistance during falciparum malaria elimination in Eastern Myanmar	38720269	F446I	Myawaddy, Kayin	1	564	71	12.5887
	WWARN	Myanmar	2016	557	12.5673	Molecular markers of artemisinin resistance during falciparum malaria elimination in Eastern Myanmar	38720269	F446I	Hpapun, Kayin	70
	WWARN	Myanmar	2017	39	5.12821	Molecular markers of artemisinin resistance during falciparum malaria elimination in Eastern Myanmar	38720269	F446I	Kachin State	2	1599	253	15.8224
	WWARN	Myanmar	2017	44	9.09091	Molecular markers of artemisinin resistance during falciparum malaria elimination in Eastern Myanmar	38720269	F446I	Shan state	4
	WWARN	Myanmar	2017	1429	15.8153	Molecular markers of artemisinin resistance during falciparum malaria elimination in Eastern Myanmar	38720269	F446I	Hpapun, Kayin	226
	WWARN	Myanmar	2017	48	39.5833	Molecular markers of artemisinin resistance during falciparum malaria elimination in Eastern Myanmar	38720269	F446I	Kayin State	19
	WWARN	Myanmar	2017	39	5.12821	Efficacy and Safety of Pyronaridine-Artesunate for the Treatment of Uncomplicated Plasmodium falciparum and Plasmodium vivax Malaria in Myanmar.	32524960	F446I	Myitkyina, Kachin State	2
	WWARN	Myanmar	2018	894	16.8904	Efficacy and Safety of Pyronaridine-Artesunate for the Treatment of Uncomplicated Plasmodium falciparum and Plasmodium vivax Malaria in Myanmar.	32524960	F446I	Hpapun, Kayin	151	1038	179	17.2447
	WWARN	Myanmar	2018	4	75	Molecular markers of artemisinin resistance during falciparum malaria elimination in Eastern Myanmar	38720269	F446I	Myawaddy, Kayin	3
	WWARN	Myanmar	2018	45	8.88889	Molecular markers of artemisinin resistance during falciparum malaria elimination in Eastern Myanmar	38720269	F446I	Hlaingbwe, Kayin	4
	WWARN	Myanmar	2018	1	100	Molecular markers of artemisinin resistance during falciparum malaria elimination in Eastern Myanmar	38720269	F446I	Kawkareik, Kayin	1
	WWARN	Myanmar	2018	46	2.17391	Molecular markers of artemisinin resistance during falciparum malaria elimination in Eastern Myanmar	38720269	F446I	Tanintharyi	1
	WWARN	Myanmar	2018	48	39.5833	Molecular markers of artemisinin resistance during falciparum malaria elimination in Eastern Myanmar	38720269	F446I	Kayin State	19
	WWARN	Thailand	2011	44	2.27273	Declining efficacy of artemisinin combination therapy against P. falciparum malaria on the Thai-Myanmar border (2003-2013): the role of parasite genetic factors.	27313266	F446I	clinics of the Shoklo Malaria Research Unit (SMRU)	1
	WWARN	Thailand	2012	45	8.88889	Declining efficacy of artemisinin combination therapy against P. falciparum malaria on the Thai-Myanmar border (2003-2013): the role of parasite genetic factors.	27313266	F446I	Tak	4	62	5	8.06452
	WWARN	Thailand	2012	17	5.88235	Declining efficacy of artemisinin combination therapy against P. falciparum malaria on the Thai-Myanmar border (2003-2013): the role of parasite genetic factors.	27313266	F446I	Mae Hongson	1
Mutations	WWARN/addition	Country	Year	Tested	Prevalence (%)	Article title	PubMed ID	Mutation	Site	Present	Total tested by Year	Total present by year	Prevalence by year
N458Y	WWARN	Cambodia	2010	66	1.51515	A molecular marker of artemisinin-resistant Plasmodium falciparum malaria.	24352242	N458Y	Pailin	1
	Literature	Cambodia	2011	7	14.2857	Plasmodium falciparum parasite population structure and gene flow associated to anti-malarial drugs resistance in Cambodia	27301553	N458Y	Battambang	1
	Literature	Cambodia	2011	33	3.0303	Plasmodium falciparum parasite population structure and gene flow associated to anti-malarial drugs resistance in Cambodia	27301553	N458Y	Pailin	1	40	2	5
	WWARN	Cambodia	2012	19	5.26316	A molecular marker of artemisinin-resistant Plasmodium falciparum malaria.	24352242	N458Y	Pursat	1
	WWARN	China	2009	96	1.04167	A Single Mutation in K13 Predominates in Southern China and Is Associated With Delayed Clearance of Plasmodium falciparum Following Artemisinin Treatment.	25910630	N458Y	Yingjiang	1
	WWARN	Myanmar	2009	78	1.28205	Prevalence of K13-propeller polymorphisms in Plasmodium falciparum from China-Myanmar border in 2007-2012.	25927592	N458Y	Lai Zar	1
	WWARN	Myanmar	2013	188	1.06383	Spread of artemisinin-resistant Plasmodium falciparum in Myanmar: a cross-sectional survey of the K13 molecular marker.	25704894	N458Y	Kayin State	2
	WWARN	Myanmar	2013	42	4.7619	Molecular assessment of artemisinin resistance markers, polymorphisms in the k13 propeller, and a multidrug-resistance gene in the eastern and western border areas of Myanmar.	25537878	N458Y	Kyitedon	2	230	4	1.73913
	WWARN	Myanmar	2014	63	11.1111	Therapeutic efficacy and artemisinin resistance in northern Myanmar: evidence from in vivo and molecular marker studies	28388902	N458Y	Tabeikkyin	7
	WWARN	Myanmar	2014	63	11.1111	A Worldwide Map of Plasmodium falciparum K13-Propeller Polymorphisms	27332904	N458Y	Tabeikkyin	7	126	7	5.55556
	WWARN	Myanmar	2015	95	1.05263	Artemether-Lumefantrine and Dihydroartemisinin-Piperaquine Retain High Efficacy for Treatment of Uncomplicated Plasmodium falciparum Malaria in Myanmar	31833468	N458Y	Kachin	1		7
	WWARN	Myanmar	2015	40	2.5	Molecular Profiles of Multiple Antimalarial Drug Resistance Markers in Plasmodium falciparum and Plasmodium vivax in the Mandalay Region, Myanmar	36296297	N458Y	Naung Cho	1	135	2	1.48148
	WWARN	Myanmar	2017	1429	0.069979	Molecular markers of artemisinin resistance during falciparum malaria elimination in Eastern Myanmar	38720269	N458Y	Hpapun, Kayin	1
	WWARN	Thailand	2005	47	2.12766	Declining Efficacy of Artemisinin Combination Therapy Against P. Falciparum Malaria on the Thai-Myanmar Border (2003-2013): The Role of Parasite Genetic Factors	27313266	N458Y	clinics of the Shoklo Malaria Research Unit (SMRU)	1
	WWARN	Thailand	2007	40	2.5	Selection and spread of artemisinin-resistant alleles in Thailand prior to the global artemisinin resistance containment campaign.	25836766	N458Y	Kanchanaburi,	1
	WWARN	Thailand	2007	171	1.16959	Selection and spread of artemisinin-resistant alleles in Thailand prior to the global artemisinin resistance containment campaign.	25836766	N458Y	Tak	2	422	6	1.4218
	WWARN	Thailand	2007	40	2.5	Selection and spread of artemisinin-resistant alleles in Thailand prior to the global artemisinin resistance containment campaign.	25836766	N458Y	Kanchanaburi	1
	WWARN	Thailand	2007	171	1.16959	Selection and spread of artemisinin-resistant alleles in Thailand prior to the global artemisinin resistance containment campaign.	25836766	N458Y	Tak	2
	WWARN	Thailand	2008	124	2.41935	Declining Efficacy of Artemisinin Combination Therapy Against P. Falciparum Malaria on the Thai-Myanmar Border (2003-2013): The Role of Parasite Genetic Factors	27313266	N458Y	clinics of the Shoklo Malaria Research Unit (SMRU)	3
	WWARN	Thailand	2010	61	8.19672	Declining Efficacy of Artemisinin Combination Therapy Against P. Falciparum Malaria on the Thai-Myanmar Border (2003-2013): The Role of Parasite Genetic Factors	27313266	N458Y	clinics of the Shoklo Malaria Research Unit (SMRU)	5
	WWARN	Thailand	2011	43	2.32558	Spread of artemisinin resistance in Plasmodium falciparum malaria.	25075834	N458Y	Mae Sot	1
	WWARN	Thailand	2011	44	9.09091	Declining Efficacy of Artemisinin Combination Therapy Against P. Falciparum Malaria on the Thai-Myanmar Border (2003-2013): The Role of Parasite Genetic Factors	27313266	N458Y	clinics of the Shoklo Malaria Research Unit (SMRU)	4	87	5	5.74713
	WWARN	Thailand	2012	77	7.79221	Spread of artemisinin resistance in Plasmodium falciparum malaria.	25075834	N458Y	Mae Sot	6
	WWARN	Thailand	2012	143	5.59441	Declining Efficacy of Artemisinin Combination Therapy Against P. Falciparum Malaria on the Thai-Myanmar Border (2003-2013): The Role of Parasite Genetic Factors	27313266	N458Y	clinics of the Shoklo Malaria Research Unit (SMRU)	8	265	17	6.41509
	WWARN	Thailand	2012	45	6.66667	Emergence and Spread of kelch13 Mutations Associated with Artemisinin Resistance in Plasmodium falciparum Parasites in 12 Thai Provinces from 2007 to 2016	29378723	N458Y	Tak	3
	WWARN	Thailand	2013	143	4.1958	Spread of artemisinin-resistant Plasmodium falciparum in Myanmar: a cross-sectional survey of the K13 molecular marker.	25704894	N458Y	Tak	6
	WWARN	Thailand	2013	62	9.67742	Declining Efficacy of Artemisinin Combination Therapy Against P. Falciparum Malaria on the Thai-Myanmar Border (2003-2013): The Role of Parasite Genetic Factors	27313266	N458Y	clinics of the Shoklo Malaria Research Unit (SMRU)	6	218	15	6.88073
	WWARN	Thailand	2013	13	23.0769	Natural selection of K13 mutants of Plasmodium falciparum in response to artemisinin combination therapies in Thailand	26548510	N458Y	Tak	3
Mutations	WWARN/addition	Country	Year	Tested	Prevalence (%)	Article title	PubMed ID	Mutation	Site	Present	Total tested by Year	Total present by year	Prevalence by year
M476I	WWARN	Equatorial Guinea	2013	20	5	Polymorphisms of Plasmodium falciparum k13-propeller gene among migrant workers returning to Henan Province, China from Africa.	28797235	M476I	Malabo	1
	WWARN	Myanmar	2012	67	2.98507	Spread of artemisinin resistance in Plasmodium falciparum malaria.	25075834	M476I	Shwe Kyin	2
	WWARN	Myanmar	2013	188	6.91489	Spread of artemisinin-resistant Plasmodium falciparum in Myanmar: a cross-sectional survey of the K13 molecular marker.	25704894	M476I	Kayin State	13
	WWARN	Myanmar	2013	42	11.9048	Molecular assessment of artemisinin resistance markers, polymorphisms in the k13 propeller, and a multidrug-resistance gene in the eastern and western border areas of Myanmar.	25537878	M476I	Kyitedon	5	262	19	7.25191
	WWARN	Myanmar	2013	32	3.125	Plasmodium falciparum Kelch 13 mutations and treatment response in patients in Hpa-Pun District, Northern Kayin State, Myanmar	29178921	M476I	Hpa Pun	1
	WWARN	Myanmar	2014	254	6.29921	Molecular markers of artemisinin resistance during falciparum malaria elimination in Eastern Myanmar	38720269	M476I	Hpapun, Kayin	16
	WWARN	Myanmar	2015	100	2	Molecular surveillance of artemisinin resistance falciparum malaria among migrant goldmine workers in Myanmar	28249583	M476I	Shwegyin	2
	WWARN	Myanmar	2015	54	1.85185	Plasmodium falciparum Kelch 13 mutations and treatment response in patients in Hpa-Pun District, Northern Kayin State, Myanmar.	29178921	M476I	Kyainseikgyi, Kayin	1	154	3	1.94805
	WWARN	Myanmar	2016	557	4.12926	Molecular markers of artemisinin resistance during falciparum malaria elimination in Eastern Myanmar	38720269	M476I	Hpapun, Kayin	23
	WWARN	Myanmar	2017	1429	2.79916	Molecular markers of artemisinin resistance during falciparum malaria elimination in Eastern Myanmar	38720269	M476I	Hpapun, Kayin	40
	WWARN	Myanmar	2018	894	0.559284	Molecular markers of artemisinin resistance during falciparum malaria elimination in Eastern Myanmar	38720269	M476I	Hpapun, Kayin	5
	WWARN	Tanzania	2011	220	0.454545	Efficacy and safety of artemisinin-based combination therapy, and molecular markers for artemisinin and piperaquine resistance in Mainland Tanzania	30333022	M476I		1
	WWARN	Thailand	2006	30	3.33333	Declining Efficacy of Artemisinin Combination Therapy Against P. Falciparum Malaria on the Thai-Myanmar Border (2003-2013): The Role of Parasite Genetic Factors	27313266	M476I	clinics of the Shoklo Malaria Research Unit (SMRU)	1
	WWARN	Thailand	2009	94	3.19149	Declining Efficacy of Artemisinin Combination Therapy Against P. Falciparum Malaria on the Thai-Myanmar Border (2003-2013): The Role of Parasite Genetic Factors	27313266	M476I	clinics of the Shoklo Malaria Research Unit (SMRU)	3
	WWARN	Thailand	2010	61	4.91803	Declining Efficacy of Artemisinin Combination Therapy Against P. Falciparum Malaria on the Thai-Myanmar Border (2003-2013): The Role of Parasite Genetic Factors	27313266	M476I	clinics of the Shoklo Malaria Research Unit (SMRU)	3
	WWARN	Thailand	2012	143	0.699301	Declining Efficacy of Artemisinin Combination Therapy Against P. Falciparum Malaria on the Thai-Myanmar Border (2003-2013): The Role of Parasite Genetic Factors	27313266	M476I	clinics of the Shoklo Malaria Research Unit (SMRU)	1
	WWARN	Thailand	2012	45	2.22222	Emergence and Spread of kelch13 Mutations Associated with Artemisinin Resistance in Plasmodium falciparum Parasites in 12 Thai Provinces from 2007 to 2016	29378723	M476I	Tak	1	205	3	1.46341
	WWARN	Thailand	2012	17	5.88235	Emergence and Spread of kelch13 Mutations Associated with Artemisinin Resistance in Plasmodium falciparum Parasites in 12 Thai Provinces from 2007 to 2016	29378723	M476I	Mae Hongson	1
	WWARN	Thailand	2013	143	3.4965	Spread of artemisinin-resistant Plasmodium falciparum in Myanmar: a cross-sectional survey of the K13 molecular marker.	25704894	M476I	Tak	5
	WWARN	Thailand	2013	62	3.22581	Declining Efficacy of Artemisinin Combination Therapy Against P. Falciparum Malaria on the Thai-Myanmar Border (2003-2013): The Role of Parasite Genetic Factors	27313266	M476I	clinics of the Shoklo Malaria Research Unit (SMRU)	2	205	7	3.41463
Mutations	WWARN/addition	Country	Year	Tested	Prevalence (%)	Article title	PubMed ID	Mutation	Site	Present	Total tested by Year	Total present by year	Prevalence by year
C469Y/F	WWARN	Cambodia	2012	209	0.48	A Worldwide Map of Plasmodium falciparum K13-Propeller Polymorphisms.	27332904	C469F	Rattanakiri	1
	WWARN	China	2011	125	0.8	A Single Mutation in K13 Predominates in Southern China and Is Associated With Delayed Clearance of Plasmodium falciparum Following Artemisinin Treatment.	25910630	C469Y/F	Tenchchong	1
	WWARN	Equatorial Guinea	2014	82	1.22	Surveillance of Antimalarial Resistance Molecular Markers in Imported Plasmodium falciparum Malaria Cases in Anhui, China, 2012–2016	29436339	C469F	Malabo	1
	WWARN	Myanmar	2009	78	1.28	Prevalence of K13-propeller polymorphisms in Plasmodium falciparum from China-Myanmar border in 2007-2012.	25927592	C469Y/F	Lai Zar	1
	WWARN	Myanmar	2010	11	9.09	Prevalence of K13-propeller polymorphisms in Plasmodium falciparum from China-Myanmar border in 2007-2012.	25927592	C469Y/F	Lai Zar	1
	WWARN	Myanmar	2013	42	2.38	Molecular assessment of artemisinin resistance markers, polymorphisms in the k13 propeller, and a multidrug-resistance gene in the eastern and western border areas of Myanmar.	25537878	C469Y/F	Kyitedon	1
	WWARN	Myanmar	2014	99	1.01	Spread of artemisinin-resistant Plasmodium falciparum in Myanmar: a cross-sectional survey of the K13 molecular marker.	25704894	C469F	Kayin State	1	353	4	1.13314
	WWARN	Myanmar	2014	254	0.39	Molecular markers of artemisinin resistance during falciparum malaria elimination in Eastern Myanmar	38720269	C469F	Hpapun, Kayin	3
	WWARN	Myanmar	2015	54	1.85	Plasmodium falciparum Kelch 13 mutations and treatment response in patients in Hpa-Pun District, Northern Kayin State, Myanmar.	29178921	C469Y	Hpapun, Kayin	1
	WWARN	Myanmar	2016	19	10.53	Molecular epidemiology of resistance to antimalarial drugs in the Greater Mekong subregion: an observational study	32679084	C469F	Kyainseikgyi, Kayin	2	576	3	0.520833
	WWARN	Myanmar	2016	557	0.18	Molecular markers of artemisinin resistance during falciparum malaria elimination in Eastern Myanmar	38720269	C469F	Hpapun, Kayin	1
	WWARN	Myanmar	2017	19	10.53	Molecular markers of artemisinin resistance during falciparum malaria elimination in Eastern Myanmar	38720269	C469F	Kyainseikgyi, Kayin	2	55	4	7.27273
	WWARN	Myanmar	2017	17	5.88	Molecular markers of artemisinin resistance during falciparum malaria elimination in Eastern Myanmar	38720269	C469F	Hlaingbwe, Kayin	1
	WWARN	Myanmar	2017	19	5.26	Molecular markers of artemisinin resistance during falciparum malaria elimination in Eastern Myanmar	38720269	C469Y	Kyainseikgyi, Kayin	1
	WWARN	Myanmar	2019	4	25	Molecular markers of artemisinin resistance during falciparum malaria elimination in Eastern Myanmar	38720269	C469Y	Hlaingbwe, Kayin	1	7	3	42.8571
	WWARN	Myanmar	2019	3	66.67	Molecular markers of artemisinin resistance during falciparum malaria elimination in Eastern Myanmar	38720269	C469Y	Kawkareik, Kayin	2
	WWARN	Rwanda	2015	382	0.26	Emergence and clonal expansion of in vitro artemisinin-resistant Plasmodium falciparum kelch13 R561H mutant parasites in Rwanda.	32747827	C469Y	Masaka, Ruhuha	1
	WWARN	Rwanda	2018	73	4.11	High Prevalence of Plasmodium falciparum K13 Mutations in Rwanda Is Associated With Slow Parasite Clearance After Treatment With Artemether-Lumefantrine.	34216470	C469F	Kigali	3	240	6	2.5
	WWARN	Rwanda	2018	82	2.44	Association of Plasmodium falciparum kelch13 R561H genotypes with delayed parasite clearance in Rwanda: an open-label, single-arm, multicentre, therapeutic efficacy study.	33864801	C469F	Rukara	2
	WWARN	Rwanda	2018	85	1.18	Association of Plasmodium falciparum kelch13 R561H genotypes with delayed parasite clearance in Rwanda: an open-label, single-arm, multicentre, therapeutic efficacy study.	33864801	C469F	Bugarama	1
	WWARN	Rwanda	2019	66	1.52	Increase in Kelch 13 Polymorphisms in Plasmodium falciparum, Southern Rwanda.	33350925	C469F	Huye District	1
	WWARN	Uganda	2017	45	2.22	Changing Molecular Markers of Antimalarial Drug Sensitivity across Uganda.	30559133	C469F	Mubende	1	177	6	3.38983
	WWARN	Uganda	2017	42	4.76	Changing Molecular Markers of Antimalarial Drug Sensitivity across Uganda.	30559133	C469Y	Agago	2
	WWARN	Uganda	2017	47	2.13	Changing Molecular Markers of Antimalarial Drug Sensitivity across Uganda.	30559133	C469Y	Kole	1
	WWARN	Uganda	2017	43	4.65	Changing Molecular Markers of Antimalarial Drug Sensitivity across Uganda.	30559133	C469Y	Lamwo	2
	WWARN	Uganda	2018	43	2.33	Changing Prevalence of Potential Mediators of Aminoquinoline, Antifolate, and Artemisinin Resistance Across Uganda.	33146722	C469F	Hoima	1	309	19	6.14887
	WWARN	Uganda	2018	37	2.7	Changing Prevalence of Potential Mediators of Aminoquinoline, Antifolate, and Artemisinin Resistance Across Uganda.	33146722	C469F	Kanungu	1
	WWARN	Uganda	2018	34	11.76	Changing Prevalence of Potential Mediators of Aminoquinoline, Antifolate, and Artemisinin Resistance Across Uganda.	33146722	C469F	Mubende	4
	WWARN	Uganda	2018	30	3.33	Changing Prevalence of Potential Mediators of Aminoquinoline, Antifolate, and Artemisinin Resistance Across Uganda.	33146722	C469Y	Agago	1
	WWARN	Uganda	2018	30	6.67	Changing Prevalence of Potential Mediators of Aminoquinoline, Antifolate, and Artemisinin Resistance Across Uganda.	33146722	C469Y	Kaabong	2
	WWARN	Uganda	2018	38	5.26	Changing Prevalence of Potential Mediators of Aminoquinoline, Antifolate, and Artemisinin Resistance Across Uganda.	33146722	C469Y	Katakwi	2
	WWARN	Uganda	2018	30	23.33	Changing Prevalence of Potential Mediators of Aminoquinoline, Antifolate, and Artemisinin Resistance Across Uganda.	33146722	C469Y	Lamwo	7
	WWARN	Uganda	2018	67	1.49	Evidence of Artemisinin-Resistant Malaria in Africa.	34551228	C469Y	Gulu	1
	WWARN	Uganda	2019	32	6.25	Changing Prevalence of Potential Mediators of Aminoquinoline, Antifolate, and Artemisinin Resistance Across Uganda.	33146722	C469Y	Katakwi	2	190	17	8.94737
	WWARN	Uganda	2019	35	14.29	Changing Prevalence of Potential Mediators of Aminoquinoline, Antifolate, and Artemisinin Resistance Across Uganda.	33146722	C469Y	Kole	5
	WWARN	Uganda	2019	27	22.22	Changing Prevalence of Potential Mediators of Aminoquinoline, Antifolate, and Artemisinin Resistance Across Uganda.	33146722	C469Y	Lamwo	6
	WWARN	Uganda	2019	96	4.17	Evidence of Artemisinin-Resistant Malaria in Africa.	34551228	C469Y	Gulu	4
	WWARN	Uganda	2021	53	33.96	Decreased susceptibility of Plasmodium falciparum to both dihydroartemisinin and lumefantrine in northern Uganda.	36289202	C469Y	Agago	18	92	19	20.6522
	WWARN	Uganda	2021	39	2.56	Decreased susceptibility of Plasmodium falciparum to both dihydroartemisinin and lumefantrine in northern Uganda.	36289202	C469Y	Tororo, Mbale	1
	Literature	Uganda	2022	964	9.34	Evolution of Partial Resistance to Artemisinins in Malaria Parasites in Uganda	37611122	C469Y	Agago	90
Mutations	WWARN/addition	Country	Year	Tested	Prevalence (%)	Article title	PubMed ID	Mutation	Site	Present	Total tested by Year	Total present by year	Prevalence by year
Y493H	WWARN	Cambodia	2002	40	2.5	A molecular marker of artemisinin-resistant Plasmodium falciparum malaria.	24352242	Y493H	Pailin	1
	WWARN	Cambodia	2002	64	7.81	A molecular marker of artemisinin-resistant Plasmodium falciparum malaria.	24352242	Y493H	Battambang	5
	WWARN	Cambodia	2008	96	18.75	A molecular marker of artemisinin-resistant Plasmodium falciparum malaria.	24352242	Y493H	Pailin	18	155	31	20
	WWARN	Cambodia	2008	59	22.03	The spread of artemisinin-resistant Plasmodium falciparum in the Greater Mekong subregion: a molecular epidemiology observational study	28161569	Y493H	Pailin	13
	WWARN	Cambodia	2009	50	6	Independent emergence of artemisinin resistance mutations among Plasmodium falciparum in Southeast Asia.	25180241	Y493H	Tasanh	3
	WWARN	Cambodia	2010	39	17.95	Independent emergence of artemisinin resistance mutations among Plasmodium falciparum in Southeast Asia.	25180241	Y493H	Pailin	7	148	27	18.2432
	WWARN	Cambodia	2010	66	9.09	A molecular marker of artemisinin-resistant Plasmodium falciparum malaria.	24352242	Y493H	Pailin	6
	WWARN	Cambodia	2010	43	32.56	A molecular marker of artemisinin-resistant Plasmodium falciparum malaria.	24352242	Y493H	Pursat	14
	WWARN	Cambodia	2011	81	4.94	Spread of artemisinin resistance in Plasmodium falciparum malaria.	25075834	Y493H	Preah Vihear	4	191	10	5.2356
	WWARN	Cambodia	2011	110	5.45	Spread of artemisinin resistance in Plasmodium falciparum malaria.	25075834	Y493H	Pursat	6
	WWARN	Cambodia	2012	71	1.41	A molecular marker of artemisinin-resistant Plasmodium falciparum malaria.	24352242	Y493H	Battambang	1	686	32	4.66472
	WWARN	Cambodia	2012	19	5.26	A molecular marker of artemisinin-resistant Plasmodium falciparum malaria.	24352242	Y493H	Pursat	1
	WWARN	Cambodia	2012	38	7.89	Dihydroartemisinin-piperaquine resistance in Plasmodium falciparum malaria in Cambodia: a multisite prospective cohort study	26774243	Y493H	Pursat	3
	WWARN	Cambodia	2012	33	3.03	Dihydroartemisinin-piperaquine resistance in Plasmodium falciparum malaria in Cambodia: a multisite prospective cohort study	26774243	Y493H	Preah Vihear	1
	WWARN	Cambodia	2012	32	6.25	Dihydroartemisinin-piperaquine resistance in Plasmodium falciparum malaria in Cambodia: a multisite prospective cohort study	26774243	Y493H	Rattanakiri	2
	WWARN	Cambodia	2012	155	1.94	A Worldwide Map of Plasmodium falciparum K13-Propeller Polymorphisms	27332904	Y493H	Pailin	3
	WWARN	Cambodia	2012	209	0.48	A Worldwide Map of Plasmodium falciparum K13-Propeller Polymorphisms	27332904	Y493H	Rattanakiri	1
	WWARN	Cambodia	2012	57	7.02	A Worldwide Map of Plasmodium falciparum K13-Propeller Polymorphisms	27332904	Y493H	Sandan, Kampong	4
	WWARN	Cambodia	2012	72	22.22	A Worldwide Map of Plasmodium falciparum K13-Propeller Polymorphisms	27332904	Y493H	Veal Veng, Pursat	16
	WWARN	Cambodia	2013	11	9.09	Plasmodium prevalence and artemisinin-resistant falciparum malaria in Preah Vihear Province, Cambodia: a cross-sectional population-based study.	25288380	Y493H	Chey Saen	1	499	36	7.21443
	WWARN	Cambodia	2013	69	13.04	Dihydroartemisinin-piperaquine resistance in Plasmodium falciparum malaria in Cambodia: a multisite prospective cohort study	26774243	Y493H	Pursat	9
	WWARN	Cambodia	2013	143	0.7	Evidence of Plasmodium falciparum Malaria Multidrug Resistance to Artemisinin and Piperaquine in Western Cambodia: Dihydroartemisinin-Piperaquine Open-Label Multicenter Clinical Assessment	26014949	Y493H	Veal Veng	1
	WWARN	Cambodia	2013	276	9.06	Evidence of Plasmodium falciparum Malaria Multidrug Resistance to Artemisinin and Piperaquine in Western Cambodia: Dihydroartemisinin-Piperaquine Open-Label Multicenter Clinical Assessment	26014949	Y493H	Sandan, Kampong	25
	WWARN	Cambodia	2014	17	5.88	Plasmodium falciparum dihydroartemisinin-piperaquine failures in Cambodia are associated with mutant K13 parasites presenting high survival rates in novel piperaquine in vitro assays: retrospective and prospective investigations	26695060	Y493H	Siem Reap	1	93	4	4.30108
	WWARN	Cambodia	2014	76	3.95	Prevalence of K13 mutation and Day-3 positive parasitaemia in artemisinin-resistant malaria endemic area of Cambodia: a cross-sectional study	28903755	Y493H	Kravanh	3
	WWARN	Cambodia	2019	74	28.38	Triple therapy with artemether-lumefantrine plus amodiaquine versus artemether-lumefantrine alone for artemisinin-resistant, uncomplicated falciparum malaria: an open-label, randomised, multicentre trial	35276064	Y493H	Pursat, Pailin	21
	WWARN	Lao People's Democratic Republic	2015	28	35.71	Heterogeneous distribution of k13 mutations in Plasmodium falciparum in Laos	30587196	Y493H	Lamarm, Sekong	10	231	37	16.0173
	WWARN	Lao People's Democratic Republic	2015	112	23.21	Heterogeneous distribution of k13 mutations in Plasmodium falciparum in Laos	30587196	Y493H	Thateng DH, Thateng, Sekong	26
	WWARN	Lao People's Democratic Republic	2015	91	1.1	Heterogeneous distribution of k13 mutations in Plasmodium falciparum in Laos	30587196	Y493H	Sanamxay DH, Sanamxay, Attapeu	1
	WWARN	Thailand	2005	57	1.75	Molecular Detection of Mutations in the Propeller Domain of Kelch 13 and pfmdr1 Copy Number Variation in Plasmodium falciparum Isolates from Thailand Collected from 2002 to 2007	34270459	Y493H	Trat	1
	WWARN	Thailand	2009	13	15.38	Natural selection of K13 mutants of Plasmodium falciparum in response to artemisinin combination therapies in Thailand	26548510	Y493H	Ubon Ratchathani	2
	WWARN	Thailand	2010	46	13.04	Natural selection of K13 mutants of Plasmodium falciparum in response to artemisinin combination therapies in Thailand	26548510	Y493H	Chanthaburi	6
	WWARN	Thailand	2012	27	3.7	Spread of artemisinin resistance in Plasmodium falciparum malaria.	25075834	Y493H	Srisaket	1
	WWARN	Viet Nam	2010	147	0.68	K13 Propeller Mutations in Plasmodium falciparum Populations in Regions of Malaria Endemicity in Vietnam from 2009 to 2016	28137815	Y493H	Binh Phuoc	1
	WWARN	Viet Nam	2011	85	3.53	Spread of artemisinin resistance in Plasmodium falciparum malaria.	25075834	Y493H	Bin Phuoc	3	333	5	1.5015
	WWARN	Viet Nam	2011	112	0.89	Independent emergence of artemisinin resistance mutations among Plasmodium falciparum in Southeast Asia.	25180241	Y493H	Phuoc Long	1
	WWARN	Viet Nam	2011	136	0.74	K13 Propeller Mutations in Plasmodium falciparum Populations in Regions of Malaria Endemicity in Vietnam from 2009 to 2016	28137815	Y493H	Binh Phuoc	1
	WWARN	Viet Nam	2012	76	13.16	K13 Propeller Mutations in Plasmodium falciparum Populations in Regions of Malaria Endemicity in Vietnam from 2009 to 2016	28137815	Y493H	Binh Phuoc	10	150	18	12
	WWARN	Viet Nam	2012	28	14.29	A Worldwide Map of Plasmodium falciparum K13-Propeller Polymorphisms	27332904	Y493H	Bu Dang	4
	WWARN	Viet Nam	2012	46	8.7	A Worldwide Map of Plasmodium falciparum K13-Propeller Polymorphisms	27332904	Y493H	Tuy Duc	4
	WWARN	Viet Nam	2013	83	1.2	Delayed parasite clearance after treatment with dihydroartemisinin-piperaquine in Plasmodium falciparum malaria patients in central Vietnam.	25224002	Y493H	North Tra My	1	211	11	5.21327
	WWARN	Viet Nam	2013	48	12.5	K13 Propeller Mutations in Plasmodium falciparum Populations in Regions of Malaria Endemicity in Vietnam from 2009 to 2016	28137815	Y493H	Binh Phuoc	6
	WWARN	Viet Nam	2013	80	5	K13 Propeller Mutations in Plasmodium falciparum Populations in Regions of Malaria Endemicity in Vietnam from 2009 to 2017	28137815	Y493H	Ninh Thuan	4
	WWARN	Viet Nam	2014	55	3.64	K13 Propeller Mutations in Plasmodium falciparum Populations in Regions of Malaria Endemicity in Vietnam from 2009 to 2018	28137815	Y493H	Ninh Thuan	2
Mutations	WWARN/addition	Country	Year	Tested	Prevalence (%)	Article title	PubMed ID	Mutation	Site	Present	Total tested by Year	Total present by year	Prevalence by year
R539T	WWARN	Angola	2014	23	4.34783	Polymorphisms of Plasmodium falciparum k13-propeller gene among migrant workers returning to Henan Province, China from Africa	28797235	R539T	Luanda	1
	WWARN	Cambodia	2002	40	20	A molecular marker of artemisinin-resistant Plasmodium falciparum malaria.	24352242	R539T	Pailin	8	67	9	13.4328
	WWARN	Cambodia	2002	27	3.7037	A molecular marker of artemisinin-resistant Plasmodium falciparum malaria.	24352242	R539T	Preah Vihear	1
	WWARN	Cambodia	2004	43	6.97674	A molecular marker of artemisinin-resistant Plasmodium falciparum malaria.	24352242	R539T	Pailin	3	53	4	7.54717
	WWARN	Cambodia	2004	10	10	A molecular marker of artemisinin-resistant Plasmodium falciparum malaria.	24352242	R539T	Pursat	1
	WWARN	Cambodia	2006	46	6.52174	A molecular marker of artemisinin-resistant Plasmodium falciparum malaria.	24352242	R539T	Pailin	3
	WWARN	Cambodia	2008	96	13.5417	A molecular marker of artemisinin-resistant Plasmodium falciparum malaria.	24352242	R539T	Pailin	13	155	21	13.5484
	WWARN	Cambodia	2008	59	13.5593	The spread of artemisinin-resistant Plasmodium falciparum in the Greater Mekong subregion: a molecular epidemiology observational study	28161569	R539T	Pailin	8
	WWARN	Cambodia	2009	50	4	Independent emergence of artemisinin resistance mutations among Plasmodium falciparum in Southeast Asia.	25180241	R539T	Tasanh	2
	WWARN	Cambodia	2010	39	12.8205	Independent emergence of artemisinin resistance mutations among Plasmodium falciparum in Southeast Asia.	25180241	R539T	Pailin	5	148	16	10.8108
	WWARN	Cambodia	2010	66	12.1212	A molecular marker of artemisinin-resistant Plasmodium falciparum malaria.	24352242	R539T	Pailin	8
	WWARN	Cambodia	2010	43	6.97674	A molecular marker of artemisinin-resistant Plasmodium falciparum malaria.	24352242	R539T	Pursat	3
	WWARN	Cambodia	2011	53	3.77358	Spread of artemisinin resistance in Plasmodium falciparum malaria.	25075834	R539T	Pailin	2	350	21	6
	WWARN	Cambodia	2011	81	2.46914	Spread of artemisinin resistance in Plasmodium falciparum malaria.	25075834	R539T	Preah Vihear	2
	WWARN	Cambodia	2011	110	6.36364	Spread of artemisinin resistance in Plasmodium falciparum malaria.	25075834	R539T	Pursat	7
	WWARN	Cambodia	2011	33	6.06061	Plasmodium falciparum parasite population structure and gene flow associated to anti-malarial drugs resistance in Cambodia	27301553	R539T	Pailin	2
	WWARN	Cambodia	2011	7	14.2857	Plasmodium falciparum parasite population structure and gene flow associated to anti-malarial drugs resistance in Cambodia	27301553	R539T	Battambang	1
	WWARN	Cambodia	2011	15	26.6667	Plasmodium falciparum parasite population structure and gene flow associated to anti-malarial drugs resistance in Cambodia	27301553	R539T	Oddar Meanchey	4
	WWARN	Cambodia	2011	11	18.1818	Plasmodium falciparum parasite population structure and gene flow associated to anti-malarial drugs resistance in Cambodia	27301553	R539T	Kampot	2
	WWARN	Cambodia	2011	40	2.5	The spread of artemisinin-resistant Plasmodium falciparum in the Greater Mekong subregion: a molecular epidemiology observational study	28161569	R539T	Pailin	1
	WWARN	Cambodia	2012	47	2.12766	Spread of artemisinin resistance in Plasmodium falciparum malaria.	25075834	R539T	Pailin	1	786	32	4.07125
	WWARN	Cambodia	2012	84	5.95238	A molecular marker of artemisinin-resistant Plasmodium falciparum malaria.	24352242	R539T	Pailin	5
	WWARN	Cambodia	2012	71	4.22535	A molecular marker of artemisinin-resistant Plasmodium falciparum malaria.	24352242	R539T	Battambang	3
	WWARN	Cambodia	2012	19	10.5263	A molecular marker of artemisinin-resistant Plasmodium falciparum malaria.	24352242	R539T	Preah Vihear	2
	WWARN	Cambodia	2012	48	25	A Worldwide Map of Plasmodium falciparum K13-Propeller Polymorphisms	27332904	R539T	Oddar Meanchey	12
	WWARN	Cambodia	2012	155	0.645161	A Worldwide Map of Plasmodium falciparum K13-Propeller Polymorphisms	27332904	R539T	Pailin	1
	WWARN	Cambodia	2012	209	0.956938	A Worldwide Map of Plasmodium falciparum K13-Propeller Polymorphisms	27332904	R539T	Rattanakiri	2
	WWARN	Cambodia	2012	81	1.23457	A Worldwide Map of Plasmodium falciparum K13-Propeller Polymorphisms	27332904	R539T	Tasanh	1
	WWARN	Cambodia	2012	72	6.94444	A Worldwide Map of Plasmodium falciparum K13-Propeller Polymorphisms	27332904	R539T	Veal Veng, Pursat	5
	WWARN	Cambodia	2013	107	30.8411	Dihydroartemisinin-piperaquine failure associated with a triple mutant including kelch13 C580Y in Cambodia: an observational cohort study.	25877962	R539T	Anlong Veng District	33	712	60	8.42697
	WWARN	Cambodia	2013	69	1.44928	Dihydroartemisinin-piperaquine resistance in Plasmodium falciparum malaria in Cambodia: a multisite prospective cohort study	26774243	R539T	Pursat	1
	WWARN	Cambodia	2013	32	3.125	Dihydroartemisinin-piperaquine resistance in Plasmodium falciparum malaria in Cambodia: a multisite prospective cohort study	26774243	R539T	Preah Vihear	1
	WWARN	Cambodia	2013	143	0.699301	Evidence of Plasmodium falciparum Malaria Multidrug Resistance to Artemisinin and Piperaquine in Western Cambodia: Dihydroartemisinin-Piperaquine Open-Label Multicenter Clinical Assessment	26014949	R539T	Veal Veng	1
	WWARN	Cambodia	2013	276	0.362319	Evidence of Plasmodium falciparum Malaria Multidrug Resistance to Artemisinin and Piperaquine in Western Cambodia: Dihydroartemisinin-Piperaquine Open-Label Multicenter Clinical Assessment	26014949	R539T	Sandan, Kampong	1
	WWARN	Cambodia	2013	59	15.2542	A Worldwide Map of Plasmodium falciparum K13-Propeller Polymorphisms	27332904	R539T	Oddar Meanchey	9
	WWARN	Cambodia	2013	26	19.2308	A Worldwide Map of Plasmodium falciparum K13-Propeller Polymorphisms	27332904	R539T	Stung Treng	5
	WWARN	Cambodia	2019	181	4.97238	Triple therapy with artemether-lumefantrine plus amodiaquine versus artemether-lumefantrine alone for artemisinin-resistant, uncomplicated falciparum malaria: an open-label, randomised, multicentre trial	35276064	R539T	Stung Treng	9
	WWARN	Lao People's Democratic Republic	2011	86	1.16279	Spread of artemisinin resistance in Plasmodium falciparum malaria.	25075834	R539T	Attapeu	1
	WWARN	Lao People's Democratic Republic	2012	34	2.94118	Spread of artemisinin resistance in Plasmodium falciparum malaria.	25075834	R539T	Attapeu	1
	WWARN	Lao People's Democratic Republic	2013	26	23.0769	A Worldwide Map of Plasmodium falciparum K13-Propeller Polymorphisms	27332904	R539T	Champasak Province	6
	WWARN	Lao People's Democratic Republic	2014	111	11.7117	The spread of artemisinin-resistant Plasmodium falciparum in the Greater Mekong subregion: a molecular epidemiology observational study	28161569	R539T	Champasak Province	13
	WWARN	Lao People's Democratic Republic	2015	29	3.44828	Heterogeneous distribution of k13 mutations in Plasmodium falciparum in Laos	30587196	R539T	Phouvong DH, Phouvong, Attapeu	1	524	46	8.77863
	WWARN	Lao People's Democratic Republic	2015	91	6.59341	Heterogeneous distribution of k13 mutations in Plasmodium falciparum in Laos	30587196	R539T	Sanamxay DH, Sanamxay, Attapeu	6
	WWARN	Lao People's Democratic Republic	2015	66	12.1212	Heterogeneous distribution of k13 mutations in Plasmodium falciparum in Laos	30587196	R539T	Khong DH, Khong, Champasak	8
	WWARN	Lao People's Democratic Republic	2015	338	9.1716	Heterogeneous distribution of k13 mutations in Plasmodium falciparum in Laos	30587196	R539T	Pathoumphone DH, Pathoumphone, Champasak	31
	WWARN	Myanmar	2011	12	8.33333	Spread of artemisinin resistance in Plasmodium falciparum malaria.	25075834	R539T	Shwe Kyin	1
	WWARN	Myanmar	2013	42	2.38095	Molecular assessment of artemisinin resistance markers, polymorphisms in the k13 propeller, and a multidrug-resistance gene in the eastern and western border areas of Myanmar.	25537878	R539T	Kyitedon	1
	WWARN	Myanmar	2014	254	0.393701	Molecular markers of artemisinin resistance during falciparum malaria elimination in Eastern Myanmar	38720269	R539T	Hpapun, Kayin	1
	WWARN	Thailand	1997	38	2.63158	Natural selection of K13 mutants of Plasmodium falciparum in response to artemisinin combination therapies in Thailand	26548510	R539T	Tak	1
	WWARN	Thailand	2005	57	7.01754	Molecular Detection of Mutations in the Propeller Domain of Kelch 13 and pfmdr1 Copy Number Variation in Plasmodium falciparum Isolates from Thailand Collected from 2002 to 2007	34270459	R539T	Trat	4
	WWARN	Thailand	2007	13	15.3846	Selection and spread of artemisinin-resistant alleles in Thailand prior to the global artemisinin resistance containment campaign.	25836766	R539T	Sisaket	2	25	3	12
	WWARN	Thailand	2007	12	8.33333	Selection and spread of artemisinin-resistant alleles in Thailand prior to the global artemisinin resistance containment campaign.	25836766	R539T	Trat	1
	WWARN	Thailand	2010	46	8.69565	Natural selection of K13 mutants of Plasmodium falciparum in response to artemisinin combination therapies in Thailand	26548510	R539T	Chanthaburi	4
	WWARN	Thailand	2011	7	42.8571	Spread of artemisinin resistance in Plasmodium falciparum malaria.	25075834	R539T	Srisaket	3
	WWARN	Thailand	2012	13	7.69231	Spread of artemisinin resistance in Plasmodium falciparum malaria.	25075834	R539T	Ranong	1	40	13	32.5
	WWARN	Thailand	2012	27	44.4444	Spread of artemisinin resistance in Plasmodium falciparum malaria.	25075834	R539T	Srisaket	12
	WWARN	Thailand	2013	7	42.8571	Spread of artemisinin resistance in Plasmodium falciparum malaria.	25075834	R539T	Srisaket	3	34	12	35.2941
	WWARN	Thailand	2013	27	33.3333	Plasmodium falciparum phenotypic and genotypic resistance profile during the emergence of Piperaquine resistance in Northeastern Thailand	34183715	R539T	Sisaket, Surin	9
	WWARN	Thailand	2014	88	17.0455	An outbreak of artemisinin resistant falciparum malaria in Eastern Thailand	26616851	R539T	Buntharik district hospital, Ubon Rachathani	15	232	44	18.9655
	WWARN	Thailand	2014	88	19.3182	The spread of artemisinin-resistant Plasmodium falciparum in the Greater Mekong subregion: a molecular epidemiology observational study	28161569	R539T	Ubon Ratchathani	17
	WWARN	Thailand	2014	39	17.9487	Plasmodium falciparum phenotypic and genotypic resistance profile during the emergence of Piperaquine resistance in Northeastern Thailand	34183715	R539T	Sisaket, Surin	7
	WWARN	Thailand	2014	17	29.4118	Comparative analysis of targeted next-generation sequencing for Plasmodium falciparum drug resistance markers	35365711	R539T	Ubon Ratchathani	5
	WWARN	Thailand	2016	9	33.3333	Emergence and Spread of kelch13 Mutations Associated with Artemisinin Resistance in Plasmodium falciparum Parasites in 12 Thai Provinces from 2007 to 2016	29378723	R539T	Ubon Ratchathani	3	18	6	33.3333
	WWARN	Thailand	2016	9	33.3333	Emergence and Spread of kelch13 Mutations Associated with Artemisinin Resistance in Plasmodium falciparum Parasites in 12 Thai Provinces from 2007 to 2017	29378723	R539T	Ranong	3
	WWARN	Thailand	2017	8	37.5	Comparative analysis of targeted next-generation sequencing for Plasmodium falciparum drug resistance markers	35365711	R539T	Ubon Ratchathani	3
	WWARN	Uganda	2019	17	5.88235	Changing Prevalence of Potential Mediators of Aminoquinoline, Antifolate, and Artemisinin Resistance Across Uganda.	33146722	R539T	Amolatar	1	62	2	3.22581
	WWARN	Uganda	2019	45	2.22222	Changing Prevalence of Potential Mediators of Aminoquinoline, Antifolate, and Artemisinin Resistance Across Uganda.	33146722	R539T	Hoima	1
	WWARN	Viet Nam	2011	85	4.70588	Spread of artemisinin resistance in Plasmodium falciparum malaria.	25075834	R539T	Bin Phuoc	4	221	7	3.16742
	WWARN	Viet Nam	2011	136	2.20588	K13 Propeller Mutations in Plasmodium falciparum Populations in Regions of Malaria Endemicity in Vietnam from 2009 to 2016	28137815	R539T	Binh Phuoc	3
	WWARN	Viet Nam	2014	57	3.50877	K13 Propeller Mutations in Plasmodium falciparum Populations in Regions of Malaria Endemicity in Vietnam from 2009 to 2016	28137815	R539T	Gia Lai	2
Mutations	WWARN/addition	Country	Year	Tested	Prevalence (%)	Article title	PubMed ID	Mutation	Site	Present	Total tested by Year	Total present by year	Prevalence by year
I543T	WWARN	Cambodia	2011	53	3.77	Spread of artemisinin resistance in Plasmodium falciparum malaria.	25075834	I543T	Pailin	2	60	3	5
	WWARN	Cambodia	2011	7	14.29	Plasmodium falciparum parasite population structure and gene flow associated to anti-malarial drugs resistance in Cambodia	27301553	I543T	Kratie	1
	WWARN	Cambodia	2012	84	1.19	A molecular marker of artemisinin-resistant Plasmodium falciparum malaria.	24352242	I543T	Pailin	1	345	4	1.15942
	WWARN	Cambodia	2012	17	5.88	A molecular marker of artemisinin-resistant Plasmodium falciparum malaria.	24352242	I543T	Kratie	1
	WWARN	Cambodia	2012	35	2.86	A molecular marker of artemisinin-resistant Plasmodium falciparum malaria.	24352242	I543T	Ratanakiri	1
	WWARN	Cambodia	2012	209	0.48	A Worldwide Map of Plasmodium falciparum K13-Propeller Polymorphisms	27332904	I543T	Rattanakiri	1
	WWARN	Viet Nam	2010	147	10.2	K13 Propeller Mutations in Plasmodium falciparum Populations in Regions of Malaria Endemicity in Vietnam from 2009 to 2016.	28137815	I543T	Binh Phuoc	15
	WWARN	Viet Nam	2011	85	7.06	Spread of artemisinin resistance in Plasmodium falciparum malaria.	25075834	I543T	Bin Phuoc	6	333	35	10.5105
	WWARN	Viet Nam	2011	112	12.5	Independent emergence of artemisinin resistance mutations among Plasmodium falciparum in Southeast Asia.	25180241	I543T	Phuoc Long	14
	WWARN	Viet Nam	2011	136	11.03	K13 Propeller Mutations in Plasmodium falciparum Populations in Regions of Malaria Endemicity in Vietnam from 2009 to 2016.	28137815	I543T	Binh Phuoc	15
	WWARN	Viet Nam	2012	35	11.43	Spread of artemisinin resistance in Plasmodium falciparum malaria.	25075834	I543T	Bin Phuoc	4	194	10	5.15464
	WWARN	Viet Nam	2012	76	2.63	K13 Propeller Mutations in Plasmodium falciparum Populations in Regions of Malaria Endemicity in Vietnam from 2009 to 2016.	28137815	I543T	Binh Phuoc	2
	WWARN	Viet Nam	2012	37	5.41	A Worldwide Map of Plasmodium falciparum K13-Propeller Polymorphisms	27332904	I543T	Phu Thien	2
	WWARN	Viet Nam	2012	46	4.35	A Worldwide Map of Plasmodium falciparum K13-Propeller Polymorphisms	27332904	I543T	Tuy Duc	2
	WWARN	Viet Nam	2013	83	80.72	Delayed parasite clearance after treatment with dihydroartemisinin-piperaquine in Plasmodium falciparum malaria patients in central Vietnam.	25224002	I543T	North Tra My	67	211	69	32.7014
	WWARN	Viet Nam	2013	48	2.08	K13 Propeller Mutations in Plasmodium falciparum Populations in Regions of Malaria Endemicity in Vietnam from 2009 to 2016.	28137815	I543T	Binh Phuoc	1
	WWARN	Viet Nam	2013	80	1.25	K13 Propeller Mutations in Plasmodium falciparum Populations in Regions of Malaria Endemicity in Vietnam from 2009 to 2016.	28137815	I543T	Ninh Thuan	1
Mutations	WWARN/addition	Country	Year	Tested	Prevalence (%)	Article title	PubMed ID	Mutation	Site	Present	Total tested by Year	Total present by year	Prevalence by year
P553L	WWARN	Cambodia	2011	11	9.09	Plasmodium falciparum parasite population structure and gene flow associated to anti-malarial drugs resistance in Cambodia	27301553	P553L	Kampot	1
	WWARN	Cambodia	2013	276	0.36	Evidence of Plasmodium falciparum Malaria Multidrug Resistance to Artemisinin and Piperaquine in Western Cambodia: Dihydroartemisinin-Piperaquine Open-Label Multicenter Clinical Assessment	26014949	P553L	Sandan, Kampong	1	294	2	0.680272
	WWARN	Cambodia	2013	18	5.56	A Worldwide Map of Plasmodium falciparum K13-Propeller Polymorphisms	27332904	P553L	Mondulkiri	1
	WWARN	China	2010	26	11.54	A Single Mutation in K13 Predominates in Southern China and Is Associated With Delayed Clearance of Plasmodium falciparum Following Artemisinin Treatment.	25910630	P553L	Yingjiang	3
	WWARN	China	2011	125	1.6	A Single Mutation in K13 Predominates in Southern China and Is Associated With Delayed Clearance of Plasmodium falciparum Following Artemisinin Treatment.	25910630	P553L	Tenchchong	2
	WWARN	Equatorial Guinea	2018	290	0.34	Molecular malaria surveillance using a novel protocol for extraction and analysis of nucleic acids retained on used rapid diagnostic tests	32703999	P553L	Bioko Island	1
	WWARN	Kenya	2004	50	2	Absence of putative artemisinin resistance mutations among Plasmodium falciparum in Sub-Saharan Africa: a molecular epidemiologic study.	25180240	P553L	Kisumu	1
	WWARN	Malawi	2010	100	1	Absence of putative artemisinin resistance mutations among Plasmodium falciparum in Sub-Saharan Africa: a molecular epidemiologic study.	25180240	P553L	Machinga	1
	WWARN	Myanmar	2012	97	1.03	Therapeutic efficacy and artemisinin resistance in northern Myanmar: evidence from in vivo and molecular marker studies.	28388902	P553L	Tamu	1
	WWARN	Myanmar	2014	63	1.59	Therapeutic efficacy and artemisinin resistance in northern Myanmar: evidence from in vivo and molecular marker studies.	28388902	P553L	Tabeikkyin	1	126	2	1.5873
	WWARN	Myanmar	2014	63	1.59	A Worldwide Map of Plasmodium falciparum K13-Propeller Polymorphisms	27332904	P553L	Tabeikkyin	1
	WWARN	Myanmar	2015	154	3.24675	Artemisinin resistance-associated markers in Plasmodium falciparum parasites from the China-Myanmar border: predicted structural stability of K13 propeller variants detected in a low-prevalence area	30883571	P553L	Kayin	5
	Literature	Thailand	2004	48	2.08	Molecular Detection of Mutations in the Propeller Domain of Kelch 13 and pfmdr1 Copy Number Variation in Plasmodium falciparum Isolates from Thailand Collected from 2002 to 2007.	34270459	P553L	Ranong	1
	WWARN	Thailand	2005	47	2.13	Declining efficacy of artemisinin combination therapy against P. falciparum malaria on the Thai-Myanmar border (2003-2013): the role of parasite genetic factors.	27313266	P553L	clinics of the Shoklo Malaria Research Unit (SMRU)	1
	WWARN	Thailand	2011	43	2.33	Spread of artemisinin resistance in Plasmodium falciparum malaria.	25075834	P553L	Mae Sot	1
	WWARN	Thailand	2012	77	1.3	Spread of artemisinin resistance in Plasmodium falciparum malaria.	25075834	P553L	Mae Sot	1
	WWARN	Viet Nam	2009	231	5.19	K13 Propeller Mutations in Plasmodium falciparum Populations in Regions of Malaria Endemicity in Vietnam from 2009 to 2016.	28137815	P553L	Binh Phuoc	12
	WWARN	Viet Nam	2010	147	6.12	K13 Propeller Mutations in Plasmodium falciparum Populations in Regions of Malaria Endemicity in Vietnam from 2009 to 2016.	28137815	P553L	Binh Phuoc	9
	WWARN	Viet Nam	2011	85	2.35	Spread of artemisinin resistance in Plasmodium falciparum malaria.	25075834	P553L	Bin Phuoc	2	333	32	9.60961
	WWARN	Viet Nam	2011	112	8.04	Independent emergence of artemisinin resistance mutations among Plasmodium falciparum in Southeast Asia.	25180241	P553L	Phuoc Long	9
	WWARN	Viet Nam	2011	136	15.44	K13 Propeller Mutations in Plasmodium falciparum Populations in Regions of Malaria Endemicity in Vietnam from 2009 to 2016.	28137815	P553L	Binh Phuoc	21
	WWARN	Viet Nam	2012	76	11.84	K13 Propeller Mutations in Plasmodium falciparum Populations in Regions of Malaria Endemicity in Vietnam from 2009 to 2016.	28137815	P553L	Binh Phuoc	9	159	18	11.3208
	WWARN	Viet Nam	2012	37	18.92	A Worldwide Map of Plasmodium falciparum K13-Propeller Polymorphisms	27332904	P553L	Phu Thien	7
	WWARN	Viet Nam	2012	46	4.35	A Worldwide Map of Plasmodium falciparum K13-Propeller Polymorphisms	27332904	P553L	Tuy Duc	2
	WWARN	Viet Nam	2013	48	4.17	K13 Propeller Mutations in Plasmodium falciparum Populations in Regions of Malaria Endemicity in Vietnam from 2009 to 2016.	28137815	P553L	Binh Phuoc	2
	WWARN	Viet Nam	2014	86	3.49	K13 Propeller Mutations in Plasmodium falciparum Populations in Regions of Malaria Endemicity in Vietnam from 2009 to 2016.	28137815	P553L	Binh Phuoc	3	143	12	8.39161
	WWARN	Viet Nam	2014	57	15.79	K13 Propeller Mutations in Plasmodium falciparum Populations in Regions of Malaria Endemicity in Vietnam from 2009 to 2016.	28137815	P553L	Gia Lai	9
Mutations	WWARN/addition	Country	Year	Tested	Prevalence (%)	Article title	PubMed ID	Mutation	Site	Present	Total tested by Year	Total present by year	Prevalence by year
P574L	WWARN	Cambodia	2002	56	1.79	A molecular marker of artemisinin-resistant Plasmodium falciparum malaria.	24352242	P574L	Ratanakiri	1
	WWARN	Cambodia	2004	43	6.98	A molecular marker of artemisinin-resistant Plasmodium falciparum malaria.	24352242	P574L	Pailin	3
	WWARN	Cambodia	2005	41	2.44	Little Polymorphism at the K13 Propeller Locus in Worldwide Plasmodium falciparum Populations Prior to the Introduction of Artemisinin Combination Therapies.	27001814	P574L	Chumkiri	1
	WWARN	China	2009	96	5.21	A Single Mutation in K13 Predominates in Southern China and Is Associated With Delayed Clearance of Plasmodium falciparum Following Artemisinin Treatment.	25910630	P574L	Yingjiang	5
	WWARN	China	2011	125	2.4	A Single Mutation in K13 Predominates in Southern China and Is Associated With Delayed Clearance of Plasmodium falciparum Following Artemisinin Treatment.	25910630	P574L	Tenchchong	3
	WWARN	China	2012	29	20.69	A Single Mutation in K13 Predominates in Southern China and Is Associated With Delayed Clearance of Plasmodium falciparum Following Artemisinin Treatment.	25910630	P574L	Yingjiang	6	41	8	19.5122
	WWARN	China	2012	12	16.67	A Single Mutation in K13 Predominates in Southern China and Is Associated With Delayed Clearance of Plasmodium falciparum Following Artemisinin Treatment.	25910630	P574L	Tenchchong	2
	WWARN	China	2013	16	6.25	Amplification of pfmdr1, pfcrt, pvmdr1, and K13 propeller polymorphisms associated with Plasmodium falciparum and Plasmodium vivax isolates from the China-Myanmar border.	25691632	P574L	Yingjiang	1
	Literature	China	2015	72	4.16667	Artemisinin resistance-associated markers in Plasmodium falciparum parasites from the China-Myanmar border: predicted structural stability of K13 propeller variants detected in a low-prevalence area	30883571	P574L	Yunnan	3
	WWARN	Equatorial Guinea	2013	20	5	Polymorphisms of Plasmodium falciparum k13-propeller gene among migrant workers returning to Henan Province, China from Africa.	28797235	P574L	Malabo	1
	WWARN	Lao People's Democratic Republic	2015	58	1.72	Heterogeneous distribution of k13 mutations in Plasmodium falciparum in Laos.	30587196	P574L	Taoy, Salavan	1
	WWARN	Myanmar	2007	16	6.25	Prevalence of K13-propeller polymorphisms in Plasmodium falciparum from China-Myanmar border in 2007-2012.	25927592	P574L	Lai Zar	1
	WWARN	Myanmar	2008	32	3.13	Prevalence of K13-propeller polymorphisms in Plasmodium falciparum from China-Myanmar border in 2007-2012.	25927592	P574L	Lai Zar	1
	WWARN	Myanmar	2009	78	8.97	Prevalence of K13-propeller polymorphisms in Plasmodium falciparum from China-Myanmar border in 2007-2012.	25927592	P574L	Lai Zar	7
	WWARN	Myanmar	2011	50	10	Independent emergence of artemisinin resistance mutations among Plasmodium falciparum in Southeast Asia.	25180241	P574L	Kawthaung	5	55	6	10.9091
	WWARN	Myanmar	2011	5	20	Prevalence of K13-propeller polymorphisms in Plasmodium falciparum from China-Myanmar border in 2007-2012.	25927592	P574L	Mongmao	1
	WWARN	Myanmar	2012	67	4.48	Spread of artemisinin resistance in Plasmodium falciparum malaria.	25075834	P574L	Shwe Kyin	3	303	14	4.62046
	WWARN	Myanmar	2012	10	20	Prevalence of K13-propeller polymorphisms in Plasmodium falciparum from China-Myanmar border in 2007-2012.	25927592	P574L	Lai Zar	2
	WWARN	Myanmar	2012	71	7.04	Therapeutic efficacy and artemisinin resistance in northern Myanmar: evidence from in vivo and molecular marker studies.	28388902	P574L	Muse	5
	WWARN	Myanmar	2012	97	1.03	Therapeutic efficacy and artemisinin resistance in northern Myanmar: evidence from in vivo and molecular marker studies.	28388902	P574L	Tamu	1
	WWARN	Myanmar	2012	58	5.17	Clinical and molecular surveillance of artemisinin resistant falciparum malaria in Myanmar (2009-2013).	28806957	P574L	Kawthaung	3
	WWARN	Myanmar	2013	30	3.33	Spread of artemisinin-resistant Plasmodium falciparum in Myanmar: a cross-sectional survey of the K13 molecular marker.	25704894	P574L	Kachin State	1	343	26	7.58017
	WWARN	Myanmar	2013	188	2.13	Spread of artemisinin-resistant Plasmodium falciparum in Myanmar: a cross-sectional survey of the K13 molecular marker.	25704894	P574L	Kayin State	4
	WWARN	Myanmar	2013	19	5.26	Spread of artemisinin-resistant Plasmodium falciparum in Myanmar: a cross-sectional survey of the K13 molecular marker.	25704894	P574L	Rakhine State	1
	WWARN	Myanmar	2013	12	100	Spread of artemisinin-resistant Plasmodium falciparum in Myanmar: a cross-sectional survey of the K13 molecular marker.	25704894	P574L	Shan State	12
	WWARN	Myanmar	2013	48	12.5	Clinical and molecular surveillance of artemisinin resistant falciparum malaria in Myanmar (2009-2013).	28806957	P574L	Kawthaung	6
	WWARN	Myanmar	2013	46	4.35	A Worldwide Map of Plasmodium falciparum K13-Propeller Polymorphisms.	27332904	P574L	Kachin State	2
	WWARN	Myanmar	2014	62	3.23	Spread of artemisinin-resistant Plasmodium falciparum in Myanmar: a cross-sectional survey of the K13 molecular marker.	25704894	P574L	Chin State	2	567	24	4.2328
	WWARN	Myanmar	2014	99	2.02	Spread of artemisinin-resistant Plasmodium falciparum in Myanmar: a cross-sectional survey of the K13 molecular marker.	25704894	P574L	Kayin State	2
	WWARN	Myanmar	2014	64	1.56	K13 mutations and pfmdr1 copy number variation in Plasmodium falciparum malaria in Myanmar.	26911145	P574L	Ann, Rakhine State	1
	WWARN	Myanmar	2014	32	6.25	K13 mutations and pfmdr1 copy number variation in Plasmodium falciparum malaria in Myanmar.	26911145	P574L	Myitkyinar	2
	WWARN	Myanmar	2014	13	92.31	K13 mutations and pfmdr1 copy number variation in Plasmodium falciparum malaria in Myanmar.	26911145	P574L	Kyaukme, Shan State	12
	WWARN	Myanmar	2014	43	2.33	Parasite clearance rates in Upper Myanmar indicate a distinctive artemisinin resistance phenotype: a therapeutic efficacy study.	27036739	P574L	Myitkyinar	1
	WWARN	Myanmar	2014	254	1.57	Molecular markers of artemisinin resistance during falciparum malaria elimination in Eastern Myanmar	38720269	P574L	Hpapun, Kayin	4
	WWARN	Myanmar	2015	100	5	Molecular surveillance of artemisinin resistance falciparum malaria among migrant goldmine workers in Myanmar.	28249583	P574L	Shwegyin	5	369	18	4.87805
	WWARN	Myanmar	2015	12	8.33	Genetic Variations Associated with Drug Resistance Markers in Asymptomatic Plasmodium falciparum Infections in Myanmar.	31505774	P574L	Laiza	1
	WWARN	Myanmar	2015	54	11.11	Plasmodium falciparum Kelch 13 mutations and treatment response in patients in Hpa-Pun District, Northern Kayin State, Myanmar.	29178921	P574L	Kyainseikgyi, Kayin	6
	WWARN	Myanmar	2016	154	0.649351	Artemisinin resistance-associated markers in Plasmodium falciparum parasites from the China-Myanmar border: predicted structural stability of K13 propeller variants detected in a low-prevalence area	30883571	P574L	Kayin	1
	WWARN	Myanmar	2015	40	10	Molecular Profiles of Multiple Antimalarial Drug Resistance Markers in Plasmodium falciparum and Plasmodium vivax in the Mandalay Region, Myanmar.	36296297	P574L	Naung Cho	4
	WWARN	Myanmar	2015	9	11.11	Molecular Profiles of Multiple Antimalarial Drug Resistance Markers in Plasmodium falciparum and Plasmodium vivax in the Mandalay Region, Myanmar.	36296297	P574L	Mandalay	1
	WWARN	Myanmar	2017	1429	0.21	Molecular markers of artemisinin resistance during falciparum malaria elimination in Eastern Myanmar	38720269	P574L	Hpapun, Kayin	3
	WWARN	Myanmar	2018	894	0.22	Molecular markers of artemisinin resistance during falciparum malaria elimination in Eastern Myanmar	38720269	P574L	Hpapun, Kayin	2	986	6	0.608519
	WWARN	Myanmar	2018	46	4.35	Efficacy and Safety of Pyronaridine-Artesunate for the Treatment of Uncomplicated Plasmodium falciparum and Plasmodium vivax Malaria in Myanmar.	32524960	P574L	Tanintharyi	2
	WWARN	Myanmar	2018	46	4.35	Efficacy and Safety of Pyronaridine–Artesunate for the Treatment of Uncomplicated Plasmodium falciparum and Plasmodium vivax Malaria in Myanmar	80000390	P574L	Tanintharyi	2
	WWARN	Rwanda	2015	66	1.52	Artemisinin Resistance-Associated K13 Polymorphisms of Plasmodium falciparum in Southern Rwanda, 2010-2015.	27573632	P574L	Huye District	1	448	2	0.446429
	WWARN	Rwanda	2015	382	0.26	Emergence and clonal expansion of in vitro artemisinin-resistant Plasmodium falciparum kelch13 R561H mutant parasites in Rwanda.	32747827	P574L	Masaka, Ruhuha	1
	WWARN	Rwanda	2018	73	1.37	High Prevalence of Plasmodium falciparum K13 Mutations in Rwanda Is Associated With Slow Parasite Clearance After Treatment With Artemether-Lumefantrine.	34216470	P574L	Kigali	1
	WWARN	Thailand	2002	50	2	Little Polymorphism at the K13 Propeller Locus in Worldwide Plasmodium falciparum Populations Prior to the Introduction of Artemisinin Combination Therapies.	27001814	P574L	Tak	1
	WWARN	Thailand	2004	48	6.25	Molecular Detection of Mutations in the Propeller Domain of Kelch 13 and pfmdr1 Copy Number Variation in Plasmodium falciparum Isolates from Thailand Collected from 2002 to 2007.	34270459	P574L	Ranong	3
	WWARN	Thailand	2005	57	1.75	Molecular Detection of Mutations in the Propeller Domain of Kelch 13 and pfmdr1 Copy Number Variation in Plasmodium falciparum Isolates from Thailand Collected from 2002 to 2007.	34270459	P574L	Trat	1
	WWARN	Thailand	2007	12	8.33	Selection and spread of artemisinin-resistant alleles in Thailand prior to the global artemisinin resistance containment campaign.	25836766	P574L	Chumporn	1	162	16	9.87654
	WWARN	Thailand	2007	40	10	Selection and spread of artemisinin-resistant alleles in Thailand prior to the global artemisinin resistance containment campaign.	25836766	P574L	Ranong	4
	WWARN	Thailand	2007	33	3.03	Selection and spread of artemisinin-resistant alleles in Thailand prior to the global artemisinin resistance containment campaign.	25836766	P574L	Prachuap	1
	WWARN	Thailand	2007	40	10	Selection and spread of artemisinin-resistant alleles in Thailand prior to the global artemisinin resistance containment campaign.	25836766	P574L	Ranong	4
	WWARN	Thailand	2007	12	8.33	Selection and spread of artemisinin-resistant alleles in Thailand prior to the global artemisinin resistance containment campaign.	25836766	P574L	Chumphon	1
	WWARN	Thailand	2007	25	20	Natural selection of K13 mutants of Plasmodium falciparum in response to artemisinin combination therapies in Thailand.	26548510	P574L	Prachuab Khirikhan	5
	WWARN	Thailand	2008	124	0.81	Declining efficacy of artemisinin combination therapy against P. falciparum malaria on the Thai-Myanmar border (2003-2013): the role of parasite genetic factors.	27313266	P574L	clinics of the Shoklo Malaria Research Unit (SMRU)	1
	WWARN	Thailand	2009	94	1.06	Declining efficacy of artemisinin combination therapy against P. falciparum malaria on the Thai-Myanmar border (2003-2013): the role of parasite genetic factors.	27313266	P574L	clinics of the Shoklo Malaria Research Unit (SMRU)	1
	WWARN	Thailand	2010	61	3.28	Declining efficacy of artemisinin combination therapy against P. falciparum malaria on the Thai-Myanmar border (2003-2013): the role of parasite genetic factors.	27313266	P574L	clinics of the Shoklo Malaria Research Unit (SMRU)	2	67	3	4.47761
	WWARN	Thailand	2010	6	16.67	A Worldwide Map of Plasmodium falciparum K13-Propeller Polymorphisms.	27332904	P574L	Ranong	1
	WWARN	Thailand	2011	10	10	Spread of artemisinin resistance in Plasmodium falciparum malaria.	25075834	P574L	Ranong	1
	WWARN	Thailand	2012	13	7.69	Spread of artemisinin resistance in Plasmodium falciparum malaria.	25075834	P574L	Ranong	1	114	16	14.0351
	WWARN	Thailand	2012	41	29.27	Emergence and Spread of kelch13 Mutations Associated with Artemisinin Resistance in Plasmodium falciparum Parasites in 12 Thai Provinces from 2007 to 2016.	29378723	P574L	Ranong	12
	WWARN	Thailand	2012	51	3.92	Emergence and Spread of kelch13 Mutations Associated with Artemisinin Resistance in Plasmodium falciparum Parasites in 12 Thai Provinces from 2007 to 2016.	29378723	P574L	Kanchanaburi	2
	WWARN	Thailand	2012	9	11.11	Emergence and Spread of kelch13 Mutations Associated with Artemisinin Resistance in Plasmodium falciparum Parasites in 12 Thai Provinces from 2007 to 2016.	29378723	P574L	Ratchaburi	1
	WWARN	Thailand	2013	143	3.5	Spread of artemisinin-resistant Plasmodium falciparum in Myanmar: a cross-sectional survey of the K13 molecular marker.	25704894	P574L	Tak	5	248	13	5.24194
	WWARN	Thailand	2013	62	6.45	Declining efficacy of artemisinin combination therapy against P. falciparum malaria on the Thai-Myanmar border (2003-2013): the role of parasite genetic factors.	27313266	P574L	clinics of the Shoklo Malaria Research Unit (SMRU)	4
	WWARN	Thailand	2013	43	9.3	A Worldwide Map of Plasmodium falciparum K13-Propeller Polymorphisms.	27332904	P574L	Sai Yok	4
	WWARN	Thailand	2014	3	66.67	A Worldwide Map of Plasmodium falciparum K13-Propeller Polymorphisms.	27332904	P574L	Suan Phueng	2
	WWARN	Thailand	2016	34	29.41	Emergence and Spread of kelch13 Mutations Associated with Artemisinin Resistance in Plasmodium falciparum Parasites in 12 Thai Provinces from 2007 to 2016.	29378723	P574L	Kanchanaburi	10
	WWARN	Viet Nam	2009	231	0.43	K13 Propeller Mutations in Plasmodium falciparum Populations in Regions of Malaria Endemicity in Vietnam from 2009 to 2016.	28137815	P574L	Binh Phuoc	1
	WWARN	Viet Nam	2010	147	0.68	K13 Propeller Mutations in Plasmodium falciparum Populations in Regions of Malaria Endemicity in Vietnam from 2009 to 2016.	28137815	P574L	Binh Phuoc	1
	WWARN	Viet Nam	2011	112	0.89	Independent emergence of artemisinin resistance mutations among Plasmodium falciparum in Southeast Asia.	25180241	P574L	Phuoc Long	1	248	3	1.20968
	WWARN	Viet Nam	2011	136	1.47	K13 Propeller Mutations in Plasmodium falciparum Populations in Regions of Malaria Endemicity in Vietnam from 2009 to 2016.	28137815	P574L	Binh Phuoc	2
	WWARN	Viet Nam	2014	57	1.75	K13 Propeller Mutations in Plasmodium falciparum Populations in Regions of Malaria Endemicity in Vietnam from 2009 to 2016.	28137815	P574L	Gia Lai	1
Mutations	WWARN/addition	Country	Year	Tested	Prevalence (%)	Article title	PubMed ID	Mutation	Site	Present	Total tested by Year	Total present by year	Prevalence by year
C580Y	WWARN	Cambodia	2002	40	45	A molecular marker of artemisinin-resistant Plasmodium falciparum malaria.	24352242	C580Y	Pailin	18	104	23	22.1154
	WWARN	Cambodia	2002	64	7.81	A molecular marker of artemisinin-resistant Plasmodium falciparum malaria.	24352242	C580Y	Battambang	5
	WWARN	Cambodia	2004	43	58.14	A molecular marker of artemisinin-resistant Plasmodium falciparum malaria.	24352242	C580Y	Pailin	25	53	29	54.717
	WWARN	Cambodia	2004	10	40	A molecular marker of artemisinin-resistant Plasmodium falciparum malaria.	24352242	C580Y	Pursat	4
	WWARN	Cambodia	2005	41	21.95	Little Polymorphism at the K13 Propeller Locus in Worldwide Plasmodium falciparum Populations Prior to the Introduction of Artemisinin Combination Therapies.	27001814	C580Y	Chumkiri	9
	WWARN	Cambodia	2006	46	54.35	A molecular marker of artemisinin-resistant Plasmodium falciparum malaria.	24352242	C580Y	Pailin	25
	WWARN	Cambodia	2008	96	41.67	A molecular marker of artemisinin-resistant Plasmodium falciparum malaria.	24352242	C580Y	Pailin	40	155	66	42.5806
	WWARN	Cambodia	2008	59	44.07	The spread of artemisinin-resistant Plasmodium falciparum in the Greater Mekong subregion: a molecular epidemiology observational study.	28161569	C580Y	Pailin	26
	WWARN	Cambodia	2009	50	62	Independent emergence of artemisinin resistance mutations among Plasmodium falciparum in Southeast Asia.	25180241	C580Y	Tasanh	31
	WWARN	Cambodia	2010	39	41.03	Independent emergence of artemisinin resistance mutations among Plasmodium falciparum in Southeast Asia.	25180241	C580Y	Pailin	16	156	72	46.1538
	WWARN	Cambodia	2010	66	54.55	A molecular marker of artemisinin-resistant Plasmodium falciparum malaria.	24352242	C580Y	Pailin	36
	WWARN	Cambodia	2010	43	41.86	A molecular marker of artemisinin-resistant Plasmodium falciparum malaria.	24352242	C580Y	Pursat	18
	WWARN	Cambodia	2010	8	25	A molecular marker of artemisinin-resistant Plasmodium falciparum malaria.	24352242	C580Y	Ratanakiri	2
	WWARN	Cambodia	2011	53	69.81	Spread of artemisinin resistance in Plasmodium falciparum malaria.	25075834	C580Y	Pailin	37	468	207	44.2308
	WWARN	Cambodia	2011	81	16.05	Spread of artemisinin resistance in Plasmodium falciparum malaria.	25075834	C580Y	Preah Vihear	13
	WWARN	Cambodia	2011	110	56.36	Spread of artemisinin resistance in Plasmodium falciparum malaria.	25075834	C580Y	Pursat	62
	WWARN	Cambodia	2011	100	4	Spread of artemisinin resistance in Plasmodium falciparum malaria.	25075834	C580Y	Ratanakiri	4
	WWARN	Cambodia	2011	33	78.79	Plasmodium falciparum parasite population structure and gene flow associated to anti-malarial drugs resistance in Cambodia	27301553	C580Y	Pailin	26
	WWARN	Cambodia	2011	7	42.86	Plasmodium falciparum parasite population structure and gene flow associated to anti-malarial drugs resistance in Cambodia	27301553	C580Y	Battambang	3
	WWARN	Cambodia	2011	15	46.67	Plasmodium falciparum parasite population structure and gene flow associated to anti-malarial drugs resistance in Cambodia	27301553	C580Y	Oddar Meanchey	7
	WWARN	Cambodia	2011	7	42.86	Plasmodium falciparum parasite population structure and gene flow associated to anti-malarial drugs resistance in Cambodia	27301553	C580Y	Kratie	3
	WWARN	Cambodia	2011	11	63.64	Plasmodium falciparum parasite population structure and gene flow associated to anti-malarial drugs resistance in Cambodia	27301553	C580Y	Kampot	7
	WWARN	Cambodia	2011	5	80	Plasmodium falciparum parasite population structure and gene flow associated to anti-malarial drugs resistance in Cambodia	27301553	C580Y	Kampong Som	4
	WWARN	Cambodia	2011	6	66.67	Plasmodium falciparum parasite population structure and gene flow associated to anti-malarial drugs resistance in Cambodia	27301553	C580Y	Pursat	4
	WWARN	Cambodia	2011	40	92.5	The spread of artemisinin-resistant Plasmodium falciparum in the Greater Mekong subregion: a molecular epidemiology observational study.	28161569	C580Y	Pailin	37
	WWARN	Cambodia	2012	47	80.85	Spread of artemisinin resistance in Plasmodium falciparum malaria.	25075834	C580Y	Pailin	38	1087	583	53.6339
	WWARN	Cambodia	2012	39	7.69	Spread of artemisinin resistance in Plasmodium falciparum malaria.	25075834	C580Y	Preah Vihear	3
	WWARN	Cambodia	2012	10	10	Spread of artemisinin resistance in Plasmodium falciparum malaria.	25075834	C580Y	Pursat	1
	WWARN	Cambodia	2012	84	88.1	A molecular marker of artemisinin-resistant Plasmodium falciparum malaria.	24352242	C580Y	Pailin	74
	WWARN	Cambodia	2012	71	87.32	A molecular marker of artemisinin-resistant Plasmodium falciparum malaria.	24352242	C580Y	Battambang	62
	WWARN	Cambodia	2012	19	78.95	A molecular marker of artemisinin-resistant Plasmodium falciparum malaria.	24352242	C580Y	Pursat	15
	WWARN	Cambodia	2012	17	64.71	A molecular marker of artemisinin-resistant Plasmodium falciparum malaria.	24352242	C580Y	Kratie	11
	WWARN	Cambodia	2012	19	5.26	A molecular marker of artemisinin-resistant Plasmodium falciparum malaria.	24352242	C580Y	Preah Vihear	1
	WWARN	Cambodia	2012	35	2.86	A molecular marker of artemisinin-resistant Plasmodium falciparum malaria.	24352242	C580Y	Ratanakiri	1
	WWARN	Cambodia	2012	38	71.05	Dihydroartemisinin-piperaquine resistance in Plasmodium falciparum malaria in Cambodia: a multisite prospective cohort study	26774243	C580Y	Pursat	27
	WWARN	Cambodia	2012	33	21.21	Dihydroartemisinin-piperaquine resistance in Plasmodium falciparum malaria in Cambodia: a multisite prospective cohort study	26774243	C580Y	Preah Vihear	7
	WWARN	Cambodia	2012	32	6.25	Dihydroartemisinin-piperaquine resistance in Plasmodium falciparum malaria in Cambodia: a multisite prospective cohort study	26774243	C580Y	Rattanakiri	2
	WWARN	Cambodia	2012	48	62.5	A Worldwide Map of Plasmodium falciparum K13-Propeller Polymorphisms	27332904	C580Y	Oddar Meanchey	30
	WWARN	Cambodia	2012	21	71.43	A Worldwide Map of Plasmodium falciparum K13-Propeller Polymorphisms	27332904	C580Y	Oral	15
	WWARN	Cambodia	2012	155	92.26	A Worldwide Map of Plasmodium falciparum K13-Propeller Polymorphisms	27332904	C580Y	Pailin	143
	WWARN	Cambodia	2012	209	6.22	A Worldwide Map of Plasmodium falciparum K13-Propeller Polymorphisms	27332904	C580Y	Rattanakiri	13
	WWARN	Cambodia	2012	57	17.54	A Worldwide Map of Plasmodium falciparum K13-Propeller Polymorphisms	27332904	C580Y	Sandan, Kampong	10
	WWARN	Cambodia	2012	81	98.77	A Worldwide Map of Plasmodium falciparum K13-Propeller Polymorphisms	27332904	C580Y	Tasanh	80
	WWARN	Cambodia	2012	72	69.44	A Worldwide Map of Plasmodium falciparum K13-Propeller Polymorphisms	27332904	C580Y	Veal Veng, Pursat	50
	WWARN	Cambodia	2013	107	65.42	Dihydroartemisinin-piperaquine failure associated with a triple mutant including kelch13 C580Y in Cambodia: an observational cohort study.	25877962	C580Y	Anlong Veng District	70	905	486	53.7017
	WWARN	Cambodia	2013	11	54.55	Plasmodium prevalence and artemisinin-resistant falciparum malaria in Preah Vihear Province, Cambodia: a cross-sectional population-based study.	25288380	C580Y	Chey Saen	6
	WWARN	Cambodia	2013	69	59.42	Dihydroartemisinin-piperaquine resistance in Plasmodium falciparum malaria in Cambodia: a multisite prospective cohort study	26774243	C580Y	Pursat	41
	WWARN	Cambodia	2013	32	40.63	Dihydroartemisinin-piperaquine resistance in Plasmodium falciparum malaria in Cambodia: a multisite prospective cohort study	26774243	C580Y	Preah Vihear	13
	WWARN	Cambodia	2013	34	5.88	Dihydroartemisinin-piperaquine resistance in Plasmodium falciparum malaria in Cambodia: a multisite prospective cohort study	26774243	C580Y	Rattanakiri	2
	WWARN	Cambodia	2013	143	86.71	Evidence of Plasmodium falciparum Malaria Multidrug Resistance to Artemisinin and Piperaquine in Western Cambodia: Dihydroartemisinin-Piperaquine Open-Label Multicenter Clinical Assessment	26014949	C580Y	Veal Veng	124
	WWARN	Cambodia	2013	276	23.19	Evidence of Plasmodium falciparum Malaria Multidrug Resistance to Artemisinin and Piperaquine in Western Cambodia: Dihydroartemisinin-Piperaquine Open-Label Multicenter Clinical Assessment	26014949	C580Y	Sandan, Kampong	64
	WWARN	Cambodia	2013	17	11.76	Persistent Plasmodium falciparum and Plasmodium vivax infections in a western Cambodian population: implications for prevention, treatment and elimination strategies	27013512	C580Y	Krachap Leu	2
	WWARN	Cambodia	2013	15	100	Persistent Plasmodium falciparum and Plasmodium vivax infections in a western Cambodian population: implications for prevention, treatment and elimination strategies	27013512	C580Y	Phnom Dambang	15
	WWARN	Cambodia	2013	17	82.35	A Worldwide Map of Plasmodium falciparum K13-Propeller Polymorphisms	27332904	C580Y	Chhouk	14
	WWARN	Cambodia	2013	18	27.78	A Worldwide Map of Plasmodium falciparum K13-Propeller Polymorphisms	27332904	C580Y	Mondulkiri	5
	WWARN	Cambodia	2013	59	84.75	A Worldwide Map of Plasmodium falciparum K13-Propeller Polymorphisms	27332904	C580Y	Oddar Meanchey	50
	WWARN	Cambodia	2013	58	93.1	A Worldwide Map of Plasmodium falciparum K13-Propeller Polymorphisms	27332904	C580Y	Pailin	54
	WWARN	Cambodia	2013	23	69.57	A Worldwide Map of Plasmodium falciparum K13-Propeller Polymorphisms	27332904	C580Y	Rovieng	16
	WWARN	Cambodia	2013	26	38.46	A Worldwide Map of Plasmodium falciparum K13-Propeller Polymorphisms	27332904	C580Y	Stung Treng	10
	WWARN	Cambodia	2014	28	21.43	Plasmodium falciparum dihydroartemisinin-piperaquine failures in Cambodia are associated with mutant K13 parasites presenting high survival rates in novel piperaquine in vitro assays: retrospective and prospective investigations	26695060	C580Y	Rattanakiri	6	177	127	71.7514
	WWARN	Cambodia	2014	17	88.24	Plasmodium falciparum dihydroartemisinin-piperaquine failures in Cambodia are associated with mutant K13 parasites presenting high survival rates in novel piperaquine in vitro assays: retrospective and prospective investigations	26695060	C580Y	Siem Reap	15
	WWARN	Cambodia	2014	13	69.23	Plasmodium falciparum dihydroartemisinin-piperaquine failures in Cambodia are associated with mutant K13 parasites presenting high survival rates in novel piperaquine in vitro assays: retrospective and prospective investigations	26695060	C580Y	Stung Treng	9
	WWARN	Cambodia	2014	16	75	Plasmodium falciparum dihydroartemisinin-piperaquine failures in Cambodia are associated with mutant K13 parasites presenting high survival rates in novel piperaquine in vitro assays: retrospective and prospective investigations	26695060	C580Y	Mondulkiri	12
	WWARN	Cambodia	2014	76	84.21	Prevalence of K13 mutation and Day-3 positive parasitaemia in artemisinin-resistant malaria endemic area of Cambodia: a cross-sectional study	28903755	C580Y	Kravanh	64
	WWARN	Cambodia	2014	11	54.55	Assessing the asymptomatic reservoir and dihydroartemisinin-piperaquine effectiveness in a low transmission setting threatened by artemisinin resistant Plasmodium falciparum	27585957	C580Y	Chey Saen	6
	WWARN	Cambodia	2014	4	100	A Worldwide Map of Plasmodium falciparum K13-Propeller Polymorphisms	27332904	C580Y	Oddar Meanchey	4
	WWARN	Cambodia	2014	12	91.67	A Worldwide Map of Plasmodium falciparum K13-Propeller Polymorphisms	27332904	C580Y	Pailin	11
	WWARN	Cambodia	2015	14	100	The spread of artemisinin-resistant Plasmodium falciparum in the Greater Mekong subregion: a molecular epidemiology observational study.	28161569	C580Y	Pailine	14
	WWARN	Cambodia	2016	31	100	Clinical and In Vitro Resistance of Plasmodium falciparum to Artesunate-Amodiaquine in Cambodia	32459308	C580Y	Mondulkiri	31	63	63	100
	WWARN	Cambodia	2016	29	100	Clinical and In Vitro Resistance of Plasmodium falciparum to Artesunate-Amodiaquine in Cambodia	32459308	C580Y	Pursat	29
	WWARN	Cambodia	2016	3	100	Clinical and In Vitro Resistance of Plasmodium falciparum to Artesunate-Amodiaquine in Cambodia	32459308	C580Y	Siem Reap	3
	WWARN	Cambodia	2017	57	75.44	Efficacy and Safety of Pyronaridine-Artesunate plus Single-Dose Primaquine for Treatment of Uncomplicated Plasmodium falciparum Malaria in Eastern Cambodia	30602520	C580Y	Koh Gnek	43	110	77	70
	WWARN	Cambodia	2017	53	64.15	Efficacy and Safety of Pyronaridine-Artesunate plus Single-Dose Primaquine for Treatment of Uncomplicated Plasmodium falciparum Malaria in Eastern Cambodia	30602520	C580Y	Veun Sai	34
	WWARN	Cambodia	2018	157	98.73	Atovaquone-Proguanil in Combination With Artesunate to Treat Multidrug-Resistant P. falciparum Malaria in Cambodia: An Open-Label Randomized Trial	31660398	C580Y	Anlong Veng	155	205	197	96.0976
	WWARN	Cambodia	2018	48	87.5	Atovaquone-Proguanil in Combination With Artesunate to Treat Multidrug-Resistant P. falciparum Malaria in Cambodia: An Open-Label Randomized Trial	31660398	C580Y	Kratie	42
	WWARN	Cambodia	2019	74	54.05	Triple therapy with artemether-lumefantrine plus amodiaquine versus artemether-lumefantrine alone for artemisinin-resistant, uncomplicated falciparum malaria: an open-label, randomised, multicentre trial	35276064	C580Y	Pursat, Pailin	40	255	103	40.3922
	WWARN	Cambodia	2019	181	34.81	Triple therapy with artemether-lumefantrine plus amodiaquine versus artemether-lumefantrine alone for artemisinin-resistant, uncomplicated falciparum malaria: an open-label, randomised, multicentre trial	35276064	C580Y	Stung Treng	63
	WWARN	China	2009	96	1.04	A Single Mutation in K13 Predominates in Southern China and Is Associated With Delayed Clearance of Plasmodium falciparum Following Artemisinin Treatment.	25910630	C580Y	Yingjiang	1
	WWARN	China	2011	125	0.8	A Single Mutation in K13 Predominates in Southern China and Is Associated With Delayed Clearance of Plasmodium falciparum Following Artemisinin Treatment.	25910630	C580Y	Tenchchong	1
	WWARN	Guyana	2010	98	5.1	Independent Emergence of the Plasmodium falciparum Kelch Propeller Domain Mutant Allele C580Y in Guyana	26690347	C580Y	Georgetown	5
	WWARN	Guyana	2016	114	8.77	Local emergence in Amazonia of Plasmodium falciparum k13 C580Y mutants associated with in vitro artemisinin resistance	32394893	C580Y	Barima-Waini	10	836	14	1.67464
	WWARN	Guyana	2016	572	0.52	Local emergence in Amazonia of Plasmodium falciparum k13 C580Y mutants associated with in vitro artemisinin resistance	32394893	C580Y	Cuyuni-Mazaruni	3
	WWARN	Guyana	2016	150	0.67	Local emergence in Amazonia of Plasmodium falciparum k13 C580Y mutants associated with in vitro artemisinin resistance	32394893	C580Y	Potaro-Suparuni	1
	WWARN	Lao People's Democratic Republic	2013	26	53.85	A Worldwide Map of Plasmodium falciparum K13-Propeller Polymorphisms	27332904	C580Y	Champasak Province	14	75	17	22.6667
	WWARN	Lao People's Democratic Republic	2013	49	6.12	A Worldwide Map of Plasmodium falciparum K13-Propeller Polymorphisms	27332904	C580Y	Salavan Province	3
	WWARN	Lao People's Democratic Republic	2014	111	77.48	The spread of artemisinin-resistant Plasmodium falciparum in the Greater Mekong subregion: a molecular epidemiology observational study.	28161569	C580Y	Champasak Province	86
	WWARN	Lao People's Democratic Republic	2015	3	100	Asymptomatic Plasmodium infections in 18 villages of southern Savannakhet Province, Lao PDR (Laos)	27234446	C580Y	Phouphanang	3	1394	570	40.8895
	WWARN	Lao People's Democratic Republic	2015	3	100	Asymptomatic Plasmodium infections in 18 villages of southern Savannakhet Province, Lao PDR (Laos)	27234446	C580Y	Bouttaphan	3
	WWARN	Lao People's Democratic Republic	2015	1	100	Asymptomatic Plasmodium infections in 18 villages of southern Savannakhet Province, Lao PDR (Laos)	27234446	C580Y	Mai Phosi	1
	WWARN	Lao People's Democratic Republic	2015	6	83.33	Asymptomatic Plasmodium infections in 18 villages of southern Savannakhet Province, Lao PDR (Laos)	27234446	C580Y	Thapangthong	5
	WWARN	Lao People's Democratic Republic	2015	27	7.41	Asymptomatic Plasmodium infections in 18 villages of southern Savannakhet Province, Lao PDR (Laos)	27234446	C580Y	Nong Distric, Savannakhet	2
	WWARN	Lao People's Democratic Republic	2015	120	2.5	Heterogeneous distribution of k13 mutations in Plasmodium falciparum in Laos	30587196	C580Y	Nong Distric, Savannakhet	3
	WWARN	Lao People's Democratic Republic	2015	37	21.62	Heterogeneous distribution of k13 mutations in Plasmodium falciparum in Laos	30587196	C580Y	Phine DH, Phine, Savannakhet	8
	WWARN	Lao People's Democratic Republic	2015	36	8.33	Heterogeneous distribution of k13 mutations in Plasmodium falciparum in Laos	30587196	C580Y	Sepone DH, Sepone, Savannakhet	3
	WWARN	Lao People's Democratic Republic	2015	58	96.55	Heterogeneous distribution of k13 mutations in Plasmodium falciparum in Laos	30587196	C580Y	Thapanthong DH, Thapanthong, Savannakhet	56
	WWARN	Lao People's Democratic Republic	2015	3	33.33	Heterogeneous distribution of k13 mutations in Plasmodium falciparum in Laos	30587196	C580Y	Vilabouly, Savannakhet	1
	WWARN	Lao People's Democratic Republic	2015	58	13.79	Heterogeneous distribution of k13 mutations in Plasmodium falciparum in Laos	30587196	C580Y	Taoy, Salavan	8
	WWARN	Lao People's Democratic Republic	2015	88	60.23	Heterogeneous distribution of k13 mutations in Plasmodium falciparum in Laos	30587196	C580Y	Toumlan, Salavan	53
	WWARN	Lao People's Democratic Republic	2015	70	91.43	Heterogeneous distribution of k13 mutations in Plasmodium falciparum in Laos	30587196	C580Y	Vapy DH, Vapy, Salavan	64
	WWARN	Lao People's Democratic Republic	2015	28	3.57	Heterogeneous distribution of k13 mutations in Plasmodium falciparum in Laos	30587196	C580Y	Lamarm, Sekong	1
	WWARN	Lao People's Democratic Republic	2015	29	48.28	Heterogeneous distribution of k13 mutations in Plasmodium falciparum in Laos	30587196	C580Y	Phouvong DH, Phouvong, Attapeu	14
	WWARN	Lao People's Democratic Republic	2015	112	14.29	Heterogeneous distribution of k13 mutations in Plasmodium falciparum in Laos	30587196	C580Y	Thateng DH, Thateng, Sekong	16
	WWARN	Lao People's Democratic Republic	2015	3	33.33	Heterogeneous distribution of k13 mutations in Plasmodium falciparum in Laos	30587196	C580Y	Saysetha, Attapeu	1
	WWARN	Lao People's Democratic Republic	2015	91	67.03	Heterogeneous distribution of k13 mutations in Plasmodium falciparum in Laos	30587196	C580Y	Sanamxay DH, Sanamxay, Attapeu	61
	WWARN	Lao People's Democratic Republic	2015	66	56.06	Heterogeneous distribution of k13 mutations in Plasmodium falciparum in Laos	30587196	C580Y	Khong DH, Khong, Champasak	37
	WWARN	Lao People's Democratic Republic	2015	338	64.79	Heterogeneous distribution of k13 mutations in Plasmodium falciparum in Laos	30587196	C580Y	Pathoumphone DH, Pathoumphone, Champasak	219
	WWARN	Lao People's Democratic Republic	2015	14	64.29	Heterogeneous distribution of k13 mutations in Plasmodium falciparum in Laos	30587196	C580Y	Mounlapamok DH, Mounlapamok, Champasak	9
	WWARN	Lao People's Democratic Republic	2015	112	0.89	Heterogeneous distribution of k13 mutations in Plasmodium falciparum in Laos	30587196	C580C/Y	Thateng DH, Thateng, Sekong	1
	WWARN	Lao People's Democratic Republic	2015	91	1.1	Heterogeneous distribution of k13 mutations in Plasmodium falciparum in Laos	30587196	C580C/Y	Sanamxay DH, Sanamxay, Attapeu	1
	WWARN	Myanmar	2008	32	6.25	Prevalence of K13-propeller polymorphisms in Plasmodium falciparum from China-Myanmar border in 2007-2012.	25927592	C580Y	Lai Zar	2
	WWARN	Myanmar	2010	11	9.09	Prevalence of K13-propeller polymorphisms in Plasmodium falciparum from China-Myanmar border in 2007-2012.	25927592	C580Y	Lai Zar	1	18	2	11.1111
	WWARN	Myanmar	2010	7	14.29	A Worldwide Map of Plasmodium falciparum K13-Propeller Polymorphisms	27332904	C580Y	Kachin State	1
	WWARN	Myanmar	2011	50	26	Independent emergence of artemisinin resistance mutations among Plasmodium falciparum in Southeast Asia.	25180241	C580Y	Kawthaung	13
	WWARN	Myanmar	2012	58	31.03	Clinical and molecular surveillance of artemisinin resistant falciparum malaria in Myanmar (2009-2013).	28806957	C580Y	Kawthaung	18
	WWARN	Myanmar	2013	188	15.43	Spread of artemisinin-resistant Plasmodium falciparum in Myanmar: a cross-sectional survey of the K13 molecular marker.	25704894	C580Y	Kayin State	29	470	88	18.7234
	WWARN	Myanmar	2013	42	14.29	Molecular assessment of artemisinin resistance markers, polymorphisms in the k13 propeller, and a multidrug-resistance gene in the eastern and western border areas of Myanmar.	25537878	C580Y	Kyitedon	6
	WWARN	Myanmar	2013	32	3.13	Plasmodium falciparum Kelch 13 mutations and treatment response in patients in Hpa-Pun District, Northern Kayin State, Myanmar.	29178921	C580Y	Hpa Pun	1
	WWARN	Myanmar	2013	48	62.5	Clinical and molecular surveillance of artemisinin resistant falciparum malaria in Myanmar (2009-2013).	28806957	C580Y	Kawthaung	30
	WWARN	Myanmar	2013	68	23.53	Clinical and molecular surveillance of artemisinin resistant falciparum malaria in Myanmar (2009-2013).	28806957	C580Y	Myawaddy	16
	WWARN	Myanmar	2013	92	6.52	The spread of artemisinin-resistant Plasmodium falciparum in the Greater Mekong subregion: a molecular epidemiology observational study.	28161569	C580Y	Kayin	6
	WWARN	Myanmar	2014	99	6.06	Spread of artemisinin-resistant Plasmodium falciparum in Myanmar: a cross-sectional survey of the K13 molecular marker.	25704894	C580Y	Kayin State	6	353	19	5.38244
	WWARN	Myanmar	2014	254	5.12	Molecular markers of artemisinin resistance during falciparum malaria elimination in Eastern Myanmar	38720269	C580Y	Hpapun, Kayin	13
	WWARN	Myanmar	2015	100	9	Molecular surveillance of artemisinin resistance falciparum malaria among migrant goldmine workers in Myanmar.	28249583	C580Y	Shwegyin	9	405	31	7.65432
	Literature	Myanmar	2015	154	5.19481	Artemisinin resistance-associated markers in Plasmodium falciparum parasites from the China-Myanmar border: predicted structural stability of K13 propeller variants detected in a low-prevalence area	30883571	C580Y	Kayin	8
	WWARN	Myanmar	2015	97	5.15	Artemether-Lumefantrine and Dihydroartemisinin-Piperaquine Retain High Efficacy for Treatment of Uncomplicated Plasmodium falciparum Malaria in Myanmar.	31833468	C580Y	Shan state	5
	WWARN	Myanmar	2015	54	16.67	Plasmodium falciparum Kelch 13 mutations and treatment response in patients in Hpa-Pun District, Northern Kayin State, Myanmar.	29178921	C580Y	Kyainseikgyi, Kayin	9
	WWARN	Myanmar	2016	1	100	Molecular markers of artemisinin resistance during falciparum malaria elimination in Eastern Myanmar	38720269	C580Y	Myawaddy, Kayin	1	562	15	2.66904
	WWARN	Myanmar	2016	557	2.33	Molecular markers of artemisinin resistance during falciparum malaria elimination in Eastern Myanmar	38720269	C580Y	Hpapun, Kayin	13
	WWARN	Myanmar	2016	4	25	Molecular markers of artemisinin resistance during falciparum malaria elimination in Eastern Myanmar	38720269	C580Y	Kawkareik, Kayin	1
	WWARN	Myanmar	2017	44	11.36	Efficacy and Safety of Pyronaridine-Artesunate for the Treatment of Uncomplicated Plasmodium falciparum and Plasmodium vivax Malaria in Myanmar	32524960	C580Y	Shan state	5	1586	42	2.64817
	WWARN	Myanmar	2017	2	100	Molecular markers of artemisinin resistance during falciparum malaria elimination in Eastern Myanmar	38720269	C580Y	Kayin	2
	WWARN	Myanmar	2017	1429	1.82	Molecular markers of artemisinin resistance during falciparum malaria elimination in Eastern Myanmar	38720269	C580Y	Hpapun, Kayin	26
	WWARN	Myanmar	2017	19	10.53	Molecular markers of artemisinin resistance during falciparum malaria elimination in Eastern Myanmar	38720269	C580Y	Kyainseikgyi, Kayin	2
	WWARN	Myanmar	2017	44	11.36	Efficacy and Safety of Pyronaridine–Artesunate for the Treatment of Uncomplicated Plasmodium falciparum and Plasmodium vivax Malaria in Myanmar	32524960	C580Y	Shan state	5
	WWARN	Myanmar	2017	48	4.17	Efficacy and Safety of Pyronaridine–Artesunate for the Treatment of Uncomplicated Plasmodium falciparum and Plasmodium vivax Malaria in Myanmar	32524960	C580Y	Kayin State	2
	WWARN	Myanmar	2018	48	4.17	Efficacy and Safety of Pyronaridine–Artesunate for the Treatment of Uncomplicated Plasmodium falciparum and Plasmodium vivax Malaria in Myanmar	32524960	C580Y	Kayin	2	1129	39	3.45438
	WWARN	Myanmar	2018	894	1.12	Molecular markers of artemisinin resistance during falciparum malaria elimination in Eastern Myanmar	38720269	C580Y	Hpapun, Kayin	10
	WWARN	Myanmar	2018	45	26.67	Molecular markers of artemisinin resistance during falciparum malaria elimination in Eastern Myanmar	38720269	C580Y	Hlaingbwe, Kayin	12
	WWARN	Myanmar	2018	46	23.91	Efficacy and Safety of Pyronaridine–Artesunate for the Treatment of Uncomplicated Plasmodium falciparum and Plasmodium vivax Malaria in Myanmar	32524960	C580Y	Tanintharyi	11
	WWARN	Myanmar	2018	48	4.17	Efficacy and Safety of Pyronaridine–Artesunate for the Treatment of Uncomplicated Plasmodium falciparum and Plasmodium vivax Malaria in Myanmar	80002424	C580Y	Kayin	2
	WWARN	Myanmar	2018	48	4.17	Efficacy and Safety of Pyronaridine–Artesunate for the Treatment of Uncomplicated Plasmodium falciparum and Plasmodium vivax Malaria in Myanmar	80000390	C580Y	Kayin State	2
	WWARN	Myanmar	2019	141	0.71	Molecular markers of artemisinin resistance during falciparum malaria elimination in Eastern Myanmar	38720269	C580Y	Hpapun, Kayin	1
	WWARN	Papua New Guinea	2012	2	50	Resistance screening and trend analysis of imported falciparum malaria in NSW, Australia (2010 to 2016)	29813085	C580Y	Port Moresby	1
	WWARN	Papua New Guinea	2017	5	20	Surveillance of molecular markers of Plasmodium falciparum artemisinin resistance (kelch13 mutations) in Papua New Guinea between 2016 and 2018	34271323	C580Y	Morobe	1
	WWARN	Papua New Guinea	2020	94	6.38	Increase in the proportion of Plasmodium falciparum with kelch13 C580Y mutation and decline in pfcrt and pfmdr1 mutant alleles in Papua New Guinea	34666779	C580Y	Wewak	6
	WWARN	Thailand	2004	48	12.5	Molecular Detection of Mutations in the Propeller Domain of Kelch 13 and pfmdr1 Copy Number Variation in Plasmodium falciparum Isolates from Thailand Collected from 2002 to 2007.	34270459	C580Y	Ranong	6
	WWARN	Thailand	2005	42	2.38	Molecular Detection of Mutations in the Propeller Domain of Kelch 13 and pfmdr1 Copy Number Variation in Plasmodium falciparum Isolates from Thailand Collected from 2002 to 2007.	34270459	C580Y	Phang Nga	1	99	25	25.2525
	Literature	Thailand	2005	57	42.11	Molecular Detection of Mutations in the Propeller Domain of Kelch 13 and pfmdr1 Copy Number Variation in Plasmodium falciparum Isolates from Thailand Collected from 2002 to 2007.	34270459	C580Y	Trat	24
	WWARN	Thailand	2006	30	3.33	Declining efficacy of artemisinin combination therapy against P. falciparum malaria on the Thai-Myanmar border (2003-2013): the role of parasite genetic factors.	27313266	C580Y	clinics of the Shoklo Malaria Research Unit (SMRU)	1
	WWARN	Thailand	2007	10	40	Selection and spread of artemisinin-resistant alleles in Thailand prior to the global artemisinin resistance containment campaign.	25836766	C580Y	Chanthaburi	4	615	40	6.50407
	WWARN	Thailand	2007	13	53.85	Selection and spread of artemisinin-resistant alleles in Thailand prior to the global artemisinin resistance containment campaign.	25836766	C580Y	Sisaket	7
	WWARN	Thailand	2007	12	41.67	Selection and spread of artemisinin-resistant alleles in Thailand prior to the global artemisinin resistance containment campaign.	25836766	C580Y	Trat	5
	WWARN	Thailand	2007	12	16.67	Selection and spread of artemisinin-resistant alleles in Thailand prior to the global artemisinin resistance containment campaign.	25836766	C580Y	Chumporn	2
	WWARN	Thailand	2007	40	12.5	Selection and spread of artemisinin-resistant alleles in Thailand prior to the global artemisinin resistance containment campaign.	25836766	C580Y	Kanchanaburi,	5
	WWARN	Thailand	2007	40	5	Selection and spread of artemisinin-resistant alleles in Thailand prior to the global artemisinin resistance containment campaign.	25836766	C580Y	Ranong	2
	WWARN	Thailand	2007	171	0.58	Selection and spread of artemisinin-resistant alleles in Thailand prior to the global artemisinin resistance containment campaign.	25836766	C580Y	Tak	1
	WWARN	Thailand	2007	44	0	Selection and spread of artemisinin-resistant alleles in Thailand prior to the global artemisinin resistance containment campaign.	25836766	C580Y	Yala	0
	WWARN	Thailand	2007	40	5	Selection and spread of artemisinin-resistant alleles in Thailand prior to the global artemisinin resistance containment campaign.	25836766	C580Y	Ranong	2
	WWARN	Thailand	2007	12	16.67	Selection and spread of artemisinin-resistant alleles in Thailand prior to the global artemisinin resistance containment campaign.	25836766	C580Y	Chumphon	2
	WWARN	Thailand	2007	40	12.5	Selection and spread of artemisinin-resistant alleles in Thailand prior to the global artemisinin resistance containment campaign.	25836766	C580Y	Kanchanaburi	5
	WWARN	Thailand	2007	171	0.58	Selection and spread of artemisinin-resistant alleles in Thailand prior to the global artemisinin resistance containment campaign.	25836766	C580Y	Tak	1
	WWARN	Thailand	2007	10	40	Selection and spread of artemisinin-resistant alleles in Thailand prior to the global artemisinin resistance containment campaign.	25836766	C580Y	Chantaburi	4
	WWARN	Thailand	2008	124	0.81	Declining efficacy of artemisinin combination therapy against P. falciparum malaria on the Thai-Myanmar border (2003-2013): the role of parasite genetic factors.	27313266	C580Y	clinics of the Shoklo Malaria Research Unit (SMRU)	1
	WWARN	Thailand	2009	13	61.54	Natural selection of K13 mutants of Plasmodium falciparum in response to artemisinin combination therapies in Thailand.	26548510	C580Y	Ubon Ratchathani	8
	WWARN	Thailand	2010	61	4.92	Declining efficacy of artemisinin combination therapy against P. falciparum malaria on the Thai-Myanmar border (2003-2013): the role of parasite genetic factors.	27313266	C580Y	clinics of the Shoklo Malaria Research Unit (SMRU)	3	119	22	18.4874
	WWARN	Thailand	2010	12	25	Natural selection of K13 mutants of Plasmodium falciparum in response to artemisinin combination therapies in Thailand.	26548510	C580Y	Tak	3
	WWARN	Thailand	2010	46	34.78	Natural selection of K13 mutants of Plasmodium falciparum in response to artemisinin combination therapies in Thailand.	26548510	C580Y	Chanthaburi	16
	WWARN	Thailand	2011	43	11.63	Spread of artemisinin resistance in Plasmodium falciparum malaria.	25075834	C580Y	Mae Sot	5	104	24	23.0769
	WWARN	Thailand	2011	10	50	Spread of artemisinin resistance in Plasmodium falciparum malaria.	25075834	C580Y	Ranong	5
	WWARN	Thailand	2011	7	57.14	Spread of artemisinin resistance in Plasmodium falciparum malaria.	25075834	C580Y	Srisaket	4
	WWARN	Thailand	2011	44	22.73	Declining efficacy of artemisinin combination therapy against P. falciparum malaria on the Thai-Myanmar border (2003-2013): the role of parasite genetic factors.	27313266	C580Y	clinics of the Shoklo Malaria Research Unit (SMRU)	10
	WWARN	Thailand	2012	77	11.69	Spread of artemisinin resistance in Plasmodium falciparum malaria.	25075834	C580Y	Mae Sot	9	397	111	27.9597
	WWARN	Thailand	2012	13	7.69	Spread of artemisinin resistance in Plasmodium falciparum malaria.	25075834	C580Y	Ranong	1
	WWARN	Thailand	2012	27	18.52	Spread of artemisinin resistance in Plasmodium falciparum malaria.	25075834	C580Y	Srisaket	5
	WWARN	Thailand	2012	143	26.57	Declining efficacy of artemisinin combination therapy against P. falciparum malaria on the Thai-Myanmar border (2003-2013): the role of parasite genetic factors.	27313266	C580Y	clinics of the Shoklo Malaria Research Unit (SMRU)	38
	WWARN	Thailand	2012	45	13.33	Emergence and Spread of kelch13 Mutations Associated with Artemisinin Resistance in Plasmodium falciparum Parasites in 12 Thai Provinces from 2007 to 2016.	29378723	C580Y	Tak	6
	WWARN	Thailand	2012	41	41.46	Emergence and Spread of kelch13 Mutations Associated with Artemisinin Resistance in Plasmodium falciparum Parasites in 12 Thai Provinces from 2007 to 2016.	29378723	C580Y	Ranong	17
	WWARN	Thailand	2012	51	68.63	Emergence and Spread of kelch13 Mutations Associated with Artemisinin Resistance in Plasmodium falciparum Parasites in 12 Thai Provinces from 2007 to 2016.	29378723	C580Y	Kanchanaburi	35
	WWARN	Thailand	2013	143	40.56	Spread of artemisinin-resistant Plasmodium falciparum in Myanmar: a cross-sectional survey of the K13 molecular marker.	25704894	C580Y	Tak	58	282	125	44.3262
	WWARN	Thailand	2013	7	28.57	Spread of artemisinin resistance in Plasmodium falciparum malaria.	25075834	C580Y	Srisaket	2
	WWARN	Thailand	2013	62	32.26	Declining efficacy of artemisinin combination therapy against P. falciparum malaria on the Thai-Myanmar border (2003-2013): the role of parasite genetic factors.	27313266	C580Y	clinics of the Shoklo Malaria Research Unit (SMRU)	20
	WWARN	Thailand	2013	43	65.12	A Worldwide Map of Plasmodium falciparum K13-Propeller Polymorphisms	27332904	C580Y	Sai Yok	28
	WWARN	Thailand	2013	27	62.96	Plasmodium falciparum phenotypic and genotypic resistance profile during the emergence of Piperaquine resistance in Northeastern Thailand	34183715	C580Y	Sisaket, Surin	17
	WWARN	Thailand	2014	88	68.18	An outbreak of artemisinin resistant falciparum malaria in Eastern Thailand	26616851	C580Y	Buntharik district hospital, Ubon Rachathani	60	367	200	54.4959
	WWARN	Thailand	2014	27	81.48	Natural selection of K13 mutants of Plasmodium falciparum in response to artemisinin combination therapies in Thailand.	26548510	C580Y	Ubon Ratchathani	22
	WWARN	Thailand	2014	10	20	Emergence and Spread of kelch13 Mutations Associated with Artemisinin Resistance in Plasmodium falciparum Parasites in 12 Thai Provinces from 2007 to 2016.	29378723	C580Y	Tak	2
	WWARN	Thailand	2014	88	73.86	The spread of artemisinin-resistant Plasmodium falciparum in the Greater Mekong subregion: a molecular epidemiology observational study.	28161569	C580Y	Ubon Ratchathani	65
	WWARN	Thailand	2014	88	5.68	An outbreak of artemisinin resistant falciparum malaria in Eastern Thailand	26616851	C580C/Y	Buntharik district hospital, Ubon Rachathani	5
	WWARN	Thailand	2014	10	40	A Worldwide Map of Plasmodium falciparum K13-Propeller Polymorphisms	27332904	C580Y	Sai Yok	4
	WWARN	Thailand	2014	39	82.05	Plasmodium falciparum phenotypic and genotypic resistance profile during the emergence of Piperaquine resistance in Northeastern Thailand	34183715	C580Y	Sisaket, Surin	32
	WWARN	Thailand	2014	17	58.82	Comparative analysis of targeted next-generation sequencing for Plasmodium falciparum drug resistance markers	35365711	C580Y	Ubon Ratchathani	10
	WWARN	Thailand	2015	15	100	The spread of artemisinin-resistant Plasmodium falciparum in the Greater Mekong subregion: a molecular epidemiology observational study.	28161569	C580Y	Phusing	15	61	61	100
	WWARN	Thailand	2015	46	100	Plasmodium falciparum phenotypic and genotypic resistance profile during the emergence of Piperaquine resistance in Northeastern Thailand	34183715	C580Y	Sisaket, Surin	46
	WWARN	Thailand	2016	9	66.67	Emergence and Spread of kelch13 Mutations Associated with Artemisinin Resistance in Plasmodium falciparum Parasites in 12 Thai Provinces from 2007 to 2016.	29378723	C580Y	Ubon Ratchathani	6	71	44	61.9718
	WWARN	Thailand	2016	19	94.74	Emergence and Spread of kelch13 Mutations Associated with Artemisinin Resistance in Plasmodium falciparum Parasites in 12 Thai Provinces from 2007 to 2016.	29378723	C580Y	Sisaket	18
	WWARN	Thailand	2016	9	66.67	Emergence and Spread of kelch13 Mutations Associated with Artemisinin Resistance in Plasmodium falciparum Parasites in 12 Thai Provinces from 2007 to 2016.	29378723	C580Y	Ranong	6
	WWARN	Thailand	2016	34	41.18	Emergence and Spread of kelch13 Mutations Associated with Artemisinin Resistance in Plasmodium falciparum Parasites in 12 Thai Provinces from 2007 to 2016.	29378723	C580Y	Kanchanaburi	14
	WWARN	Thailand	2017	1	100	Poor response to artesunate treatment in two patients with severe malaria on the Thai-Myanmar border	29334942	C580Y	clinics of the Shoklo Malaria Research Unit (SMRU)	1	9	5	55.5556
	WWARN	Thailand	2017	8	50	Comparative analysis of targeted next-generation sequencing for Plasmodium falciparum drug resistance markers	35365711	C580Y	Ubon Ratchathani	4
	WWARN	Viet Nam	2009	231	1.73	K13 Propeller Mutations in Plasmodium falciparum Populations in Regions of Malaria Endemicity in Vietnam from 2009 to 2016.	28137815	C580Y	Binh Phuoc	4
	WWARN	Viet Nam	2010	147	4.08	K13 Propeller Mutations in Plasmodium falciparum Populations in Regions of Malaria Endemicity in Vietnam from 2009 to 2016.	28137815	C580Y	Binh Phuoc	6
	WWARN	Viet Nam	2011	85	7.06	Spread of artemisinin resistance in Plasmodium falciparum malaria.	25075834	C580Y	Bin Phuoc	6	333	21	6.30631
	WWARN	Viet Nam	2011	112	4.46	Independent emergence of artemisinin resistance mutations among Plasmodium falciparum in Southeast Asia.	25180241	C580Y	Phuoc Long	5
	WWARN	Viet Nam	2011	136	7.35	K13 Propeller Mutations in Plasmodium falciparum Populations in Regions of Malaria Endemicity in Vietnam from 2009 to 2016.	28137815	C580Y	Binh Phuoc	10
	WWARN	Viet Nam	2012	35	2.86	Spread of artemisinin resistance in Plasmodium falciparum malaria.	25075834	C580Y	Bin Phuoc	1	222	45	20.2703
	WWARN	Viet Nam	2012	76	5.26	K13 Propeller Mutations in Plasmodium falciparum Populations in Regions of Malaria Endemicity in Vietnam from 2009 to 2016.	28137815	C580Y	Binh Phuoc	4
	WWARN	Viet Nam	2012	28	50	A Worldwide Map of Plasmodium falciparum K13-Propeller Polymorphisms	27332904	C580Y	Bu Dang	14
	WWARN	Viet Nam	2012	37	5.41	A Worldwide Map of Plasmodium falciparum K13-Propeller Polymorphisms	27332904	C580Y	Phu Thien	2
	WWARN	Viet Nam	2012	46	52.17	A Worldwide Map of Plasmodium falciparum K13-Propeller Polymorphisms	27332904	C580Y	Tuy Duc	24
	WWARN	Viet Nam	2013	48	8.33	K13 Propeller Mutations in Plasmodium falciparum Populations in Regions of Malaria Endemicity in Vietnam from 2009 to 2016.	28137815	C580Y	Binh Phuoc	4
	WWARN	Viet Nam	2014	86	36.05	K13 Propeller Mutations in Plasmodium falciparum Populations in Regions of Malaria Endemicity in Vietnam from 2009 to 2016.	28137815	C580Y	Binh Phuoc	31	198	47	23.7374
	WWARN	Viet Nam	2014	55	3.64	K13 Propeller Mutations in Plasmodium falciparum Populations in Regions of Malaria Endemicity in Vietnam from 2009 to 2016.	28137815	C580Y	Ninh Thuan	2
	WWARN	Viet Nam	2014	57	24.56	K13 Propeller Mutations in Plasmodium falciparum Populations in Regions of Malaria Endemicity in Vietnam from 2009 to 2016.	28137815	C580Y	Gia Lai	14
	WWARN	Viet Nam	2015	43	79.07	K13 Propeller Mutations in Plasmodium falciparum Populations in Regions of Malaria Endemicity in Vietnam from 2009 to 2016.	28137815	C580Y	Binh Phuoc	34	165	91	55.1515
	Literature	Viet Nam	2015	42	90.4762	Mapping genetic markers of artemisinin resistance in Plasmodium falciparum malaria in Asia: a systematic review and spatiotemporal analysis	35265869	C580Y	Binh Phuoc	38
	WWARN	Viet Nam	2015	53	3.77	K13 Propeller Mutations in Plasmodium falciparum Populations in Regions of Malaria Endemicity in Vietnam from 2009 to 2016.	28137815	C580Y	Ninh Thuan	2
	WWARN	Viet Nam	2015	27	62.96	K13 Propeller Mutations in Plasmodium falciparum Populations in Regions of Malaria Endemicity in Vietnam from 2009 to 2016.	28137815	C580Y	Gia Lai	17
	Literature	Viet Nam	2016	133	26	Mapping genetic markers of artemisinin resistance in Plasmodium falciparum malaria in Asia: a systematic review and spatiotemporal analysis	35265869	C580Y	Binh Phuoc
	Literature	Viet Nam	2018	172	112	Mapping genetic markers of artemisinin resistance in Plasmodium falciparum malaria in Asia: a systematic review and spatiotemporal analysis	35265869	C580Y	Binh Phuoc	112
	WWARN	Viet Nam	2019	50	82	Triple therapy with artemether-lumefantrine plus amodiaquine versus artemether-lumefantrine alone for artemisinin-resistant, uncomplicated falciparum malaria: an open-label, randomised, multicentre trial	35276064	C580Y	Binh Phuoc, Khanh Hoa	41
	Literature	Ghana	2012	854	0.1	Plasmodium falciparum Kelch Propeller Polymorphisms in Clinical Isolates from Ghana from 2007 to 2016	31427297	C580Y	Ghana	1
	Literature	Ghana	2018	84	3.6	haracterization of putative drug resistant biomarkers in Plasmodium falciparum isolated from Ghanaian blood donors	32698879	C580Y	Greater Accra Region	3
Mutations	WWARN/addition	Country	Year	Tested	Prevalence (%)	Article title	PubMed ID	Mutation	Site	Present	Total tested by Year	Total present by year	Prevalence by year
R622I	Literature	Eritrea	2014	119	0.840336	Targeted deep amplicon sequencing of kelch 13 and cytochrome b in Plasmodium falciparum isolates from an endemic African country using the Malaria Resistance Surveillance (MaRS) protocol.	32171330	R622I	Agordat, Barentu	1
	Literature	Eritrea	2016	72	6.94444	National Malaria Control Program, Disease Prevention and Control Division/Increasing Artemisinin-Resistant HRP2-Negative Malaria in Eritrea	37754284	R622I	Shambuko	5
	Literature	Eritrea	2016	57	8.77193	National Malaria Control Program, Disease Prevention and Control Division/Increasing Artemisinin-Resistant HRP2-Negative Malaria in Eritrea	37754284	R622I	Agordat	5
	Literature	Eritrea	2016	73	8.21918	National Malaria Control Program, Disease Prevention and Control Division/Increasing Artemisinin-Resistant HRP2-Negative Malaria in Eritrea	37754284	R622I	Guluj	6
	Literature	Eritrea	2016	73	10.9589	National Malaria Control Program, Disease Prevention and Control Division/Increasing Artemisinin-Resistant HRP2-Negative Malaria in Eritrea	37754284	R622I	Laelay Gash	8	275	24	8.72727
	Literature	Eritrea	2017	64	7.8125	National Malaria Control Program, Disease Prevention and Control Division/Increasing Artemisinin-Resistant HRP2-Negative Malaria in Eritrea	37754284	R622I	Shambuko	5
	Literature	Eritrea	2017	24	16.6667	National Malaria Control Program, Disease Prevention and Control Division/Increasing Artemisinin-Resistant HRP2-Negative Malaria in Eritrea	37754284	R622I	Guluj	4
	Literature	Eritrea	2017	85	8.23529	National Malaria Control Program, Disease Prevention and Control Division/Increasing Artemisinin-Resistant HRP2-Negative Malaria in Eritrea	37754284	R622I	Laelay Gash	7	173	16	9.24855
	Literature	Eritrea	2019	53	28.3019	National Malaria Control Program, Disease Prevention and Control Division/Increasing Artemisinin-Resistant HRP2-Negative Malaria in Eritrea	37754284	R622I	Agordat	15
	Literature	Eritrea	2019	82	24.3902	National Malaria Control Program, Disease Prevention and Control Division/Increasing Artemisinin-Resistant HRP2-Negative Malaria in Eritrea	37754284	R622I	Guluj	20
	Literature	Eritrea	2019	74	9.45946	National Malaria Control Program, Disease Prevention and Control Division/Increasing Artemisinin-Resistant HRP2-Negative Malaria in Eritrea	37754284	R622I	Shambuko	7
	Literature	Eritrea	2019	78	32.0513	National Malaria Control Program, Disease Prevention and Control Division/Increasing Artemisinin-Resistant HRP2-Negative Malaria in Eritrea	37754284	R622I	Laelay Gash	25	287	67	23.3449
	WWARN	Ethiopia	2014	15	6.66667	A Unique Plasmodium falciparum K13 Gene Mutation in Northwest Ethiopia.	26483118	R622I	Aykel	1
	WWARN	Ethiopia	2014	18	11.1111	A Unique Plasmodium falciparum K13 Gene Mutation in Northwest Ethiopia.	26483118	R622I	Negade Bahir	2	33	3	9.09091
	Literature	Mozambique	2016	12	8.33333	National Institute of Parasitic Diseases, Chinese Center for Disease Control and Prevention, Key Laboratory of Parasite and Vector Biology, Schistosomiasis and Filariasis/Molecular surveillance of Pfcrt and k13 propeller polymorphisms of imported Plasmodium falciparum cases to Zhejiang Province, China between 2016 and 2018 MOH, and WHO Collaborating Centre for Malaria	32019571	R622I	Cases imported from Mozambique to China	1
	WWARN	Somalia	2017	88	1.13636	High therapeutic efficacy of artemether-lumefantrine and dihydroartemisinin-piperaquine for the treatment of uncomplicated falciparum malaria in Somalia.	31296223	R622I	Bosaso	1
	WWARN	Somalia	2017	50	0	High therapeutic efficacy of artemether-lumefantrine and dihydroartemisinin-piperaquine for the treatment of uncomplicated falciparum malaria in Somalia.	31296223	R622I	Jowhar	0	138	1	0.724638
	Literature	Sudan	2016	99	4.0404	Federal Ministry of Health, National Malaria Control Programme/Strategy to respond to antimalarial drug resistance in Africa		R622I	Al Qadarif	4
	WWARN	Uganda	2018	30	3.33333	Changing Prevalence of Potential Mediators of Aminoquinoline, Antifolate, and Artemisinin Resistance Across Uganda.	33146722	R622I	Agago	1
	WWARN	Zambia	2012	298	0.33557	A Worldwide Map of Plasmodium falciparum K13-Propeller Polymorphisms.	27332904	R622I	Lusaka	1
Mutations	WWARN/addition	Country	Year	Tested	Prevalence (%)	Article title	PubMed ID	Mutation	Site	Present	Total tested by Year	Total present by year	Prevalence by year
A675V	WWARN	India	2015	5	20	Decreased In Vitro Artemisinin Sensitivity of Plasmodium falciparum across India	31332065	A675V	Dibrugarh	1
	WWARN	India	2016	180	1.67	Artemisinin combination therapy fails even in the absence of Plasmodium falciparum kelch13 gene polymorphism in Central India	33976269	A675V	Bhilai, Durg	3
	WWARN	Myanmar	2013	41	4.88	Spread of artemisinin-resistant Plasmodium falciparum in Myanmar: a cross-sectional survey of the K13 molecular marker.	25704894	A675V	Sagaing Region	2	109	6	5.50459
	WWARN	Myanmar	2013	68	5.88	Clinical and molecular surveillance of artemisinin resistant falciparum malaria in Myanmar (2009-2013).	28806957	A675V	Myawaddy	4
	WWARN	Myanmar	2014	91	2.2	K13 mutations and pfmdr1 copy number variation in Plasmodium falciparum malaria in Myanmar.	26911145	A675V	Homemalin	2
	WWARN	Rwanda	2015	66	1.52	Artemisinin Resistance-Associated K13 Polymorphisms of Plasmodium falciparum in Southern Rwanda, 2010-2015.	27573632	A675V	Huye District	1
	WWARN	Rwanda	2019	66	1.52	Increase in Kelch 13 Polymorphisms in Plasmodium falciparum, Southern Rwanda.	33350925	A675V	Huye District	1
	WWARN	Thailand	2007	30	3.33	Declining efficacy of artemisinin combination therapy against P. falciparum malaria on the Thai-Myanmar border (2003-2013): the role of parasite genetic factors.	27313266	A675V	clinics of the Shoklo Malaria Research Unit (SMRU)	1
	WWARN	Thailand	2008	124	0.81	Declining efficacy of artemisinin combination therapy against P. falciparum malaria on the Thai-Myanmar border (2003-2013): the role of parasite genetic factors.	27313266	A675V	clinics of the Shoklo Malaria Research Unit (SMRU)	1
	WWARN	Thailand	2009	94	3.19	Declining efficacy of artemisinin combination therapy against P. falciparum malaria on the Thai-Myanmar border (2003-2013): the role of parasite genetic factors.	27313266	A675V	clinics of the Shoklo Malaria Research Unit (SMRU)	3
	WWARN	Thailand	2010	61	8.2	Declining efficacy of artemisinin combination therapy against P. falciparum malaria on the Thai-Myanmar border (2003-2013): the role of parasite genetic factors.	27313266	A675V	clinics of the Shoklo Malaria Research Unit (SMRU)	5
	WWARN	Thailand	2011	43	16.28	Spread of artemisinin resistance in Plasmodium falciparum malaria.	25075834	A675V	Mae Sot	7	87	9	10.3448
	WWARN	Thailand	2011	44	4.55	Declining efficacy of artemisinin combination therapy against P. falciparum malaria on the Thai-Myanmar border (2003-2013): the role of parasite genetic factors.	27313266	A675V	clinics of the Shoklo Malaria Research Unit (SMRU)	2
	WWARN	Thailand	2012	77	7.79	Spread of artemisinin resistance in Plasmodium falciparum malaria.	25075834	A675V	Mae Sot	6	220	14	6.36364
	WWARN	Thailand	2012	143	5.59	Declining efficacy of artemisinin combination therapy against P. falciparum malaria on the Thai-Myanmar border (2003-2013): the role of parasite genetic factors.	27313266	A675V	clinics of the Shoklo Malaria Research Unit (SMRU)	8
	WWARN	Thailand	2013	143	2.1	Spread of artemisinin-resistant Plasmodium falciparum in Myanmar: a cross-sectional survey of the K13 molecular marker.	25704894	A675V	Tak	3	205	6	2.92683
	WWARN	Thailand	2013	62	4.84	Declining efficacy of artemisinin combination therapy against P. falciparum malaria on the Thai-Myanmar border (2003-2013): the role of parasite genetic factors.	27313266	A675V	clinics of the Shoklo Malaria Research Unit (SMRU)	3
	WWARN	Uganda	2016	94	3.19	Evidence of Artemisinin-Resistant Malaria in Africa.	34551228	A675V	Gulu	3
	WWARN	Uganda	2017	42	4.76	Changing Molecular Markers of Antimalarial Drug Sensitivity across Uganda.	30559133	A675V	Agago	2	470	17	3.61702
	WWARN	Uganda	2017	43	2.33	Changing Molecular Markers of Antimalarial Drug Sensitivity across Uganda.	30559133	A675V	Arua	1
	WWARN	Uganda	2017	47	2.13	Changing Molecular Markers of Antimalarial Drug Sensitivity across Uganda.	30559133	A675V	Kole	1
	WWARN	Uganda	2017	43	9.3	Changing Molecular Markers of Antimalarial Drug Sensitivity across Uganda.	30559133	A675V	Lamwo	4
	WWARN	Uganda	2017	194	0.52	Artemisinin-Resistant Plasmodium falciparum with High Survival Rates, Uganda, 2014-2016	29553316	A675V	Gulu	1
	WWARN	Uganda	2017	101	7.92	Evidence of Artemisinin-Resistant Malaria in Africa.	34551228	A675V	Gulu	8
	WWARN	Uganda	2018	30	3.33	Changing Prevalence of Potential Mediators of Aminoquinoline, Antifolate, and Artemisinin Resistance Across Uganda.	33146722	A675V	Agago	1	225	17	7.55556
	WWARN	Uganda	2018	30	13.33	Changing Prevalence of Potential Mediators of Aminoquinoline, Antifolate, and Artemisinin Resistance Across Uganda.	33146722	A675V	Kaabong	4
	WWARN	Uganda	2018	38	5.26	Changing Prevalence of Potential Mediators of Aminoquinoline, Antifolate, and Artemisinin Resistance Across Uganda.	33146722	A675V	Katakwi	2
	WWARN	Uganda	2018	30	3.33	Changing Prevalence of Potential Mediators of Aminoquinoline, Antifolate, and Artemisinin Resistance Across Uganda.	33146722	A675V	Kole	1
	WWARN	Uganda	2018	30	3.33	Changing Prevalence of Potential Mediators of Aminoquinoline, Antifolate, and Artemisinin Resistance Across Uganda.	33146722	A675V	Lamwo	1
	WWARN	Uganda	2018	67	11.94	Evidence of Artemisinin-Resistant Malaria in Africa.	34551228	A675V	Gulu	8
	WWARN	Uganda	2019	34	2.94	Changing Prevalence of Potential Mediators of Aminoquinoline, Antifolate, and Artemisinin Resistance Across Uganda.	33146722	A675V	Arua	1	239	22	9.20502
	WWARN	Uganda	2019	15	6.67	Changing Prevalence of Potential Mediators of Aminoquinoline, Antifolate, and Artemisinin Resistance Across Uganda.	33146722	A675V	Kabale	1
	WWARN	Uganda	2019	32	6.25	Changing Prevalence of Potential Mediators of Aminoquinoline, Antifolate, and Artemisinin Resistance Across Uganda.	33146722	A675V	Katakwi	2
	WWARN	Uganda	2019	35	5.71	Changing Prevalence of Potential Mediators of Aminoquinoline, Antifolate, and Artemisinin Resistance Across Uganda.	33146722	A675V	Kole	2
	WWARN	Uganda	2019	27	18.52	Changing Prevalence of Potential Mediators of Aminoquinoline, Antifolate, and Artemisinin Resistance Across Uganda.	33146722	A675V	Lamwo	5
	WWARN	Uganda	2019	96	11.46	Evidence of Artemisinin-Resistant Malaria in Africa.	34551228	A675V	Gulu	11
	WWARN	Uganda	2021	53	13.21	Decreased susceptibility of Plasmodium falciparum to both dihydroartemisinin and lumefantrine in northern Uganda.	36289202	A675V	Agago	7	92	8	8.69565
	WWARN	Uganda	2021	39	2.56	Decreased susceptibility of Plasmodium falciparum to both dihydroartemisinin and lumefantrine in northern Uganda.	36289202	A675V	Tororo, Mbale	1
	Literature	Uganda	2022	997	9.63	Evolution of Partial Resistance to Artemisinins in Malaria Parasites in Uganda	37611122	A675V	Agago	96
Mutations	WWARN/addition	Country	Year	Tested	Prevalence (%)	Article title	PubMed ID	Mutation	Site	Present	Total tested by Year	Total present by year	Prevalence by year
R561H	WWARN	Cambodia	2002	64	12.5	A molecular marker of artemisinin-resistant Plasmodium falciparum malaria.	24352242	R561H/C	Battambang	8
	WWARN	Cambodia	2006	46	2.17	A molecular marker of artemisinin-resistant Plasmodium falciparum malaria.	24352242	R561H/C	Pailin	1
	WWARN	China	2011	125	0.8	A Single Mutation in K13 Predominates in Southern China and Is Associated With Delayed Clearance of Plasmodium falciparum Following Artemisinin Treatment.	25910630	R561H/C	Tenchchong	1
	WWARN	Democratic Republic of the Congo	2014	1230	0.08	A Worldwide Map of Plasmodium falciparum K13-Propeller Polymorphisms.	27332904	R561H	Kinshasa	1
	WWARN	India	2012	24	4.17	Surveillance of artemisinin resistance in Plasmodium falciparum in India using the kelch13 molecular marker.	25691626	R561H/C	Changlang	1
	WWARN	India	2012	24	4.17	Surveillance of Artemisinin Resistance in Plasmodium falciparum in India Using the kelch13 Molecular Marker	25691626	R561H	Changlang	1
	WWARN	Mali	2010	130	1.54	Absence of putative artemisinin resistance mutations among Plasmodium falciparum in Sub-Saharan Africa: a molecular epidemiologic study.	25180240	R561H/C	San	2
	WWARN	Myanmar	2004	70	1.43	Little Polymorphism at the K13 Propeller Locus in Worldwide Plasmodium falciparum Populations Prior to the Introduction of Artemisinin Combination Therapies.	27001814	R561H	Bago	1
	WWARN	Myanmar	2012	67	2.99	Therapeutic efficacy and artemisinin resistance in northern Myanmar: evidence from in vivo and molecular marker studies.	25075834	R561H	Shwe Kyin	2	138	4	2.89855
	WWARN	Myanmar	2012	71	2.82	Therapeutic efficacy and artemisinin resistance in northern Myanmar: evidence from in vivo and molecular marker studies.	28388902	R561H	Muse	2
	WWARN	Myanmar	2013	188	4.26	Spread of artemisinin-resistant Plasmodium falciparum in Myanmar: a cross-sectional survey of the K13 molecular marker.	25704894	R561H	Kayin State	8	353	15	4.24929
	WWARN	Myanmar	2013	41	2.44	Spread of artemisinin-resistant Plasmodium falciparum in Myanmar: a cross-sectional survey of the K13 molecular marker.	25704894	R561H	Sagaing Region	1
	WWARN	Myanmar	2013	32	6.25	Plasmodium falciparum Kelch 13 mutations and treatment response in patients in Hpa-Pun District, Northern Kayin State, Myanmar.	29178921	R561H	Hpa Pun	2
	WWARN	Myanmar	2013	92	4.35	The spread of artemisinin-resistant Plasmodium falciparum in the Greater Mekong subregion: a molecular epidemiology observational study.	28161569	R561H	Kayin	4
	WWARN	Myanmar	2014	5	40	Spread of artemisinin-resistant Plasmodium falciparum in Myanmar: a cross-sectional survey of the K13 molecular marker.	25704894	R561H	Mon Region	2	590	53	8.98305
	WWARN	Myanmar	2014	57	12.28	Therapeutic efficacy and artemisinin resistance in northern Myanmar: evidence from in vivo and molecular marker studies.	28388902	R561H	Tamu	7
	WWARN	Myanmar	2014	63	9.52	Therapeutic efficacy and artemisinin resistance in northern Myanmar: evidence from in vivo and molecular marker studies.	28388902	R561H	Tabeikkyin	6
	WWARN	Myanmar	2014	91	1.1	K13 mutations and pfmdr1 copy number variation in Plasmodium falciparum malaria in Myanmar.	26911145	R561H	Homemalin	1
	WWARN	Myanmar	2014	254	9.45	Prevalence of molecular markers of antimalarial drug resistance in Plasmodium falciparum isolates collected from two villages in Kalahandi district, Odisha, India	38720269	R561H	Hpapun, Kayin	24
	WWARN	Myanmar	2014	57	12.28	A Worldwide Map of Plasmodium falciparum K13-Propeller Polymorphisms.	27332904	R561H	Tamu, Sagaing	7
	WWARN	Myanmar	2014	63	9.52	A Worldwide Map of Plasmodium falciparum K13-Propeller Polymorphisms.	27332904	R561H	Tabeikkyin	6
	WWARN	Myanmar	2015	95	1.05	Artemether-Lumefantrine and Dihydroartemisinin-Piperaquine Retain High Efficacy for Treatment of Uncomplicated Plasmodium falciparum Malaria in Myanmar.	31833468	R561H	Kachin	1	312	10	3.20513
	Literature	Myanmar	2015	154	3.8961	Artemisinin resistance-associated markers in Plasmodium falciparum parasites from the China-Myanmar border: predicted structural stability of K13 propeller variants detected in a low-prevalence area	30883571	R561H	Kayin	6
	WWARN	Myanmar	2015	54	3.7	Plasmodium falciparum Kelch 13 mutations and treatment response in patients in Hpa-Pun District, Northern Kayin State, Myanmar.	29178921	R561H	Hpapun, Kayin	2
	WWARN	Myanmar	2015	9	11.11	Molecular Profiles of Multiple Antimalarial Drug Resistance Markers in Plasmodium falciparum and Plasmodium vivax in the Mandalay Region, Myanmar.	36296297	R561H	Mandalay	1
	WWARN	Myanmar	2016	7	28.57	Molecular markers of artemisinin resistance during falciparum malaria elimination in Eastern Myanmar	32679084	R561H	Myawaddy, Kayin	2	564	41	7.2695
	WWARN	Myanmar	2016	557	7	Molecular markers of artemisinin resistance during falciparum malaria elimination in Eastern Myanmar	32679084	R561H	Hpapun, Kayin	39
	WWARN	Myanmar	2017	39	28.21	Efficacy and Safety of Pyronaridine-Artesunate for the Treatment of Uncomplicated Plasmodium falciparum and Plasmodium vivax Malaria in Myanmar.	32524960	R561H	Kachin State	11	1883	252	13.3829
	WWARN	Myanmar	2017	44	27.27	Efficacy and Safety of Pyronaridine-Artesunate for the Treatment of Uncomplicated Plasmodium falciparum and Plasmodium vivax Malaria in Myanmar.	32524960	R561H	Shan state	12
	WWARN	Myanmar	2017	1429	8.82	Molecular markers of artemisinin resistance during falciparum malaria elimination in Eastern Myanmar	32679084	R561H	Hpapun, Kayin	126
	WWARN	Myanmar	2017	39	28.21	Efficacy and Safety of Pyronaridine–Artesunate for the Treatment of Uncomplicated Plasmodium falciparum and Plasmodium vivax Malaria in Myanmar	80002424	R561H	Kachin State	11
	WWARN	Myanmar	2017	44	27.27	Efficacy and Safety of Pyronaridine–Artesunate for the Treatment of Uncomplicated Plasmodium falciparum and Plasmodium vivax Malaria in Myanmar	80002424	R561H	Shan state	12
	WWARN	Myanmar	2017	39	28.21	Efficacy and Safety of Pyronaridine–Artesunate for the Treatment of Uncomplicated Plasmodium falciparum and Plasmodium vivax Malaria in Myanmar	80002525	R561H	Kachin State	11
	WWARN	Myanmar	2017	44	27.27	Efficacy and Safety of Pyronaridine–Artesunate for the Treatment of Uncomplicated Plasmodium falciparum and Plasmodium vivax Malaria in Myanmar	80002525	R561H	Shan state	12
	WWARN	Myanmar	2017	44	27.27	Efficacy and Safety of Pyronaridine–Artesunate for the Treatment of Uncomplicated Plasmodium falciparum and Plasmodium vivax Malaria in Myanmar	80002535	R561H	Shan state	12
	WWARN	Myanmar	2017	39	28.21	Efficacy and Safety of Pyronaridine–Artesunate for the Treatment of Uncomplicated Plasmodium falciparum and Plasmodium vivax Malaria in Myanmar	80002535	R561H	Kachin State	11
	WWARN	Myanmar	2017	39	28.21	Efficacy and Safety of Pyronaridine–Artesunate for the Treatment of Uncomplicated Plasmodium falciparum and Plasmodium vivax Malaria in Myanmar	80000305	R561H	Kachin State	11
	WWARN	Myanmar	2017	44	27.27	Efficacy and Safety of Pyronaridine–Artesunate for the Treatment of Uncomplicated Plasmodium falciparum and Plasmodium vivax Malaria in Myanmar	80000390	R561H	Shan state	12
	WWARN	Myanmar	2017	39	28.21	Efficacy and Safety of Pyronaridine–Artesunate for the Treatment of Uncomplicated Plasmodium falciparum and Plasmodium vivax Malaria in Myanmar	80000390	R561H	Myitkyina, Kachin State	11
	WWARN	Rwanda	2014	93	7.53	Emergence and clonal expansion of in vitro artemisinin-resistant Plasmodium falciparum kelch13 R561H mutant parasites in Rwanda.	32747827	R561H	Masaka, Ruhuha	7
	WWARN	Rwanda	2015	382	3.14	Emergence and clonal expansion of in vitro artemisinin-resistant Plasmodium falciparum kelch13 R561H mutant parasites in Rwanda.	32747827	R561H	Masaka, Ruhuha	12
	WWARN	Rwanda	2018	73	21.92	High Prevalence of Plasmodium falciparum K13 Mutations in Rwanda Is Associated With Slow Parasite Clearance After Treatment With Artemether-Lumefantrine.	34216470	R561H	Kigali	16	292	45	15.411
	WWARN	Rwanda	2018	52	17.31	Association of Plasmodium falciparum kelch13 R561H genotypes with delayed parasite clearance in Rwanda: an open-label, single-arm, multicentre, therapeutic efficacy study.	33864801	R561H	Masaka	9
	WWARN	Rwanda	2018	82	19.51	Association of Plasmodium falciparum kelch13 R561H genotypes with delayed parasite clearance in Rwanda: an open-label, single-arm, multicentre, therapeutic efficacy study.	33864801	R561H	Rukara	16
	WWARN	Rwanda	2018	85	1.18	Association of Plasmodium falciparum kelch13 R561H genotypes with delayed parasite clearance in Rwanda: an open-label, single-arm, multicentre, therapeutic efficacy study.	33864801	R561H	Bugarama	1
	WWARN	Rwanda	2019	66	4.55	Increase in Kelch 13 Polymorphisms in Plasmodium falciparum, Southern Rwanda.	33350925	R561H	Huye District	3
	WWARN	Tanzania	2017	82	1.22	Describing the current status of Plasmodium falciparum population structure and drug resistance within mainland Tanzania using molecular inversion probes.	33107096	R561H	Chato	1	152	2	1.31579
	WWARN	Tanzania	2017	70	1.43	Describing the current status of Plasmodium falciparum population structure and drug resistance within mainland Tanzania using molecular inversion probes.	33107096	R561H	Buhigwe	1
	WWARN	Tanzania	2019	422	0.24	Detection of mutations associated with artemisinin resistance at k13-propeller gene and a near complete return of chloroquine susceptible falciparum malaria in Southeast of Tanzania.	32103124	R561H	Coastal, Kibiti	1
	Literature	Tanzania	2021	649	7.7	Country wide surveillance reveals prevalent artemisinin partial resistance mutations with 1 evidence for multiple origins and expansion of high level sulfadoxine-pyrimethamine 2 resistance mutations in northwest Tanzania	37986920	R561H	Kagere	50
	Literature	Tanzania	2022	176	22.1591	Evidence of artemisinin partial resistance in North-western Tanzania: clinical and drug resistance markers study	38352311	R561H	Kagere	39
	WWARN	Thailand	2003	15	6.67	Declining efficacy of artemisinin combination therapy against P. falciparum malaria on the Thai-Myanmar border (2003-2013): the role of parasite genetic factors.	27313266	R561H	clinics of the Shoklo Malaria Research Unit (SMRU)	1
	WWARN	Thailand	2008	124	0.81	Declining efficacy of artemisinin combination therapy against P. falciparum malaria on the Thai-Myanmar border (2003-2013): the role of parasite genetic factors.	27313266	R561H	clinics of the Shoklo Malaria Research Unit (SMRU)	1
	WWARN	Thailand	2009	94	10.64	Declining efficacy of artemisinin combination therapy against P. falciparum malaria on the Thai-Myanmar border (2003-2013): the role of parasite genetic factors.	27313266	R561H	clinics of the Shoklo Malaria Research Unit (SMRU)	10
	WWARN	Thailand	2010	61	4.92	Declining efficacy of artemisinin combination therapy against P. falciparum malaria on the Thai-Myanmar border (2003-2013): the role of parasite genetic factors.	27313266	R561H	clinics of the Shoklo Malaria Research Unit (SMRU)	3
	WWARN	Thailand	2011	44	2.27	Declining efficacy of artemisinin combination therapy against P. falciparum malaria on the Thai-Myanmar border (2003-2013): the role of parasite genetic factors.	27313266	R561H	clinics of the Shoklo Malaria Research Unit (SMRU)	1
	WWARN	Thailand	2012	77	5.19	Molecular markers of artemisinin resistance during falciparum malaria elimination in Eastern Myanmar	25075834	R561H	Mae Sot	4	282	23	8.15603
	WWARN	Thailand	2012	143	10.49	Declining efficacy of artemisinin combination therapy against P. falciparum malaria on the Thai-Myanmar border (2003-2013): the role of parasite genetic factors.	27313266	R561H	clinics of the Shoklo Malaria Research Unit (SMRU)	15
	WWARN	Thailand	2012	45	4.44	Emergence and Spread of kelch13 Mutations Associated with Artemisinin Resistance in Plasmodium falciparum Parasites in 12 Thai Provinces from 2007 to 2016.	29378723	R561H	Tak	2
	WWARN	Thailand	2012	17	11.76	Emergence and Spread of kelch13 Mutations Associated with Artemisinin Resistance in Plasmodium falciparum Parasites in 12 Thai Provinces from 2007 to 2016.	29378723	R561H	Mae Hongson	2
	WWARN	Thailand	2013	143	6.29	Spread of artemisinin-resistant Plasmodium falciparum in Myanmar: a cross-sectional survey of the K13 molecular marker.	25704894	R561H	Tak	9	218	16	7.33945
	WWARN	Thailand	2013	62	3.23	Declining efficacy of artemisinin combination therapy against P. falciparum malaria on the Thai-Myanmar border (2003-2013): the role of parasite genetic factors.	27313266	R561H	clinics of the Shoklo Malaria Research Unit (SMRU)	2
	WWARN	Thailand	2013	13	38.46	Natural selection of K13 mutants of Plasmodium falciparum in response to artemisinin combination therapies in Thailand.	26548510	R561H	Tak	5
	WWARN	Thailand	2014	10	30	Emergence and Spread of kelch13 Mutations Associated with Artemisinin Resistance in Plasmodium falciparum Parasites in 12 Thai Provinces from 2007 to 2016.	29378723	R561H	Tak	3
	WWARN	Uganda	2018	34	2.94	Changing Prevalence of Potential Mediators of Aminoquinoline, Antifolate, and Artemisinin Resistance Across Uganda.	33146722	R561H	Jinja	1
	Literature	Uganda	2022	798	1.62	Evolution of Partial Resistance to Artemisinins in Malaria Parasites in Uganda	37611122	R561H	Rukiga	12

## Sheet: Source Table S2
Source Table S2: Metadata of all the samples from MalariaGEN Pf7 used for PCA analysis
Sample	Study	Country	Admin level 1	Country latitude	Country longitude	Admin level 1 latitude	Admin level 1 longitude	Year	ENA	All samples same case	Population	% callable	QC pass	Exclusion reason	Sample type	Sample was in Pf6
PR0001-CW	1031-PF-SEA-PLOWE	Bangladesh	Chittagong	23.8368	90.2774	22.7121	91.7303	2008	ERR036596	PR0001-CW	AS-S-FE	89.62	TRUE	Analysis_set	MDA	TRUE
PR0002-CW	1031-PF-SEA-PLOWE	Bangladesh	Chittagong	23.8368	90.2774	22.7121	91.7303	2008	ERR036597	PR0002-CW	AS-S-FE	89.48	TRUE	Analysis_set	MDA	TRUE
PR0003-CW	1031-PF-SEA-PLOWE	Bangladesh	Chittagong	23.8368	90.2774	22.7121	91.7303	2008	ERR036598	PR0003-CW	AS-S-FE	89.19	TRUE	Analysis_set	MDA	TRUE
PR0004-CW	1031-PF-SEA-PLOWE	Bangladesh	Chittagong	23.8368	90.2774	22.7121	91.7303	2009	ERR036599	PR0004-CW	AS-S-FE	89.82	TRUE	Analysis_set	MDA	TRUE
PR0005-CW	1031-PF-SEA-PLOWE	Bangladesh	Chittagong	23.8368	90.2774	22.7121	91.7303	2009	ERR036600	PR0005-CW	AS-S-FE	89.32	TRUE	Analysis_set	MDA	TRUE
PR0006-CW	1031-PF-SEA-PLOWE	Bangladesh	Chittagong	23.8368	90.2774	22.7121	91.7303	2009	ERR036602	PR0006-CW	AS-S-FE	89.48	TRUE	Analysis_set	MDA	TRUE
PR0007-CW	1031-PF-SEA-PLOWE	Bangladesh	Chittagong	23.8368	90.2774	22.7121	91.7303	2009	ERR036603	PR0007-CW	AS-S-FE	89.68	TRUE	Analysis_set	MDA	TRUE
PR0008-CW	1031-PF-SEA-PLOWE	Bangladesh	Chittagong	23.8368	90.2774	22.7121	91.7303	2009	ERR036604	PR0008-CW	AS-S-FE	89.5	TRUE	Analysis_set	MDA	TRUE
PR0009-CW	1031-PF-SEA-PLOWE	Bangladesh	Chittagong	23.8368	90.2774	22.7121	91.7303	2008	ERR036605	PR0009-CW	AS-S-FE	90.14	TRUE	Analysis_set	MDA	FALSE
PR0010-C	1031-PF-SEA-PLOWE	Bangladesh	Chittagong	23.8368	90.2774	22.7121	91.7303	2009	ERR022851	PR0010-C	AS-S-FE	90.5	TRUE	Analysis_set	gDNA	TRUE
PR0011-C	1031-PF-SEA-PLOWE	Bangladesh	Chittagong	23.8368	90.2774	22.7121	91.7303	2008	ERR020105	PR0011-C	AS-S-FE	10.05	FALSE	Low_coverage	gDNA	TRUE
PR0012-C	1031-PF-SEA-PLOWE	Bangladesh	Chittagong	23.8368	90.2774	22.7121	91.7303	2009	ERR019845	PR0012-C	AS-S-FE	87.43	TRUE	Analysis_set	gDNA	TRUE
PR0013-C	1031-PF-SEA-PLOWE	Bangladesh	Chittagong	23.8368	90.2774	22.7121	91.7303	2008	ERR040023	PR0013-C	AS-S-FE	87.59	TRUE	Analysis_set	gDNA	TRUE
PR0014-CW	1031-PF-SEA-PLOWE	Bangladesh	Chittagong	23.8368	90.2774	22.7121	91.7303	2008	ERR042675	PR0014-CW	AS-S-FE	85.81	TRUE	Analysis_set	MDA	TRUE
PR0015-C	1031-PF-SEA-PLOWE	Bangladesh	Chittagong	23.8368	90.2774	22.7121	91.7303	2008	ERR040007	PR0015-C	AS-S-FE	87.84	TRUE	Analysis_set	gDNA	TRUE
PR0016-C	1031-PF-SEA-PLOWE	Bangladesh	Chittagong	23.8368	90.2774	22.7121	91.7303	2008	ERR039999	PR0016-C	AS-S-FE	80.35	TRUE	Analysis_set	gDNA	TRUE
PR0017-C	1031-PF-SEA-PLOWE	Bangladesh	Chittagong	23.8368	90.2774	22.7121	91.7303	2008	ERR040021	PR0017-C	AS-S-FE	76.55	TRUE	Analysis_set	gDNA	TRUE
PR0018-C	1031-PF-SEA-PLOWE	Bangladesh	Chittagong	23.8368	90.2774	22.7121	91.7303	2008	ERR040049	PR0018-C	AS-S-FE	64.08	TRUE	Analysis_set	gDNA	TRUE
PR0019-C	1031-PF-SEA-PLOWE	Bangladesh	Chittagong	23.8368	90.2774	22.7121	91.7303	2008	ERR040022	PR0019-C	AS-S-FE	62.98	TRUE	Analysis_set	gDNA	TRUE
PR0020-C	1031-PF-SEA-PLOWE	Bangladesh	Chittagong	23.8368	90.2774	22.7121	91.7303	2008	ERR040051	PR0020-C	AS-S-FE	79.3	TRUE	Analysis_set	gDNA	TRUE
PR0021-C	1031-PF-SEA-PLOWE	Bangladesh	Chittagong	23.8368	90.2774	22.7121	91.7303	2008	ERR039951	PR0021-C	AS-S-FE	19.48	FALSE	Low_coverage	gDNA	TRUE
PR0022-CW	1031-PF-SEA-PLOWE	Bangladesh	Chittagong	23.8368	90.2774	22.7121	91.7303	2008	ERR042676	PR0022-CW	AS-S-FE	84.78	TRUE	Analysis_set	MDA	TRUE
PR0024-CW	1031-PF-SEA-PLOWE	Bangladesh	Chittagong	23.8368	90.2774	22.7121	91.7303	2008	ERR042677	PR0024-CW	AS-S-FE	74.73	TRUE	Analysis_set	MDA	TRUE
PR0026-C	1031-PF-SEA-PLOWE	Bangladesh	Chittagong	23.8368	90.2774	22.7121	91.7303	2008	ERR039909	PR0026-C	AS-S-FE	45.68	FALSE	Low_coverage	gDNA	TRUE
PR0027-C	1031-PF-SEA-PLOWE	Bangladesh	Chittagong	23.8368	90.2774	22.7121	91.7303	2008	ERR039896	PR0027-C	AS-S-FE	20.19	FALSE	Low_coverage	gDNA	TRUE
PR0028-C	1031-PF-SEA-PLOWE	Bangladesh	Chittagong	23.8368	90.2774	22.7121	91.7303	2008	ERR040010	PR0028-C	AS-S-FE	26.59	FALSE	Low_coverage	gDNA	TRUE
PR0029-C	1031-PF-SEA-PLOWE	Bangladesh	Chittagong	23.8368	90.2774	22.7121	91.7303	2008	ERR039962	PR0029-C	AS-S-FE	8.94	FALSE	Low_coverage	gDNA	TRUE
PR0030-C	1031-PF-SEA-PLOWE	Bangladesh	Chittagong	23.8368	90.2774	22.7121	91.7303	2008	ERR039966	PR0030-C	AS-S-FE	0.98	FALSE	Low_coverage	gDNA	TRUE
PR0031-C	1031-PF-SEA-PLOWE	Bangladesh	Chittagong	23.8368	90.2774	22.7121	91.7303	2008	ERR223042	PR0031-C	AS-S-FE	0.15	FALSE	Low_coverage	gDNA	TRUE
PR0032-C	1031-PF-SEA-PLOWE	Bangladesh	Chittagong	23.8368	90.2774	22.7121	91.7303	2009	ERR039997	PR0032-C	AS-S-FE	79.67	TRUE	Analysis_set	gDNA	TRUE
PR0033-C	1031-PF-SEA-PLOWE	Bangladesh	Chittagong	23.8368	90.2774	22.7121	91.7303	2009	ERR039958	PR0033-C	AS-S-FE	74.02	TRUE	Analysis_set	gDNA	TRUE
PR0034-C	1031-PF-SEA-PLOWE	Bangladesh	Chittagong	23.8368	90.2774	22.7121	91.7303	2009	ERR039961	PR0034-C	AS-S-FE	27.21	FALSE	Low_coverage	gDNA	TRUE
PR0035-C	1031-PF-SEA-PLOWE	Bangladesh	Chittagong	23.8368	90.2774	22.7121	91.7303	2009	ERR040025	PR0035-C	AS-S-FE	26.56	FALSE	Low_coverage	gDNA	TRUE
PR0036-C	1031-PF-SEA-PLOWE	Bangladesh	Chittagong	23.8368	90.2774	22.7121	91.7303	2009	ERR039968	PR0036-C	AS-S-FE	8.36	FALSE	Low_coverage	gDNA	TRUE
PR0037-C	1031-PF-SEA-PLOWE	Bangladesh	Chittagong	23.8368	90.2774	22.7121	91.7303	2009	ERR040054	PR0037-C	AS-S-FE	44.96	FALSE	Low_coverage	gDNA	TRUE
PR0038-C	1031-PF-SEA-PLOWE	Bangladesh	Chittagong	23.8368	90.2774	22.7121	91.7303	2009	ERR042217	PR0038-C	AS-S-FE	9.34	FALSE	Low_coverage	gDNA	TRUE
PR0039-C	1031-PF-SEA-PLOWE	Bangladesh	Chittagong	23.8368	90.2774	22.7121	91.7303	2009	ERR040005	PR0039-C	AS-S-FE	88.48	TRUE	Analysis_set	gDNA	TRUE
PR0040-CW	1031-PF-SEA-PLOWE	Bangladesh	Chittagong	23.8368	90.2774	22.7121	91.7303	2009	ERR042678	PR0040-CW	AS-S-FE	88.26	TRUE	Analysis_set	MDA	TRUE
PR0042-C	1031-PF-SEA-PLOWE	Bangladesh	Chittagong	23.8368	90.2774	22.7121	91.7303	2009	ERR039917	PR0042-C	AS-S-FE	88.84	TRUE	Analysis_set	gDNA	TRUE
PR0043-C	1031-PF-SEA-PLOWE	Bangladesh	Chittagong	23.8368	90.2774	22.7121	91.7303	2009	ERR039914	PR0043-C	AS-S-FE	88.25	TRUE	Analysis_set	gDNA	TRUE
PR0044-C	1031-PF-SEA-PLOWE	Bangladesh	Chittagong	23.8368	90.2774	22.7121	91.7303	2009	ERR039886	PR0044-C	AS-S-FE	88.64	TRUE	Analysis_set	gDNA	TRUE
PR0045-C	1031-PF-SEA-PLOWE	Bangladesh	Chittagong	23.8368	90.2774	22.7121	91.7303	2009	ERR223043	PR0045-C	AS-S-FE	80.9	TRUE	Analysis_set	gDNA	TRUE
PR0048-C	1031-PF-SEA-PLOWE	Bangladesh	Chittagong	23.8368	90.2774	22.7121	91.7303	2009	ERR042221	PR0048-C	AS-S-FE	0.4	FALSE	Low_coverage	gDNA	TRUE
PR0114-C	1052-PF-TRAC-WHITE	Bangladesh	Chittagong	23.8368	90.2774	22.7121	91.7303	2012	ERR216644	PR0114-C	AS-S-FE	89.26	TRUE	Analysis_set	gDNA	TRUE
PR0115-C	1052-PF-TRAC-WHITE	Bangladesh	Chittagong	23.8368	90.2774	22.7121	91.7303	2012	ERR216530	PR0115-C	AS-S-FE	89.96	TRUE	Analysis_set	gDNA	TRUE
PR0116-C	1052-PF-TRAC-WHITE	Bangladesh	Chittagong	23.8368	90.2774	22.7121	91.7303	2012	ERR216531	PR0116-C	AS-S-FE	90.68	TRUE	Analysis_set	gDNA	TRUE
PR0117-C	1052-PF-TRAC-WHITE	Bangladesh	Chittagong	23.8368	90.2774	22.7121	91.7303	2012	ERR216645	PR0117-C	AS-S-FE	90.39	TRUE	Analysis_set	gDNA	TRUE
PR0118-C	1052-PF-TRAC-WHITE	Bangladesh	Chittagong	23.8368	90.2774	22.7121	91.7303	2012	ERR216532	PR0118-C	AS-S-FE	89.32	TRUE	Analysis_set	gDNA	TRUE
PR0119-C	1052-PF-TRAC-WHITE	Bangladesh	Chittagong	23.8368	90.2774	22.7121	91.7303	2012	ERR216533	PR0119-C	AS-S-FE	90.02	TRUE	Analysis_set	gDNA	TRUE
PR0120-C	1052-PF-TRAC-WHITE	Bangladesh	Chittagong	23.8368	90.2774	22.7121	91.7303	2012	ERR216534	PR0120-C	AS-S-FE	89.73	TRUE	Analysis_set	gDNA	TRUE
PR0121-C	1052-PF-TRAC-WHITE	Bangladesh	Chittagong	23.8368	90.2774	22.7121	91.7303	2012	ERR404223	PR0121-C	AS-S-FE	56.7	TRUE	Analysis_set	gDNA	TRUE
PR0122-C	1052-PF-TRAC-WHITE	Bangladesh	Chittagong	23.8368	90.2774	22.7121	91.7303	2012	ERR404184	PR0122-C	AS-S-FE	72.3	TRUE	Analysis_set	gDNA	TRUE
PR0123-C	1052-PF-TRAC-WHITE	Bangladesh	Chittagong	23.8368	90.2774	22.7121	91.7303	2012	ERR425998	PR0123-C	AS-S-FE	56.48	TRUE	Analysis_set	gDNA	TRUE
PR0124-C	1052-PF-TRAC-WHITE	Bangladesh	Chittagong	23.8368	90.2774	22.7121	91.7303	2012	ERR404225	PR0124-C	AS-S-FE	87.18	TRUE	Analysis_set	gDNA	TRUE
PR0125-C	1052-PF-TRAC-WHITE	Bangladesh	Chittagong	23.8368	90.2774	22.7121	91.7303	2012	ERR404257	PR0125-C	AS-S-FE	86.08	TRUE	Analysis_set	gDNA	TRUE
PR0126-C	1052-PF-TRAC-WHITE	Bangladesh	Chittagong	23.8368	90.2774	22.7121	91.7303	2012	ERR404226	PR0126-C	AS-S-FE	73.41	TRUE	Analysis_set	gDNA	TRUE
PR0127-C	1052-PF-TRAC-WHITE	Bangladesh	Chittagong	23.8368	90.2774	22.7121	91.7303	2012	ERR426052	PR0127-C	AS-S-FE	50.73	TRUE	Analysis_set	gDNA	TRUE
PR0128-C	1052-PF-TRAC-WHITE	Bangladesh	Chittagong	23.8368	90.2774	22.7121	91.7303	2012	ERR426105	PR0128-C	AS-S-FE	81.25	TRUE	Analysis_set	gDNA	TRUE
PR0129-C	1052-PF-TRAC-WHITE	Bangladesh	Chittagong	23.8368	90.2774	22.7121	91.7303	2012	ERR426132	PR0129-C	AS-S-FE	86.15	TRUE	Analysis_set	gDNA	TRUE
PR0130-C	1052-PF-TRAC-WHITE	Bangladesh	Chittagong	23.8368	90.2774	22.7121	91.7303	2012	ERR404210	PR0130-C	AS-S-FE	79.58	TRUE	Analysis_set	gDNA	TRUE
PR0131-C	1052-PF-TRAC-WHITE	Bangladesh	Chittagong	23.8368	90.2774	22.7121	91.7303	2012	ERR404251	PR0131-C	AS-S-FE	79.07	TRUE	Analysis_set	gDNA	TRUE
PR0132-C	1052-PF-TRAC-WHITE	Bangladesh	Chittagong	23.8368	90.2774	22.7121	91.7303	2012	ERR404211	PR0132-C	AS-S-FE	77.42	TRUE	Analysis_set	gDNA	TRUE
PR0133-C	1052-PF-TRAC-WHITE	Bangladesh	Chittagong	23.8368	90.2774	22.7121	91.7303	2012	ERR426106	PR0133-C	AS-S-FE	90.44	TRUE	Analysis_set	gDNA	TRUE
PR0134-C	1052-PF-TRAC-WHITE	Bangladesh	Chittagong	23.8368	90.2774	22.7121	91.7303	2012	ERR426119	PR0134-C	AS-S-FE	88.92	TRUE	Analysis_set	gDNA	TRUE
PR0135-C	1052-PF-TRAC-WHITE	Bangladesh	Chittagong	23.8368	90.2774	22.7121	91.7303	2012	ERR426065	PR0135-C	AS-S-FE	87.1	TRUE	Analysis_set	gDNA	TRUE
PR0136-C	1052-PF-TRAC-WHITE	Bangladesh	Chittagong	23.8368	90.2774	22.7121	91.7303	2012	ERR426080	PR0136-C	AS-S-FE	84.11	TRUE	Analysis_set	gDNA	TRUE
PR0137-C	1052-PF-TRAC-WHITE	Bangladesh	Chittagong	23.8368	90.2774	22.7121	91.7303	2012	ERR404238	PR0137-C	AS-S-FE	77.4	TRUE	Analysis_set	gDNA	TRUE
PR0138-C	1052-PF-TRAC-WHITE	Bangladesh	Chittagong	23.8368	90.2774	22.7121	91.7303	2012	ERR404258	PR0138-C	AS-S-FE	88.11	TRUE	Analysis_set	gDNA	TRUE
PR0141-C	1052-PF-TRAC-WHITE	Bangladesh	Chittagong	23.8368	90.2774	22.7121	91.7303	2012	ERR404237	PR0141-C	AS-S-FE	85.71	TRUE	Analysis_set	gDNA	TRUE
PR0142-C	1052-PF-TRAC-WHITE	Bangladesh	Chittagong	23.8368	90.2774	22.7121	91.7303	2012	ERR426118	PR0142-C	AS-S-FE	90.21	TRUE	Analysis_set	gDNA	TRUE
PR0143-C	1052-PF-TRAC-WHITE	Bangladesh	Chittagong	23.8368	90.2774	22.7121	91.7303	2012	ERR404252	PR0143-C	AS-S-FE	86.79	TRUE	Analysis_set	gDNA	TRUE
PR0144-C	1052-PF-TRAC-WHITE	Bangladesh	Chittagong	23.8368	90.2774	22.7121	91.7303	2012	ERR404254	PR0144-C	AS-S-FE	82.95	TRUE	Analysis_set	gDNA	TRUE
PR0145-C	1052-PF-TRAC-WHITE	Bangladesh	Chittagong	23.8368	90.2774	22.7121	91.7303	2012	ERR426133	PR0145-C	AS-S-FE	87.9	TRUE	Analysis_set	gDNA	TRUE
PR0146-C	1052-PF-TRAC-WHITE	Bangladesh	Chittagong	23.8368	90.2774	22.7121	91.7303	2012	ERR426079	PR0146-C	AS-S-FE	70.55	TRUE	Analysis_set	gDNA	TRUE
PR0147-C	1052-PF-TRAC-WHITE	Bangladesh	Chittagong	23.8368	90.2774	22.7121	91.7303	2012	ERR426092	PR0147-C	AS-S-FE	84.81	TRUE	Analysis_set	gDNA	TRUE
PR0148-C	1052-PF-TRAC-WHITE	Bangladesh	Chittagong	23.8368	90.2774	22.7121	91.7303	2012	ERR426000	PR0148-C	AS-S-FE	86.95	TRUE	Analysis_set	gDNA	TRUE
PR0149-C	1052-PF-TRAC-WHITE	Bangladesh	Chittagong	23.8368	90.2774	22.7121	91.7303	2012	ERR426066	PR0149-C	AS-S-FE	55.04	TRUE	Analysis_set	gDNA	TRUE
PR0150-C	1052-PF-TRAC-WHITE	Bangladesh	Chittagong	23.8368	90.2774	22.7121	91.7303	2012	ERR426108	PR0150-C	AS-S-FE	87.88	TRUE	Analysis_set	gDNA	TRUE
PR0151-C	1052-PF-TRAC-WHITE	Bangladesh	Chittagong	23.8368	90.2774	22.7121	91.7303	2012	ERR426109	PR0151-C	AS-S-FE	89.31	TRUE	Analysis_set	gDNA	TRUE
PR0152-C	1052-PF-TRAC-WHITE	Bangladesh	Chittagong	23.8368	90.2774	22.7121	91.7303	2012	ERR426040	PR0152-C	AS-S-FE	34.23	FALSE	Low_coverage	gDNA	TRUE
PR0153-C	1052-PF-TRAC-WHITE	Bangladesh	Chittagong	23.8368	90.2774	22.7121	91.7303	2012	ERR404213	PR0153-C	AS-S-FE	79.26	TRUE	Analysis_set	gDNA	TRUE
PR0154-C	1052-PF-TRAC-WHITE	Bangladesh	Chittagong	23.8368	90.2774	22.7121	91.7303	2012	ERR426069	PR0154-C	AS-S-FE	67.66	TRUE	Analysis_set	gDNA	TRUE
PR0155-C	1052-PF-TRAC-WHITE	Bangladesh	Chittagong	23.8368	90.2774	22.7121	91.7303	2012	ERR404241	PR0155-C	AS-S-FE	79.18	TRUE	Analysis_set	gDNA	TRUE
PR0156-C	1052-PF-TRAC-WHITE	Bangladesh	Chittagong	23.8368	90.2774	22.7121	91.7303	2012	ERR426003	PR0156-C	AS-S-FE	80.91	TRUE	Analysis_set	gDNA	TRUE
PR0157-C	1052-PF-TRAC-WHITE	Bangladesh	Chittagong	23.8368	90.2774	22.7121	91.7303	2012	ERR404229	PR0157-C	AS-S-FE	87.82	TRUE	Analysis_set	gDNA	TRUE
PR0158-C	1052-PF-TRAC-WHITE	Bangladesh	Chittagong	23.8368	90.2774	22.7121	91.7303	2012	ERR426072	PR0158-C	AS-S-FE	78.1	TRUE	Analysis_set	gDNA	TRUE
PR0159-C	1052-PF-TRAC-WHITE	Bangladesh	Chittagong	23.8368	90.2774	22.7121	91.7303	2012	ERR404190	PR0159-C	AS-S-FE	84.6	TRUE	Analysis_set	gDNA	TRUE
PR0160-C	1052-PF-TRAC-WHITE	Bangladesh	Chittagong	23.8368	90.2774	22.7121	91.7303	2012	ERR404230	PR0160-C	AS-S-FE	89.79	TRUE	Analysis_set	gDNA	TRUE
PR0161-C	1052-PF-TRAC-WHITE	Bangladesh	Chittagong	23.8368	90.2774	22.7121	91.7303	2012	ERR404261	PR0161-C	AS-S-FE	45.38	FALSE	Low_coverage	gDNA	TRUE
PR0162-C	1052-PF-TRAC-WHITE	Bangladesh	Chittagong	23.8368	90.2774	22.7121	91.7303	2012	ERR404231	PR0162-C	AS-S-FE	87.61	TRUE	Analysis_set	gDNA	TRUE
PR0163-C	1052-PF-TRAC-WHITE	Bangladesh	Chittagong	23.8368	90.2774	22.7121	91.7303	2012	ERR404203	PR0163-C	AS-S-FE	88.86	TRUE	Analysis_set	gDNA	TRUE
PR0164-C	1052-PF-TRAC-WHITE	Bangladesh	Chittagong	23.8368	90.2774	22.7121	91.7303	2012	ERR426134	PR0164-C	AS-S-FE	71.57	TRUE	Analysis_set	gDNA	TRUE
PR0165-C	1052-PF-TRAC-WHITE	Bangladesh	Chittagong	23.8368	90.2774	22.7121	91.7303	2012	ERR426068	PR0165-C	AS-S-FE	84.05	TRUE	Analysis_set	gDNA	TRUE
PR0166-C	1052-PF-TRAC-WHITE	Bangladesh	Chittagong	23.8368	90.2774	22.7121	91.7303	2012	ERR426123	PR0166-C	AS-S-FE	89.07	TRUE	Analysis_set	gDNA	TRUE
PR0262-C	1195-PF-TRAC2-DONDORP	Bangladesh	Chittagong	23.8368	90.2774	22.7121	91.7303	2015	ERR1952462	PR0262-C	AS-S-FE	71.17	TRUE	Analysis_set	gDNA	FALSE
PR0263-C	1195-PF-TRAC2-DONDORP	Bangladesh	Chittagong	23.8368	90.2774	22.7121	91.7303	2015	ERR1952463	PR0263-C	AS-S-FE	75.01	TRUE	Analysis_set	gDNA	FALSE
PR0264-C	1195-PF-TRAC2-DONDORP	Bangladesh	Chittagong	23.8368	90.2774	22.7121	91.7303	2015	ERR1952464	PR0264-C	AS-S-FE	79.34	TRUE	Analysis_set	gDNA	FALSE
PR0265-C	1195-PF-TRAC2-DONDORP	Bangladesh	Chittagong	23.8368	90.2774	22.7121	91.7303	2015	ERR1952465	PR0265-C	AS-S-FE	69.02	TRUE	Analysis_set	gDNA	FALSE
PR0266-C	1195-PF-TRAC2-DONDORP	Bangladesh	Chittagong	23.8368	90.2774	22.7121	91.7303	2015	ERR1952466	PR0266-C	AS-S-FE	81.11	TRUE	Analysis_set	gDNA	FALSE
PR0267-C	1195-PF-TRAC2-DONDORP	Bangladesh	Chittagong	23.8368	90.2774	22.7121	91.7303	2015	ERR1952467	PR0267-C	AS-S-FE	77.88	TRUE	Analysis_set	gDNA	FALSE
PR0268-C	1195-PF-TRAC2-DONDORP	Bangladesh	Chittagong	23.8368	90.2774	22.7121	91.7303	2015	ERR1952468	PR0268-C	AS-S-FE	75.31	TRUE	Analysis_set	gDNA	FALSE
PR0269-C	1195-PF-TRAC2-DONDORP	Bangladesh	Chittagong	23.8368	90.2774	22.7121	91.7303	2015	ERR1952469	PR0269-C	AS-S-FE	38.52	FALSE	Low_coverage	gDNA	FALSE
PR0270-C	1195-PF-TRAC2-DONDORP	Bangladesh	Chittagong	23.8368	90.2774	22.7121	91.7303	2015	ERR1952470	PR0270-C	AS-S-FE	82.15	TRUE	Analysis_set	gDNA	FALSE
PR0271-C	1195-PF-TRAC2-DONDORP	Bangladesh	Chittagong	23.8368	90.2774	22.7121	91.7303	2015	ERR1952471	PR0271-C	AS-S-FE	75.65	TRUE	Analysis_set	gDNA	FALSE
PR0272-C	1195-PF-TRAC2-DONDORP	Bangladesh	Chittagong	23.8368	90.2774	22.7121	91.7303	2015	ERR1952472	PR0272-C	AS-S-FE	79.02	TRUE	Analysis_set	gDNA	FALSE
PR0273-C	1195-PF-TRAC2-DONDORP	Bangladesh	Chittagong	23.8368	90.2774	22.7121	91.7303	2015	ERR1952473	PR0273-C	AS-S-FE	77.43	TRUE	Analysis_set	gDNA	FALSE
PR0274-C	1195-PF-TRAC2-DONDORP	Bangladesh	Chittagong	23.8368	90.2774	22.7121	91.7303	2015	ERR1952474	PR0274-C	AS-S-FE	76.94	TRUE	Analysis_set	gDNA	FALSE
PR0275-C	1195-PF-TRAC2-DONDORP	Bangladesh	Chittagong	23.8368	90.2774	22.7121	91.7303	2015	ERR1952475	PR0275-C	AS-S-FE	76.01	TRUE	Analysis_set	gDNA	FALSE
PR0276-C	1195-PF-TRAC2-DONDORP	Bangladesh	Chittagong	23.8368	90.2774	22.7121	91.7303	2015	ERR1952476	PR0276-C	AS-S-FE	78.58	TRUE	Analysis_set	gDNA	FALSE
PR0277-C	1195-PF-TRAC2-DONDORP	Bangladesh	Chittagong	23.8368	90.2774	22.7121	91.7303	2015	ERR1952477	PR0277-C	AS-S-FE	79.6	TRUE	Analysis_set	gDNA	FALSE
PR0278-C	1195-PF-TRAC2-DONDORP	Bangladesh	Chittagong	23.8368	90.2774	22.7121	91.7303	2015	ERR1952478	PR0278-C	AS-S-FE	79.19	TRUE	Analysis_set	gDNA	FALSE
PR0279-C	1195-PF-TRAC2-DONDORP	Bangladesh	Chittagong	23.8368	90.2774	22.7121	91.7303	2015	ERR1952479	PR0279-C	AS-S-FE	65.14	TRUE	Analysis_set	gDNA	FALSE
PR0280-C	1195-PF-TRAC2-DONDORP	Bangladesh	Chittagong	23.8368	90.2774	22.7121	91.7303	2015	ERR1952480	PR0280-C	AS-S-FE	72.13	TRUE	Analysis_set	gDNA	FALSE
PR0281-C	1195-PF-TRAC2-DONDORP	Bangladesh	Chittagong	23.8368	90.2774	22.7121	91.7303	2015	ERR1952481	PR0281-C	AS-S-FE	76.9	TRUE	Analysis_set	gDNA	FALSE
PR0282-C	1195-PF-TRAC2-DONDORP	Bangladesh	Chittagong	23.8368	90.2774	22.7121	91.7303	2016	ERR1952482	PR0282-C	AS-S-FE	75.76	TRUE	Analysis_set	gDNA	FALSE
PR0283-C	1195-PF-TRAC2-DONDORP	Bangladesh	Chittagong	23.8368	90.2774	22.7121	91.7303	2016	ERR1952483	PR0283-C	AS-S-FE	76.72	TRUE	Analysis_set	gDNA	FALSE
PR0284-C	1195-PF-TRAC2-DONDORP	Bangladesh	Chittagong	23.8368	90.2774	22.7121	91.7303	2015	ERR1952484	PR0284-C	AS-S-FE	74.67	TRUE	Analysis_set	gDNA	FALSE
PR0285-C	1195-PF-TRAC2-DONDORP	Bangladesh	Chittagong	23.8368	90.2774	22.7121	91.7303	2015	ERR1952485	PR0285-C	AS-S-FE	75.58	TRUE	Analysis_set	gDNA	FALSE
PR0286-C	1195-PF-TRAC2-DONDORP	Bangladesh	Chittagong	23.8368	90.2774	22.7121	91.7303	2015	ERR1952486	PR0286-C	AS-S-FE	72.37	TRUE	Analysis_set	gDNA	FALSE
PR0287-C	1195-PF-TRAC2-DONDORP	Bangladesh	Chittagong	23.8368	90.2774	22.7121	91.7303	2015	ERR1952487	PR0287-C	AS-S-FE	78.32	TRUE	Analysis_set	gDNA	FALSE
PR0288-C	1195-PF-TRAC2-DONDORP	Bangladesh	Chittagong	23.8368	90.2774	22.7121	91.7303	2015	ERR1952488	PR0288-C	AS-S-FE	76.93	TRUE	Analysis_set	gDNA	FALSE
PR0289-C	1195-PF-TRAC2-DONDORP	Bangladesh	Chittagong	23.8368	90.2774	22.7121	91.7303	2015	ERR1952489	PR0289-C	AS-S-FE	74.3	TRUE	Analysis_set	gDNA	FALSE
PR0290-C	1195-PF-TRAC2-DONDORP	Bangladesh	Chittagong	23.8368	90.2774	22.7121	91.7303	2015	ERR1952490	PR0290-C	AS-S-FE	79.02	TRUE	Analysis_set	gDNA	FALSE
PR0291-C	1195-PF-TRAC2-DONDORP	Bangladesh	Chittagong	23.8368	90.2774	22.7121	91.7303	2015	ERR1952491	PR0291-C	AS-S-FE	71.27	TRUE	Analysis_set	gDNA	FALSE
PR0292-C	1195-PF-TRAC2-DONDORP	Bangladesh	Chittagong	23.8368	90.2774	22.7121	91.7303	2015	ERR1952492	PR0292-C	AS-S-FE	74.96	TRUE	Analysis_set	gDNA	FALSE
RCN00121	1148-PF-BD-MAUDE	Bangladesh	Chittagong	23.8368	90.2774	22.7121	91.7303	2015	ERR2591607	RCN00121	AS-S-FE	88.58	TRUE	Analysis_set	sWGA	FALSE
RCN00122	1148-PF-BD-MAUDE	Bangladesh	Chittagong	23.8368	90.2774	22.7121	91.7303	2015	ERR2591658	RCN00122	AS-S-FE	88.31	TRUE	Analysis_set	sWGA	FALSE
RCN00123	1148-PF-BD-MAUDE	Bangladesh	Chittagong	23.8368	90.2774	22.7121	91.7303	2015	ERR2542358	RCN00123	AS-S-FE	89.33	TRUE	Analysis_set	sWGA	FALSE
RCN00124	1148-PF-BD-MAUDE	Bangladesh	Chittagong	23.8368	90.2774	22.7121	91.7303	2015	ERR2591636	RCN00124	AS-S-FE	89.82	TRUE	Analysis_set	sWGA	FALSE
RCN00125	1148-PF-BD-MAUDE	Bangladesh	Chittagong	23.8368	90.2774	22.7121	91.7303	2015	ERR2591743	RCN00125	AS-S-FE	88.93	TRUE	Analysis_set	sWGA	FALSE
RCN00126	1148-PF-BD-MAUDE	Bangladesh	Chittagong	23.8368	90.2774	22.7121	91.7303	2015	ERR2542331	RCN00126	AS-S-FE	89.04	TRUE	Analysis_set	sWGA	FALSE
RCN00127	1148-PF-BD-MAUDE	Bangladesh	Chittagong	23.8368	90.2774	22.7121	91.7303	2015	ERR2542334	RCN00127	AS-S-FE	85.92	TRUE	Analysis_set	sWGA	FALSE
RCN00128	1148-PF-BD-MAUDE	Bangladesh	Chittagong	23.8368	90.2774	22.7121	91.7303	2015	ERR2591610	RCN00128	AS-S-FE	48.38	FALSE	Low_coverage	sWGA	FALSE
RCN00129	1148-PF-BD-MAUDE	Bangladesh	Chittagong	23.8368	90.2774	22.7121	91.7303	2015	ERR2591709	RCN00129	AS-S-FE	86.89	TRUE	Analysis_set	sWGA	FALSE
RCN00130	1148-PF-BD-MAUDE	Bangladesh	Chittagong	23.8368	90.2774	22.7121	91.7303	2015	ERR2591637	RCN00130	AS-S-FE	88.81	TRUE	Analysis_set	sWGA	FALSE
RCN00131	1148-PF-BD-MAUDE	Bangladesh	Chittagong	23.8368	90.2774	22.7121	91.7303	2015	ERR2591638	RCN00131	AS-S-FE	70.82	TRUE	Analysis_set	sWGA	FALSE
RCN00132	1148-PF-BD-MAUDE	Bangladesh	Chittagong	23.8368	90.2774	22.7121	91.7303	2015	ERR2591670	RCN00132	AS-S-FE	54.89	TRUE	Analysis_set	sWGA	FALSE
RCN00133	1148-PF-BD-MAUDE	Bangladesh	Chittagong	23.8368	90.2774	22.7121	91.7303	2015	ERR2591591	RCN00133	AS-S-FE	8.17	FALSE	Low_coverage	sWGA	FALSE
RCN00134	1148-PF-BD-MAUDE	Bangladesh	Chittagong	23.8368	90.2774	22.7121	91.7303	2015	ERR2591688	RCN00134	AS-S-FE	14.3	FALSE	Low_coverage	sWGA	FALSE
RCN00135	1148-PF-BD-MAUDE	Bangladesh	Chittagong	23.8368	90.2774	22.7121	91.7303	2015	ERR2591608	RCN00135	AS-S-FE	89.1	TRUE	Analysis_set	sWGA	FALSE
RCN00136	1148-PF-BD-MAUDE	Bangladesh	Chittagong	23.8368	90.2774	22.7121	91.7303	2015	ERR2591633	RCN00136	AS-S-FE	89.22	TRUE	Analysis_set	sWGA	FALSE
RCN00137	1148-PF-BD-MAUDE	Bangladesh	Chittagong	23.8368	90.2774	22.7121	91.7303	2015	ERR2591635	RCN00137	AS-S-FE	5.26	FALSE	Mixed_species	sWGA	FALSE
RCN00138	1148-PF-BD-MAUDE	Bangladesh	Chittagong	23.8368	90.2774	22.7121	91.7303	2015	ERR2591586	RCN00138	AS-S-FE	89.54	TRUE	Analysis_set	sWGA	FALSE
RCN00139	1148-PF-BD-MAUDE	Bangladesh	Chittagong	23.8368	90.2774	22.7121	91.7303	2015	ERR2591738	RCN00139	AS-S-FE	7.57	FALSE	Mixed_species	sWGA	FALSE
RCN00140	1148-PF-BD-MAUDE	Bangladesh	Chittagong	23.8368	90.2774	22.7121	91.7303	2015	ERR2542362	RCN00140	AS-S-FE	88.19	TRUE	Analysis_set	sWGA	FALSE
RCN00141	1148-PF-BD-MAUDE	Bangladesh	Chittagong	23.8368	90.2774	22.7121	91.7303	2015	ERR2591615	RCN00141	AS-S-FE	7.77	FALSE	Mixed_species	sWGA	FALSE
RCN00142	1148-PF-BD-MAUDE	Bangladesh	Chittagong	23.8368	90.2774	22.7121	91.7303	2015	ERR2591714	RCN00142	AS-S-FE	89.76	TRUE	Analysis_set	sWGA	FALSE
RCN00143	1148-PF-BD-MAUDE	Bangladesh	Chittagong	23.8368	90.2774	22.7121	91.7303	2015	ERR2542356	RCN00143	AS-S-FE	87.44	TRUE	Analysis_set	sWGA	FALSE
RCN00144	1148-PF-BD-MAUDE	Bangladesh	Chittagong	23.8368	90.2774	22.7121	91.7303	2015	ERR2591706	RCN00144	AS-S-FE	17.69	FALSE	Mixed_species	sWGA	FALSE
RCN00145	1148-PF-BD-MAUDE	Bangladesh	Chittagong	23.8368	90.2774	22.7121	91.7303	2015	ERR2591583	RCN00145	AS-S-FE	89.25	TRUE	Analysis_set	sWGA	FALSE
RCN00146	1148-PF-BD-MAUDE	Bangladesh	Chittagong	23.8368	90.2774	22.7121	91.7303	2015	ERR2591612	RCN00146	AS-S-FE	89.41	TRUE	Analysis_set	sWGA	FALSE
RCN00147	1148-PF-BD-MAUDE	Bangladesh	Chittagong	23.8368	90.2774	22.7121	91.7303	2015	ERR2542337	RCN00147	AS-S-FE	89.2	TRUE	Analysis_set	sWGA	FALSE
RCN00148	1148-PF-BD-MAUDE	Bangladesh	Chittagong	23.8368	90.2774	22.7121	91.7303	2015	ERR2542363	RCN00148	AS-S-FE	88.65	TRUE	Analysis_set	sWGA	FALSE
RCN00149	1148-PF-BD-MAUDE	Bangladesh	Chittagong	23.8368	90.2774	22.7121	91.7303	2015	ERR2591592	RCN00149	AS-S-FE	89.44	TRUE	Analysis_set	sWGA	FALSE
RCN00150	1148-PF-BD-MAUDE	Bangladesh	Chittagong	23.8368	90.2774	22.7121	91.7303	2015	ERR2542366	RCN00150	AS-S-FE	89.9	TRUE	Analysis_set	sWGA	FALSE
RCN00151	1148-PF-BD-MAUDE	Bangladesh	Chittagong	23.8368	90.2774	22.7121	91.7303	2015	ERR2591631	RCN00151	AS-S-FE	89.62	TRUE	Analysis_set	sWGA	FALSE
RCN00152	1148-PF-BD-MAUDE	Bangladesh	Chittagong	23.8368	90.2774	22.7121	91.7303	2015	ERR2591707	RCN00152	AS-S-FE	89.57	TRUE	Analysis_set	sWGA	FALSE
RCN00153	1148-PF-BD-MAUDE	Bangladesh	Chittagong	23.8368	90.2774	22.7121	91.7303	2015	ERR2591584	RCN00153	AS-S-FE	6.65	FALSE	Mixed_species	sWGA	FALSE
RCN00154	1148-PF-BD-MAUDE	Bangladesh	Chittagong	23.8368	90.2774	22.7121	91.7303	2015	ERR2542335	RCN00154	AS-S-FE	89.71	TRUE	Analysis_set	sWGA	FALSE
RCN00155	1148-PF-BD-MAUDE	Bangladesh	Chittagong	23.8368	90.2774	22.7121	91.7303	2015	ERR2542361	RCN00155	AS-S-FE	5.02	FALSE	Mixed_species	sWGA	FALSE
RCN00156	1148-PF-BD-MAUDE	Bangladesh	Chittagong	23.8368	90.2774	22.7121	91.7303	2015	ERR2542364	RCN00156	AS-S-FE	7.13	FALSE	Mixed_species	sWGA	FALSE
RCN00157	1148-PF-BD-MAUDE	Bangladesh	Chittagong	23.8368	90.2774	22.7121	91.7303	2015	ERR2542743	RCN00157	AS-S-FE	89.49	TRUE	Analysis_set	sWGA	FALSE
RCN00158	1148-PF-BD-MAUDE	Bangladesh	Chittagong	23.8368	90.2774	22.7121	91.7303	2015	ERR2542340	RCN00158	AS-S-FE	38.3	FALSE	Low_coverage	sWGA	FALSE
RCN00159	1148-PF-BD-MAUDE	Bangladesh	Chittagong	23.8368	90.2774	22.7121	91.7303	2015	ERR2542343	RCN00159	AS-S-FE	88.69	TRUE	Analysis_set	sWGA	FALSE
RCN00160	1148-PF-BD-MAUDE	Bangladesh	Chittagong	23.8368	90.2774	22.7121	91.7303	2015	ERR2542332	RCN00160	AS-S-FE	88.6	TRUE	Analysis_set	sWGA	FALSE
RCN00161	1148-PF-BD-MAUDE	Bangladesh	Chittagong	23.8368	90.2774	22.7121	91.7303	2015	ERR2591732	RCN00161	AS-S-FE	89.3	TRUE	Analysis_set	sWGA	FALSE
RCN00162	1148-PF-BD-MAUDE	Bangladesh	Chittagong	23.8368	90.2774	22.7121	91.7303	2015	ERR2591733	RCN00162	AS-S-FE	89.54	TRUE	Analysis_set	sWGA	FALSE
RCN00163	1148-PF-BD-MAUDE	Bangladesh	Chittagong	23.8368	90.2774	22.7121	91.7303	2015	ERR2591736	RCN00163	AS-S-FE	89.73	TRUE	Analysis_set	sWGA	FALSE
RCN00164	1148-PF-BD-MAUDE	Bangladesh	Chittagong	23.8368	90.2774	22.7121	91.7303	2015	ERR2591739	RCN00164	AS-S-FE	88.46	TRUE	Analysis_set	sWGA	FALSE
RCN00165	1148-PF-BD-MAUDE	Bangladesh	Chittagong	23.8368	90.2774	22.7121	91.7303	2015	ERR2591687	RCN00165	AS-S-FE	89.33	TRUE	Analysis_set	sWGA	FALSE
RCN00166	1148-PF-BD-MAUDE	Bangladesh	Chittagong	23.8368	90.2774	22.7121	91.7303	2015	ERR2591713	RCN00166	AS-S-FE	9.74	FALSE	Mixed_species	sWGA	FALSE
RCN00167	1148-PF-BD-MAUDE	Bangladesh	Chittagong	23.8368	90.2774	22.7121	91.7303	2015	ERR2591715	RCN00167	AS-S-FE	38.77	FALSE	Low_coverage	sWGA	FALSE
RCN00168	1148-PF-BD-MAUDE	Bangladesh	Chittagong	23.8368	90.2774	22.7121	91.7303	2015	ERR2591682	RCN00168	AS-S-FE	89.26	TRUE	Analysis_set	sWGA	FALSE
RCN00169	1148-PF-BD-MAUDE	Bangladesh	Chittagong	23.8368	90.2774	22.7121	91.7303	2015	ERR2591659	RCN00169	AS-S-FE	32.56	FALSE	Low_coverage	sWGA	FALSE
RCN00170	1148-PF-BD-MAUDE	Bangladesh	Chittagong	23.8368	90.2774	22.7121	91.7303	2015	ERR2591685	RCN00170	AS-S-FE	89.58	TRUE	Analysis_set	sWGA	FALSE
RCN00171	1148-PF-BD-MAUDE	Bangladesh	Chittagong	23.8368	90.2774	22.7121	91.7303	2015	ERR2591587	RCN00171	AS-S-FE	6.51	FALSE	Mixed_species	sWGA	FALSE
RCN00172	1148-PF-BD-MAUDE	Bangladesh	Chittagong	23.8368	90.2774	22.7121	91.7303	2015	ERR2591740	RCN00172	AS-S-FE	88.71	TRUE	Analysis_set	sWGA	FALSE
RCN00173	1148-PF-BD-MAUDE	Bangladesh	Chittagong	23.8368	90.2774	22.7121	91.7303	2015	ERR2591742	RCN00173	AS-S-FE	89.69	TRUE	Analysis_set	sWGA	FALSE
RCN00174	1148-PF-BD-MAUDE	Bangladesh	Chittagong	23.8368	90.2774	22.7121	91.7303	2015	ERR2591616	RCN00174	AS-S-FE	8.61	FALSE	Mixed_species	sWGA	FALSE
RCN00175	1148-PF-BD-MAUDE	Bangladesh	Chittagong	23.8368	90.2774	22.7121	91.7303	2015	ERR2591594	RCN00175	AS-S-FE	7.3	FALSE	Mixed_species	sWGA	FALSE
RCN00176	1148-PF-BD-MAUDE	Bangladesh	Chittagong	23.8368	90.2774	22.7121	91.7303	2015	ERR2591683	RCN00176	AS-S-FE	8.08	FALSE	Mixed_species	sWGA	FALSE
RCN00177	1148-PF-BD-MAUDE	Bangladesh	Chittagong	23.8368	90.2774	22.7121	91.7303	2015	ERR2591684	RCN00177	AS-S-FE	87.29	TRUE	Analysis_set	sWGA	FALSE
RCN00178	1148-PF-BD-MAUDE	Bangladesh	Chittagong	23.8368	90.2774	22.7121	91.7303	2015	ERR2542718	RCN00178	AS-S-FE	83.61	TRUE	Analysis_set	sWGA	FALSE
RCN00179	1148-PF-BD-MAUDE	Bangladesh	Chittagong	23.8368	90.2774	22.7121	91.7303	2015	ERR2591734	RCN00179	AS-S-FE	89.05	TRUE	Analysis_set	sWGA	FALSE
RCN00180	1148-PF-BD-MAUDE	Bangladesh	Chittagong	23.8368	90.2774	22.7121	91.7303	2015	ERR2591613	RCN00180	AS-S-FE	89.49	TRUE	Analysis_set	sWGA	FALSE
RCN00181	1148-PF-BD-MAUDE	Bangladesh	Chittagong	23.8368	90.2774	22.7121	91.7303	2015	ERR2591741	RCN00181	AS-S-FE	89.33	TRUE	Analysis_set	sWGA	FALSE
RCN00182	1148-PF-BD-MAUDE	Bangladesh	Chittagong	23.8368	90.2774	22.7121	91.7303	2015	ERR2591712	RCN00182	AS-S-FE	9.44	FALSE	Mixed_species	sWGA	FALSE
RCN00183	1148-PF-BD-MAUDE	Bangladesh	Chittagong	23.8368	90.2774	22.7121	91.7303	2015	ERR2542341	RCN00183	AS-S-FE	89.43	TRUE	Analysis_set	sWGA	FALSE
RCN00184	1148-PF-BD-MAUDE	Bangladesh	Chittagong	23.8368	90.2774	22.7121	91.7303	2015	ERR2591595	RCN00184	AS-S-FE	89.17	TRUE	Analysis_set	sWGA	FALSE
RCN00185	1148-PF-BD-MAUDE	Bangladesh	Chittagong	23.8368	90.2774	22.7121	91.7303	2015	ERR2591730	RCN00185	AS-S-FE	0.01	FALSE	Low_coverage	sWGA	FALSE
RCN00186	1148-PF-BD-MAUDE	Bangladesh	Chittagong	23.8368	90.2774	22.7121	91.7303	2015	ERR2591708	RCN00186	AS-S-FE	11.17	FALSE	Mixed_species	sWGA	FALSE
RCN00187	1148-PF-BD-MAUDE	Bangladesh	Chittagong	23.8368	90.2774	22.7121	91.7303	2015	ERR2591585	RCN00187	AS-S-FE	89.74	TRUE	Analysis_set	sWGA	FALSE
RCN00188	1148-PF-BD-MAUDE	Bangladesh	Chittagong	23.8368	90.2774	22.7121	91.7303	2015	ERR2591614	RCN00188	AS-S-FE	88.89	TRUE	Analysis_set	sWGA	FALSE
RCN00189	1148-PF-BD-MAUDE	Bangladesh	Chittagong	23.8368	90.2774	22.7121	91.7303	2015	ERR2542744	RCN00189	AS-S-FE	7.89	FALSE	Mixed_species	sWGA	FALSE
RCN00190	1148-PF-BD-MAUDE	Bangladesh	Chittagong	23.8368	90.2774	22.7121	91.7303	2015	ERR2591710	RCN00190	AS-S-FE	6.99	FALSE	Mixed_species	sWGA	FALSE
RCN00191	1148-PF-BD-MAUDE	Bangladesh	Chittagong	23.8368	90.2774	22.7121	91.7303	2015	ERR2591639	RCN00191	AS-S-FE	4.42	FALSE	Mixed_species	sWGA	FALSE
RCN00192	1148-PF-BD-MAUDE	Bangladesh	Chittagong	23.8368	90.2774	22.7121	91.7303	2015	ERR2591661	RCN00192	AS-S-FE	5.5	FALSE	Mixed_species	sWGA	FALSE
RCN00193	1148-PF-BD-MAUDE	Bangladesh	Chittagong	23.8368	90.2774	22.7121	91.7303	2015	ERR2542745	RCN00193	AS-S-FE	89.76	TRUE	Analysis_set	sWGA	FALSE
RCN00194	1148-PF-BD-MAUDE	Bangladesh	Chittagong	23.8368	90.2774	22.7121	91.7303	2015	ERR2591716	RCN00194	AS-S-FE	9.39	FALSE	Mixed_species	sWGA	FALSE
RCN00195	1148-PF-BD-MAUDE	Bangladesh	Chittagong	23.8368	90.2774	22.7121	91.7303	2015	ERR2542746	RCN00195	AS-S-FE	7.67	FALSE	Mixed_species	sWGA	FALSE
RCN00196	1148-PF-BD-MAUDE	Bangladesh	Chittagong	23.8368	90.2774	22.7121	91.7303	2015	ERR2591731	RCN00196	AS-S-FE	89.37	TRUE	Analysis_set	sWGA	FALSE
RCN00197	1148-PF-BD-MAUDE	Bangladesh	Chittagong	23.8368	90.2774	22.7121	91.7303	2015	ERR2591609	RCN00197	AS-S-FE	89.66	TRUE	Analysis_set	sWGA	FALSE
RCN00198	1148-PF-BD-MAUDE	Bangladesh	Chittagong	23.8368	90.2774	22.7121	91.7303	2015	ERR2591735	RCN00198	AS-S-FE	7.77	FALSE	Mixed_species	sWGA	FALSE
RCN00199	1148-PF-BD-MAUDE	Bangladesh	Chittagong	23.8368	90.2774	22.7121	91.7303	2015	ERR2591737	RCN00199	AS-S-FE	8.26	FALSE	Low_coverage	sWGA	FALSE
RCN00200	1148-PF-BD-MAUDE	Bangladesh	Chittagong	23.8368	90.2774	22.7121	91.7303	2015	ERR2542405	RCN00200	AS-S-FE	4.71	FALSE	Low_coverage	sWGA	FALSE
RCN00201	1148-PF-BD-MAUDE	Bangladesh	Chittagong	23.8368	90.2774	22.7121	91.7303	2015	ERR2591660	RCN00201	AS-S-FE	21.27	FALSE	Low_coverage	sWGA	FALSE
RCN00202	1148-PF-BD-MAUDE	Bangladesh	Chittagong	23.8368	90.2774	22.7121	91.7303	2015	ERR2591593	RCN00202	AS-S-FE	4.47	FALSE	Mixed_species	sWGA	FALSE
RCN00203	1148-PF-BD-MAUDE	Bangladesh	Chittagong	23.8368	90.2774	22.7121	91.7303	2015	ERR2591686	RCN00203	AS-S-FE	3.3	FALSE	Mixed_species	sWGA	FALSE
RCN00204	1148-PF-BD-MAUDE	Bangladesh	Chittagong	23.8368	90.2774	22.7121	91.7303	2015	ERR2542717	RCN00204	AS-S-FE	5.92	FALSE	Mixed_species	sWGA	FALSE
RCN00205	1148-PF-BD-MAUDE	Bangladesh	Chittagong	23.8368	90.2774	22.7121	91.7303	2015	ERR2542367	RCN00205	AS-S-FE	11	FALSE	Mixed_species	sWGA	FALSE
RCN00206	1148-PF-BD-MAUDE	Bangladesh	Chittagong	23.8368	90.2774	22.7121	91.7303	2015	ERR2542333	RCN00206	AS-S-FE	89.63	TRUE	Analysis_set	sWGA	FALSE
RCN00207	1148-PF-BD-MAUDE	Bangladesh	Chittagong	23.8368	90.2774	22.7121	91.7303	2015	ERR2542357	RCN00207	AS-S-FE	89.3	TRUE	Analysis_set	sWGA	FALSE
RCN00208	1148-PF-BD-MAUDE	Bangladesh	Chittagong	23.8368	90.2774	22.7121	91.7303	2015	ERR2542359	RCN00208	AS-S-FE	89.28	TRUE	Analysis_set	sWGA	FALSE
RCN00209	1148-PF-BD-MAUDE	Bangladesh	Chittagong	23.8368	90.2774	22.7121	91.7303	2015	ERR2542360	RCN00209	AS-S-FE	89.2	TRUE	Analysis_set	sWGA	FALSE
RCN00210	1148-PF-BD-MAUDE	Bangladesh	Chittagong	23.8368	90.2774	22.7121	91.7303	2015	ERR2591588	RCN00210	AS-S-FE	1.96	FALSE	Mixed_species	sWGA	FALSE
RCN00211	1148-PF-BD-MAUDE	Bangladesh	Chittagong	23.8368	90.2774	22.7121	91.7303	2015	ERR2542339	RCN00211	AS-S-FE	89.85	TRUE	Analysis_set	sWGA	FALSE
RCN00212	1148-PF-BD-MAUDE	Bangladesh	Chittagong	23.8368	90.2774	22.7121	91.7303	2015	ERR2542365	RCN00212	AS-S-FE	4.83	FALSE	Mixed_species	sWGA	FALSE
RCN00213	1148-PF-BD-MAUDE	Bangladesh	Chittagong	23.8368	90.2774	22.7121	91.7303	2015	ERR2591662	RCN00213	AS-S-FE	89.85	TRUE	Analysis_set	sWGA	FALSE
RCN00214	1148-PF-BD-MAUDE	Bangladesh	Chittagong	23.8368	90.2774	22.7121	91.7303	2015	ERR2591632	RCN00214	AS-S-FE	1.85	FALSE	Mixed_species	sWGA	FALSE
RCN00215	1148-PF-BD-MAUDE	Bangladesh	Chittagong	23.8368	90.2774	22.7121	91.7303	2015	ERR2591634	RCN00215	AS-S-FE	89.88	TRUE	Analysis_set	sWGA	FALSE
RCN00216	1148-PF-BD-MAUDE	Bangladesh	Chittagong	23.8368	90.2774	22.7121	91.7303	2015	ERR2591611	RCN00216	AS-S-FE	1.57	FALSE	Low_coverage	sWGA	FALSE
RCN00217	1148-PF-BD-MAUDE	Bangladesh	Chittagong	23.8368	90.2774	22.7121	91.7303	2015	ERR2542336	RCN00217	AS-S-FE	89.76	TRUE	Analysis_set	sWGA	FALSE
RCN00218	1148-PF-BD-MAUDE	Bangladesh	Chittagong	23.8368	90.2774	22.7121	91.7303	2015	ERR2542338	RCN00218	AS-S-FE	2.41	FALSE	Mixed_species	sWGA	FALSE
RCN00219	1148-PF-BD-MAUDE	Bangladesh	Chittagong	23.8368	90.2774	22.7121	91.7303	2015	ERR2591589	RCN00219	AS-S-FE	89.34	TRUE	Analysis_set	sWGA	FALSE
RCN00220	1148-PF-BD-MAUDE	Bangladesh	Chittagong	23.8368	90.2774	22.7121	91.7303	2015	ERR2542342	RCN00220	AS-S-FE	89.12	TRUE	Analysis_set	sWGA	FALSE
RCN00222	1148-PF-BD-MAUDE	Bangladesh	Chittagong	23.8368	90.2774	22.7121	91.7303	2015	ERR2591744	RCN00222	AS-S-FE	67.67	TRUE	Analysis_set	sWGA	FALSE
RCN00223	1148-PF-BD-MAUDE	Bangladesh	Chittagong	23.8368	90.2774	22.7121	91.7303	2015	ERR2542368	RCN00223	AS-S-FE	88.04	TRUE	Analysis_set	sWGA	FALSE
RCN00224	1148-PF-BD-MAUDE	Bangladesh	Chittagong	23.8368	90.2774	22.7121	91.7303	2015	ERR2591596	RCN00224	AS-S-FE	88.01	TRUE	Analysis_set	sWGA	FALSE
RCN00225	1148-PF-BD-MAUDE	Bangladesh	Chittagong	23.8368	90.2774	22.7121	91.7303	2015	ERR2542372	RCN00225	AS-S-FE	89.45	TRUE	Analysis_set	sWGA	FALSE
RCN00226	1148-PF-BD-MAUDE	Bangladesh	Chittagong	23.8368	90.2774	22.7121	91.7303	2015	ERR2591648	RCN00226	AS-S-FE	90.11	TRUE	Analysis_set	sWGA	FALSE
RCN00227	1148-PF-BD-MAUDE	Bangladesh	Chittagong	23.8368	90.2774	22.7121	91.7303	2015	ERR2542375	RCN00227	AS-S-FE	89.37	TRUE	Analysis_set	sWGA	FALSE
RCN00228	1148-PF-BD-MAUDE	Bangladesh	Chittagong	23.8368	90.2774	22.7121	91.7303	2015	ERR2591652	RCN00228	AS-S-FE	88.97	TRUE	Analysis_set	sWGA	FALSE
RCN00229	1148-PF-BD-MAUDE	Bangladesh	Chittagong	23.8368	90.2774	22.7121	91.7303	2015	ERR2542377	RCN00229	AS-S-FE	87.23	TRUE	Analysis_set	sWGA	FALSE
RCN00230	1148-PF-BD-MAUDE	Bangladesh	Chittagong	23.8368	90.2774	22.7121	91.7303	2015	ERR2542380	RCN00230	AS-S-FE	4.87	FALSE	Low_coverage	sWGA	FALSE
RCN00232	1148-PF-BD-MAUDE	Bangladesh	Chittagong	23.8368	90.2774	22.7121	91.7303	2015	ERR2542369	RCN00232	AS-S-FE	89.47	TRUE	Analysis_set	sWGA	FALSE
RCN00233	1148-PF-BD-MAUDE	Bangladesh	Chittagong	23.8368	90.2774	22.7121	91.7303	2015	ERR2542370	RCN00233	AS-S-FE	89.27	TRUE	Analysis_set	sWGA	FALSE
RCN00234	1148-PF-BD-MAUDE	Bangladesh	Chittagong	23.8368	90.2774	22.7121	91.7303	2015	ERR2591647	RCN00234	AS-S-FE	89.84	TRUE	Analysis_set	sWGA	FALSE
RCN00235	1148-PF-BD-MAUDE	Bangladesh	Chittagong	23.8368	90.2774	22.7121	91.7303	2015	ERR2591621	RCN00235	AS-S-FE	88.82	TRUE	Analysis_set	sWGA	FALSE
RCN00236	1148-PF-BD-MAUDE	Bangladesh	Chittagong	23.8368	90.2774	22.7121	91.7303	2015	ERR2542376	RCN00236	AS-S-FE	89.78	TRUE	Analysis_set	sWGA	FALSE
RCN00237	1148-PF-BD-MAUDE	Bangladesh	Chittagong	23.8368	90.2774	22.7121	91.7303	2015	ERR2542693	RCN00237	AS-S-FE	89.42	TRUE	Analysis_set	sWGA	FALSE
RCN00238	1148-PF-BD-MAUDE	Bangladesh	Chittagong	23.8368	90.2774	22.7121	91.7303	2015	ERR2542350	RCN00238	AS-S-FE	89.68	TRUE	Analysis_set	sWGA	FALSE
RCN00239	1148-PF-BD-MAUDE	Bangladesh	Chittagong	23.8368	90.2774	22.7121	91.7303	2015	ERR2542378	RCN00239	AS-S-FE	1.33	FALSE	Low_coverage	sWGA	FALSE
RCN00240	1148-PF-BD-MAUDE	Bangladesh	Chittagong	23.8368	90.2774	22.7121	91.7303	2015	ERR2591750	RCN00240	AS-S-FE	89.7	TRUE	Analysis_set	sWGA	FALSE
RCN00241	1148-PF-BD-MAUDE	Bangladesh	Chittagong	23.8368	90.2774	22.7121	91.7303	2015	ERR2591640	RCN00241	AS-S-FE	89.45	TRUE	Analysis_set	sWGA	FALSE
RCN00242	1148-PF-BD-MAUDE	Bangladesh	Chittagong	23.8368	90.2774	22.7121	91.7303	2015	ERR2591643	RCN00242	AS-S-FE	89.62	TRUE	Analysis_set	sWGA	FALSE
RCN00243	1148-PF-BD-MAUDE	Bangladesh	Chittagong	23.8368	90.2774	22.7121	91.7303	2015	ERR2591619	RCN00243	AS-S-FE	89.65	TRUE	Analysis_set	sWGA	FALSE
RCN00244	1148-PF-BD-MAUDE	Bangladesh	Chittagong	23.8368	90.2774	22.7121	91.7303	2015	ERR2591622	RCN00244	AS-S-FE	2.72	FALSE	Low_coverage	sWGA	FALSE
RCN00245	1148-PF-BD-MAUDE	Bangladesh	Chittagong	23.8368	90.2774	22.7121	91.7303	2015	ERR2591695	RCN00245	AS-S-FE	1.43	FALSE	Low_coverage	sWGA	FALSE
RCN00246	1148-PF-BD-MAUDE	Bangladesh	Chittagong	23.8368	90.2774	22.7121	91.7303	2015	ERR2591696	RCN00246	AS-S-FE	89.31	TRUE	Analysis_set	sWGA	FALSE
RCN00247	1148-PF-BD-MAUDE	Bangladesh	Chittagong	23.8368	90.2774	22.7121	91.7303	2015	ERR2591627	RCN00247	AS-S-FE	88.33	TRUE	Analysis_set	sWGA	FALSE
RCN00248	1148-PF-BD-MAUDE	Bangladesh	Chittagong	23.8368	90.2774	22.7121	91.7303	2015	ERR2591723	RCN00248	AS-S-FE	2.3	FALSE	Low_coverage	sWGA	FALSE
RCN00249	1148-PF-BD-MAUDE	Bangladesh	Chittagong	23.8368	90.2774	22.7121	91.7303	2015	ERR2542344	RCN00249	AS-S-FE	0.73	FALSE	Low_coverage	sWGA	FALSE
RCN00250	1148-PF-BD-MAUDE	Bangladesh	Chittagong	23.8368	90.2774	22.7121	91.7303	2015	ERR2591644	RCN00250	AS-S-FE	89.33	TRUE	Analysis_set	sWGA	FALSE
RCN00251	1148-PF-BD-MAUDE	Bangladesh	Chittagong	23.8368	90.2774	22.7121	91.7303	2015	ERR2591598	RCN00251	AS-S-FE	1.87	FALSE	Low_coverage	sWGA	FALSE
RCN00252	1148-PF-BD-MAUDE	Bangladesh	Chittagong	23.8368	90.2774	22.7121	91.7303	2015	ERR2542373	RCN00252	AS-S-FE	89.11	TRUE	Analysis_set	sWGA	FALSE
RCN00253	1148-PF-BD-MAUDE	Bangladesh	Chittagong	23.8368	90.2774	22.7121	91.7303	2015	ERR2542348	RCN00253	AS-S-FE	89.53	TRUE	Analysis_set	sWGA	FALSE
RCN00254	1148-PF-BD-MAUDE	Bangladesh	Chittagong	23.8368	90.2774	22.7121	91.7303	2015	ERR2591626	RCN00254	AS-S-FE	89.07	TRUE	Analysis_set	sWGA	FALSE
RCN00255	1148-PF-BD-MAUDE	Bangladesh	Chittagong	23.8368	90.2774	22.7121	91.7303	2015	ERR2591697	RCN00255	AS-S-FE	2.53	FALSE	Low_coverage	sWGA	FALSE
RCN00256	1148-PF-BD-MAUDE	Bangladesh	Chittagong	23.8368	90.2774	22.7121	91.7303	2015	ERR2591698	RCN00256	AS-S-FE	3.29	FALSE	Low_coverage	sWGA	FALSE
RCN00257	1148-PF-BD-MAUDE	Bangladesh	Chittagong	23.8368	90.2774	22.7121	91.7303	2015	ERR2591689	RCN00257	AS-S-FE	89.58	TRUE	Analysis_set	sWGA	FALSE
RCN00258	1148-PF-BD-MAUDE	Bangladesh	Chittagong	23.8368	90.2774	22.7121	91.7303	2015	ERR2591717	RCN00258	AS-S-FE	89.35	TRUE	Analysis_set	sWGA	FALSE
RCN00259	1148-PF-BD-MAUDE	Bangladesh	Chittagong	23.8368	90.2774	22.7121	91.7303	2015	ERR2542501	RCN00259	AS-S-FE	1.69	FALSE	Low_coverage	sWGA	FALSE
RCN00260	1148-PF-BD-MAUDE	Bangladesh	Chittagong	23.8368	90.2774	22.7121	91.7303	2015	ERR2591599	RCN00260	AS-S-FE	89.24	TRUE	Analysis_set	sWGA	FALSE
RCN00261	1148-PF-BD-MAUDE	Bangladesh	Chittagong	23.8368	90.2774	22.7121	91.7303	2015	ERR2591671	RCN00261	AS-S-FE	89.29	TRUE	Analysis_set	sWGA	FALSE
RCN00262	1148-PF-BD-MAUDE	Bangladesh	Chittagong	23.8368	90.2774	22.7121	91.7303	2015	ERR2591745	RCN00262	AS-S-FE	89.22	TRUE	Analysis_set	sWGA	FALSE
RCN00263	1148-PF-BD-MAUDE	Bangladesh	Chittagong	23.8368	90.2774	22.7121	91.7303	2015	ERR2591624	RCN00263	AS-S-FE	90.04	TRUE	Analysis_set	sWGA	FALSE
RCN00264	1148-PF-BD-MAUDE	Bangladesh	Chittagong	23.8368	90.2774	22.7121	91.7303	2015	ERR2591666	RCN00264	AS-S-FE	6.36	FALSE	Low_coverage	sWGA	FALSE
RCN00265	1148-PF-BD-MAUDE	Bangladesh	Chittagong	23.8368	90.2774	22.7121	91.7303	2015	ERR2591748	RCN00265	AS-S-FE	89.08	TRUE	Analysis_set	sWGA	FALSE
RCN00266	1148-PF-BD-MAUDE	Bangladesh	Chittagong	23.8368	90.2774	22.7121	91.7303	2015	ERR2591751	RCN00266	AS-S-FE	89.14	TRUE	Analysis_set	sWGA	FALSE
RCN00267	1148-PF-BD-MAUDE	Bangladesh	Chittagong	23.8368	90.2774	22.7121	91.7303	2015	ERR2591617	RCN00267	AS-S-FE	89.62	TRUE	Analysis_set	sWGA	FALSE
RCN00268	1148-PF-BD-MAUDE	Bangladesh	Chittagong	23.8368	90.2774	22.7121	91.7303	2015	ERR2542371	RCN00268	AS-S-FE	88.76	TRUE	Analysis_set	sWGA	FALSE
RCN00269	1148-PF-BD-MAUDE	Bangladesh	Chittagong	23.8368	90.2774	22.7121	91.7303	2015	ERR2542346	RCN00269	AS-S-FE	82.16	TRUE	Analysis_set	sWGA	FALSE
RCN00270	1148-PF-BD-MAUDE	Bangladesh	Chittagong	23.8368	90.2774	22.7121	91.7303	2015	ERR2542374	RCN00270	AS-S-FE	89.44	TRUE	Analysis_set	sWGA	FALSE
RCN00271	1148-PF-BD-MAUDE	Bangladesh	Chittagong	23.8368	90.2774	22.7121	91.7303	2015	ERR2591625	RCN00271	AS-S-FE	89.43	TRUE	Analysis_set	sWGA	FALSE
RCN00272	1148-PF-BD-MAUDE	Bangladesh	Chittagong	23.8368	90.2774	22.7121	91.7303	2015	ERR2591746	RCN00272	AS-S-FE	89.11	TRUE	Analysis_set	sWGA	FALSE
RCN00273	1148-PF-BD-MAUDE	Bangladesh	Chittagong	23.8368	90.2774	22.7121	91.7303	2015	ERR2591749	RCN00273	AS-S-FE	87.71	TRUE	Analysis_set	sWGA	FALSE
RCN00274	1148-PF-BD-MAUDE	Bangladesh	Chittagong	23.8368	90.2774	22.7121	91.7303	2015	ERR2591603	RCN00274	AS-S-FE	89.26	TRUE	Analysis_set	sWGA	FALSE
RCN00275	1148-PF-BD-MAUDE	Bangladesh	Chittagong	23.8368	90.2774	22.7121	91.7303	2015	ERR2591641	RCN00275	AS-S-FE	89.46	TRUE	Analysis_set	sWGA	FALSE
RCN00276	1148-PF-BD-MAUDE	Bangladesh	Chittagong	23.8368	90.2774	22.7121	91.7303	2015	ERR2542345	RCN00276	AS-S-FE	89.22	TRUE	Analysis_set	sWGA	FALSE
RCN00277	1148-PF-BD-MAUDE	Bangladesh	Chittagong	23.8368	90.2774	22.7121	91.7303	2015	ERR2591600	RCN00277	AS-S-FE	89.77	TRUE	Analysis_set	sWGA	FALSE
RCN00278	1148-PF-BD-MAUDE	Bangladesh	Chittagong	23.8368	90.2774	22.7121	91.7303	2015	ERR2591601	RCN00278	AS-S-FE	89.59	TRUE	Analysis_set	sWGA	FALSE
RCN00279	1148-PF-BD-MAUDE	Bangladesh	Chittagong	23.8368	90.2774	22.7121	91.7303	2015	ERR2591721	RCN00279	AS-S-FE	89.78	TRUE	Analysis_set	sWGA	FALSE
RCN00280	1148-PF-BD-MAUDE	Bangladesh	Chittagong	23.8368	90.2774	22.7121	91.7303	2015	ERR2591722	RCN00280	AS-S-FE	89.04	TRUE	Analysis_set	sWGA	FALSE
RCN00281	1148-PF-BD-MAUDE	Bangladesh	Chittagong	23.8368	90.2774	22.7121	91.7303	2015	ERR2542694	RCN00281	AS-S-FE	90.07	TRUE	Analysis_set	sWGA	FALSE
RCN00282	1148-PF-BD-MAUDE	Bangladesh	Chittagong	23.8368	90.2774	22.7121	91.7303	2015	ERR2591628	RCN00282	AS-S-FE	89.42	TRUE	Analysis_set	sWGA	FALSE
RCN00283	1148-PF-BD-MAUDE	Bangladesh	Chittagong	23.8368	90.2774	22.7121	91.7303	2015	ERR2591604	RCN00283	AS-S-FE	89.73	TRUE	Analysis_set	sWGA	FALSE
RCN00284	1148-PF-BD-MAUDE	Bangladesh	Chittagong	23.8368	90.2774	22.7121	91.7303	2015	ERR2591642	RCN00284	AS-S-FE	89.78	TRUE	Analysis_set	sWGA	FALSE
RCN00285	1148-PF-BD-MAUDE	Bangladesh	Chittagong	23.8368	90.2774	22.7121	91.7303	2015	ERR2591645	RCN00285	AS-S-FE	89.51	TRUE	Analysis_set	sWGA	FALSE
RCN00286	1148-PF-BD-MAUDE	Bangladesh	Chittagong	23.8368	90.2774	22.7121	91.7303	2015	ERR2591692	RCN00286	AS-S-FE	14.46	FALSE	Mixed_species	sWGA	FALSE
RCN00287	1148-PF-BD-MAUDE	Bangladesh	Chittagong	23.8368	90.2774	22.7121	91.7303	2015	ERR2591693	RCN00287	AS-S-FE	89.07	TRUE	Analysis_set	sWGA	FALSE
RCN00288	1148-PF-BD-MAUDE	Bangladesh	Chittagong	23.8368	90.2774	22.7121	91.7303	2015	ERR2591649	RCN00288	AS-S-FE	89.54	TRUE	Analysis_set	sWGA	FALSE
RCN00289	1148-PF-BD-MAUDE	Bangladesh	Chittagong	23.8368	90.2774	22.7121	91.7303	2015	ERR2591653	RCN00289	AS-S-FE	89.62	TRUE	Analysis_set	sWGA	FALSE
RCN00290	1148-PF-BD-MAUDE	Bangladesh	Chittagong	23.8368	90.2774	22.7121	91.7303	2015	ERR2591629	RCN00290	AS-S-FE	90.38	TRUE	Analysis_set	sWGA	FALSE
RCN00291	1148-PF-BD-MAUDE	Bangladesh	Chittagong	23.8368	90.2774	22.7121	91.7303	2015	ERR2542352	RCN00291	AS-S-FE	90.07	TRUE	Analysis_set	sWGA	FALSE
RCN00292	1148-PF-BD-MAUDE	Bangladesh	Chittagong	23.8368	90.2774	22.7121	91.7303	2015	ERR2591618	RCN00292	AS-S-FE	89.44	TRUE	Analysis_set	sWGA	FALSE
RCN00293	1148-PF-BD-MAUDE	Bangladesh	Chittagong	23.8368	90.2774	22.7121	91.7303	2015	ERR2591646	RCN00293	AS-S-FE	89.97	TRUE	Analysis_set	sWGA	FALSE
RCN00294	1148-PF-BD-MAUDE	Bangladesh	Chittagong	23.8368	90.2774	22.7121	91.7303	2015	ERR2591620	RCN00294	AS-S-FE	89.39	TRUE	Analysis_set	sWGA	FALSE
RCN00295	1148-PF-BD-MAUDE	Bangladesh	Chittagong	23.8368	90.2774	22.7121	91.7303	2015	ERR2591719	RCN00295	AS-S-FE	88.52	TRUE	Analysis_set	sWGA	FALSE
RCN00296	1148-PF-BD-MAUDE	Bangladesh	Chittagong	23.8368	90.2774	22.7121	91.7303	2015	ERR2591711	RCN00296	AS-S-FE	87.94	TRUE	Analysis_set	sWGA	FALSE
RCN00297	1148-PF-BD-MAUDE	Bangladesh	Chittagong	23.8368	90.2774	22.7121	91.7303	2015	ERR2591590	RCN00297	AS-S-FE	88.79	TRUE	Analysis_set	sWGA	FALSE
RCN00711	1148-PF-BD-MAUDE	Bangladesh	Chittagong	23.8368	90.2774	22.7121	91.7303	2015	ERR2591650	RCN00711	AS-S-FE	2.01	FALSE	Mixed_species	sWGA	FALSE
RCN00712	1148-PF-BD-MAUDE	Bangladesh	Chittagong	23.8368	90.2774	22.7121	91.7303	2015	ERR2591602	RCN00712	AS-S-FE	89.28	TRUE	Analysis_set	sWGA	FALSE
RCN00713	1148-PF-BD-MAUDE	Bangladesh	Chittagong	23.8368	90.2774	22.7121	91.7303	2015	ERR2591654	RCN00713	AS-S-FE	1.78	FALSE	Low_coverage	sWGA	FALSE
RCN00714	1148-PF-BD-MAUDE	Bangladesh	Chittagong	23.8368	90.2774	22.7121	91.7303	2015	ERR2591699	RCN00714	AS-S-FE	89.29	TRUE	Analysis_set	sWGA	FALSE
RCN00715	1148-PF-BD-MAUDE	Bangladesh	Chittagong	23.8368	90.2774	22.7121	91.7303	2015	ERR2591690	RCN00715	AS-S-FE	89.61	TRUE	Analysis_set	sWGA	FALSE
RCN00716	1148-PF-BD-MAUDE	Bangladesh	Chittagong	23.8368	90.2774	22.7121	91.7303	2015	ERR2591664	RCN00716	AS-S-FE	87.67	TRUE	Analysis_set	sWGA	FALSE
RCN00717	1148-PF-BD-MAUDE	Bangladesh	Chittagong	23.8368	90.2774	22.7121	91.7303	2015	ERR2591718	RCN00717	AS-S-FE	0.15	FALSE	Low_coverage	sWGA	FALSE
RCN00718	1148-PF-BD-MAUDE	Bangladesh	Chittagong	23.8368	90.2774	22.7121	91.7303	2015	ERR2591623	RCN00718	AS-S-FE	1.86	FALSE	Mixed_species	sWGA	FALSE
RCN00719	1148-PF-BD-MAUDE	Bangladesh	Chittagong	23.8368	90.2774	22.7121	91.7303	2015	ERR2542645	RCN00719	AS-S-FE	1.17	FALSE	Mixed_species	sWGA	FALSE
RCN00720	1148-PF-BD-MAUDE	Bangladesh	Chittagong	23.8368	90.2774	22.7121	91.7303	2015	ERR2542525	RCN00720	AS-S-FE	89.06	TRUE	Analysis_set	sWGA	FALSE
RCN00721	1148-PF-BD-MAUDE	Bangladesh	Chittagong	23.8368	90.2774	22.7121	91.7303	2015	ERR2542549	RCN00721	AS-S-FE	89.19	TRUE	Analysis_set	sWGA	FALSE
RCN00722	1148-PF-BD-MAUDE	Bangladesh	Chittagong	23.8368	90.2774	22.7121	91.7303	2015	ERR2542573	RCN00722	AS-S-FE	88.37	TRUE	Analysis_set	sWGA	FALSE
RCN00723	1148-PF-BD-MAUDE	Bangladesh	Chittagong	23.8368	90.2774	22.7121	91.7303	2015	ERR2542526	RCN00723	AS-S-FE	0.25	FALSE	Low_coverage	sWGA	FALSE
RCN00724	1148-PF-BD-MAUDE	Bangladesh	Chittagong	23.8368	90.2774	22.7121	91.7303	2015	ERR2542477	RCN00724	AS-S-FE	89.38	TRUE	Analysis_set	sWGA	FALSE
RCN00725	1148-PF-BD-MAUDE	Bangladesh	Chittagong	23.8368	90.2774	22.7121	91.7303	2015	ERR2591728	RCN00725	AS-S-FE	0.19	FALSE	Low_coverage	sWGA	FALSE
RCN00726	1148-PF-BD-MAUDE	Bangladesh	Chittagong	23.8368	90.2774	22.7121	91.7303	2015	ERR2542406	RCN00726	AS-S-FE	88.73	TRUE	Analysis_set	sWGA	FALSE
RCN00727	1148-PF-BD-MAUDE	Bangladesh	Chittagong	23.8368	90.2774	22.7121	91.7303	2015	ERR2542478	RCN00727	AS-S-FE	0.07	FALSE	Low_coverage	sWGA	FALSE
RCN00728	1148-PF-BD-MAUDE	Bangladesh	Chittagong	23.8368	90.2774	22.7121	91.7303	2015	ERR2542747	RCN00728	AS-S-FE	0.51	FALSE	Low_coverage	sWGA	FALSE
RCN00729	1148-PF-BD-MAUDE	Bangladesh	Chittagong	23.8368	90.2774	22.7121	91.7303	2015	ERR2542527	RCN00729	AS-S-FE	89.39	TRUE	Analysis_set	sWGA	FALSE
RCN00730	1148-PF-BD-MAUDE	Bangladesh	Chittagong	23.8368	90.2774	22.7121	91.7303	2015	ERR2542695	RCN00730	AS-S-FE	0.01	FALSE	Low_coverage	sWGA	FALSE
RCN00731	1148-PF-BD-MAUDE	Bangladesh	Chittagong	23.8368	90.2774	22.7121	91.7303	2015	ERR2542669	RCN00731	AS-S-FE	0.41	FALSE	Mixed_species	sWGA	FALSE
RCN00732	1148-PF-BD-MAUDE	Bangladesh	Chittagong	23.8368	90.2774	22.7121	91.7303	2015	ERR2542646	RCN00732	AS-S-FE	0.48	FALSE	Low_coverage	sWGA	FALSE
RCN00733	1148-PF-BD-MAUDE	Bangladesh	Chittagong	23.8368	90.2774	22.7121	91.7303	2015	ERR2591702	RCN00733	AS-S-FE	88.63	TRUE	Analysis_set	sWGA	FALSE
RCN00734	1148-PF-BD-MAUDE	Bangladesh	Chittagong	23.8368	90.2774	22.7121	91.7303	2015	ERR2542719	RCN00734	AS-S-FE	1.71	FALSE	Mixed_species	sWGA	FALSE
RCN00735	1148-PF-BD-MAUDE	Bangladesh	Chittagong	23.8368	90.2774	22.7121	91.7303	2015	ERR2542647	RCN00735	AS-S-FE	54.38	FALSE	Mixed_species	sWGA	FALSE
RCN00736	1148-PF-BD-MAUDE	Bangladesh	Chittagong	23.8368	90.2774	22.7121	91.7303	2015	ERR2542502	RCN00736	AS-S-FE	88.22	FALSE	Mixed_species	sWGA	FALSE
RCN00737	1148-PF-BD-MAUDE	Bangladesh	Chittagong	23.8368	90.2774	22.7121	91.7303	2015	ERR2542503	RCN00737	AS-S-FE	0.16	FALSE	Low_coverage	sWGA	FALSE
RCN00738	1148-PF-BD-MAUDE	Bangladesh	Chittagong	23.8368	90.2774	22.7121	91.7303	2015	ERR2542429	RCN00738	AS-S-FE	0.2	FALSE	Mixed_species	sWGA	FALSE
RCN00739	1148-PF-BD-MAUDE	Bangladesh	Chittagong	23.8368	90.2774	22.7121	91.7303	2015	ERR2542748	RCN00739	AS-S-FE	0.33	FALSE	Mixed_species	sWGA	FALSE
RCN00740	1148-PF-BD-MAUDE	Bangladesh	Chittagong	23.8368	90.2774	22.7121	91.7303	2015	ERR2542384	RCN00740	AS-S-FE	89.62	TRUE	Analysis_set	sWGA	FALSE
RCN00741	1148-PF-BD-MAUDE	Bangladesh	Chittagong	23.8368	90.2774	22.7121	91.7303	2015	ERR2542385	RCN00741	AS-S-FE	89.29	TRUE	Analysis_set	sWGA	FALSE
RCN00742	1148-PF-BD-MAUDE	Bangladesh	Chittagong	23.8368	90.2774	22.7121	91.7303	2015	ERR2542479	RCN00742	AS-S-FE	0.06	FALSE	Low_coverage	sWGA	FALSE
RCN00743	1148-PF-BD-MAUDE	Bangladesh	Chittagong	23.8368	90.2774	22.7121	91.7303	2015	ERR2542622	RCN00743	AS-S-FE	5.68	FALSE	Mixed_species	sWGA	FALSE
RCN00744	1148-PF-BD-MAUDE	Bangladesh	Chittagong	23.8368	90.2774	22.7121	91.7303	2015	ERR2542670	RCN00744	AS-S-FE	0.73	FALSE	Mixed_species	sWGA	FALSE
RCN00745	1148-PF-BD-MAUDE	Bangladesh	Chittagong	23.8368	90.2774	22.7121	91.7303	2015	ERR2542671	RCN00745	AS-S-FE	90.46	TRUE	Analysis_set	sWGA	FALSE
RCN00746	1148-PF-BD-MAUDE	Bangladesh	Chittagong	23.8368	90.2774	22.7121	91.7303	2015	ERR2542430	RCN00746	AS-S-FE	85.38	FALSE	Mixed_species	sWGA	FALSE
RCN00747	1148-PF-BD-MAUDE	Bangladesh	Chittagong	23.8368	90.2774	22.7121	91.7303	2016	ERR2542550	RCN00747	AS-S-FE	89.43	TRUE	Analysis_set	sWGA	FALSE
RCN00748	1148-PF-BD-MAUDE	Bangladesh	Chittagong	23.8368	90.2774	22.7121	91.7303	2015	ERR2542696	RCN00748	AS-S-FE	3.15	FALSE	Mixed_species	sWGA	FALSE
RCN00749	1148-PF-BD-MAUDE	Bangladesh	Chittagong	23.8368	90.2774	22.7121	91.7303	2015	ERR2542349	RCN00749	AS-S-FE	20.34	FALSE	Mixed_species	sWGA	FALSE
RCN00750	1148-PF-BD-MAUDE	Bangladesh	Chittagong	23.8368	90.2774	22.7121	91.7303	2015	ERR2542351	RCN00750	AS-S-FE	5	FALSE	Mixed_species	sWGA	FALSE
RCN00751	1148-PF-BD-MAUDE	Bangladesh	Chittagong	23.8368	90.2774	22.7121	91.7303	2015	ERR2542480	RCN00751	AS-S-FE	89.56	TRUE	Analysis_set	sWGA	FALSE
RCN00752	1148-PF-BD-MAUDE	Bangladesh	Chittagong	23.8368	90.2774	22.7121	91.7303	2015	ERR2542504	RCN00752	AS-S-FE	88.71	TRUE	Analysis_set	sWGA	FALSE
RCN00753	1148-PF-BD-MAUDE	Bangladesh	Chittagong	23.8368	90.2774	22.7121	91.7303	2015	ERR2542528	RCN00753	AS-S-FE	89.41	TRUE	Analysis_set	sWGA	FALSE
RCN00754	1148-PF-BD-MAUDE	Bangladesh	Chittagong	23.8368	90.2774	22.7121	91.7303	2015	ERR2542453	RCN00754	AS-S-FE	89.1	TRUE	Analysis_set	sWGA	FALSE
RCN00755	1148-PF-BD-MAUDE	Bangladesh	Chittagong	23.8368	90.2774	22.7121	91.7303	2015	ERR2591703	RCN00755	AS-S-FE	89.92	TRUE	Analysis_set	sWGA	FALSE
RCN00756	1148-PF-BD-MAUDE	Bangladesh	Chittagong	23.8368	90.2774	22.7121	91.7303	2015	ERR2542623	RCN00756	AS-S-FE	1.23	FALSE	Mixed_species	sWGA	FALSE
RCN00757	1148-PF-BD-MAUDE	Bangladesh	Chittagong	23.8368	90.2774	22.7121	91.7303	2015	ERR2542407	RCN00757	AS-S-FE	0.03	FALSE	Low_coverage	sWGA	FALSE
RCN00758	1148-PF-BD-MAUDE	Bangladesh	Chittagong	23.8368	90.2774	22.7121	91.7303	2015	ERR2542749	RCN00758	AS-S-FE	89.94	TRUE	Analysis_set	sWGA	FALSE
RCN00759	1148-PF-BD-MAUDE	Bangladesh	Chittagong	23.8368	90.2774	22.7121	91.7303	2015	ERR2542529	RCN00759	AS-S-FE	89.6	TRUE	Analysis_set	sWGA	FALSE
RCN00760	1148-PF-BD-MAUDE	Bangladesh	Chittagong	23.8368	90.2774	22.7121	91.7303	2015	ERR2542505	RCN00760	AS-S-FE	88.48	TRUE	Analysis_set	sWGA	FALSE
RCN00761	1148-PF-BD-MAUDE	Bangladesh	Chittagong	23.8368	90.2774	22.7121	91.7303	2015	ERR2542551	RCN00761	AS-S-FE	89.46	TRUE	Analysis_set	sWGA	FALSE
RCN00762	1148-PF-BD-MAUDE	Bangladesh	Chittagong	23.8368	90.2774	22.7121	91.7303	2015	ERR2542552	RCN00762	AS-S-FE	89.16	TRUE	Analysis_set	sWGA	FALSE
RCN00763	1148-PF-BD-MAUDE	Bangladesh	Chittagong	23.8368	90.2774	22.7121	91.7303	2015	ERR2591704	RCN00763	AS-S-FE	90.05	TRUE	Analysis_set	sWGA	FALSE
RCN00764	1148-PF-BD-MAUDE	Bangladesh	Chittagong	23.8368	90.2774	22.7121	91.7303	2015	ERR2542481	RCN00764	AS-S-FE	88.97	TRUE	Analysis_set	sWGA	FALSE
RCN00765	1148-PF-BD-MAUDE	Bangladesh	Chittagong	23.8368	90.2774	22.7121	91.7303	2015	ERR2542454	RCN00765	AS-S-FE	89.04	TRUE	Analysis_set	sWGA	FALSE
RCN00766	1148-PF-BD-MAUDE	Bangladesh	Chittagong	23.8368	90.2774	22.7121	91.7303	2015	ERR2542672	RCN00766	AS-S-FE	90.23	TRUE	Analysis_set	sWGA	FALSE
RCN00767	1148-PF-BD-MAUDE	Bangladesh	Chittagong	23.8368	90.2774	22.7121	91.7303	2015	ERR2542506	RCN00767	AS-S-FE	0.85	FALSE	Mixed_species	sWGA	FALSE
RCN00768	1148-PF-BD-MAUDE	Bangladesh	Chittagong	23.8368	90.2774	22.7121	91.7303	2015	ERR2542507	RCN00768	AS-S-FE	86.53	TRUE	Analysis_set	sWGA	FALSE
RCN00769	1148-PF-BD-MAUDE	Bangladesh	Chittagong	23.8368	90.2774	22.7121	91.7303	2015	ERR2542597	RCN00769	AS-S-FE	88.56	FALSE	Mixed_species	sWGA	FALSE
RCN00770	1148-PF-BD-MAUDE	Bangladesh	Chittagong	23.8368	90.2774	22.7121	91.7303	2015	ERR2542648	RCN00770	AS-S-FE	90.18	TRUE	Analysis_set	sWGA	FALSE
RCN00771	1148-PF-BD-MAUDE	Bangladesh	Chittagong	23.8368	90.2774	22.7121	91.7303	2015	ERR2591729	RCN00771	AS-S-FE	89.83	TRUE	Analysis_set	sWGA	FALSE
RCN00772	1148-PF-BD-MAUDE	Bangladesh	Chittagong	23.8368	90.2774	22.7121	91.7303	2015	ERR2542624	RCN00772	AS-S-FE	81.97	FALSE	Mixed_species	sWGA	FALSE
RCN00773	1148-PF-BD-MAUDE	Bangladesh	Chittagong	23.8368	90.2774	22.7121	91.7303	2015	ERR2591606	RCN00773	AS-S-FE	88.67	TRUE	Analysis_set	sWGA	FALSE
RCN00774	1148-PF-BD-MAUDE	Bangladesh	Chittagong	23.8368	90.2774	22.7121	91.7303	2015	ERR2542379	RCN00774	AS-S-FE	3.88	FALSE	Mixed_species	sWGA	FALSE
RCN00775	1148-PF-BD-MAUDE	Bangladesh	Chittagong	23.8368	90.2774	22.7121	91.7303	2015	ERR2542530	RCN00775	AS-S-FE	0.94	FALSE	Low_coverage	sWGA	FALSE
RCN00776	1148-PF-BD-MAUDE	Bangladesh	Chittagong	23.8368	90.2774	22.7121	91.7303	2015	ERR2542673	RCN00776	AS-S-FE	90.05	TRUE	Analysis_set	sWGA	FALSE
RCN00777	1148-PF-BD-MAUDE	Bangladesh	Chittagong	23.8368	90.2774	22.7121	91.7303	2015	ERR2542697	RCN00777	AS-S-FE	16.05	FALSE	Low_coverage	sWGA	FALSE
RCN00778	1148-PF-BD-MAUDE	Bangladesh	Chittagong	23.8368	90.2774	22.7121	91.7303	2015	ERR2542625	RCN00778	AS-S-FE	89.73	TRUE	Analysis_set	sWGA	FALSE
RCN00779	1148-PF-BD-MAUDE	Bangladesh	Chittagong	23.8368	90.2774	22.7121	91.7303	2015	ERR2542455	RCN00779	AS-S-FE	89.53	TRUE	Analysis_set	sWGA	FALSE
RCN00780	1148-PF-BD-MAUDE	Bangladesh	Chittagong	23.8368	90.2774	22.7121	91.7303	2015	ERR2542508	RCN00780	AS-S-FE	89.91	TRUE	Analysis_set	sWGA	FALSE
RCN00781	1148-PF-BD-MAUDE	Bangladesh	Chittagong	23.8368	90.2774	22.7121	91.7303	2015	ERR2542674	RCN00781	AS-S-FE	89.6	TRUE	Analysis_set	sWGA	FALSE
RCN00782	1148-PF-BD-MAUDE	Bangladesh	Chittagong	23.8368	90.2774	22.7121	91.7303	2015	ERR2542720	RCN00782	AS-S-FE	90.41	TRUE	Analysis_set	sWGA	FALSE
RCN00783	1148-PF-BD-MAUDE	Bangladesh	Chittagong	23.8368	90.2774	22.7121	91.7303	2016	ERR2542598	RCN00783	AS-S-FE	3.04	FALSE	Mixed_species	sWGA	FALSE
RCN00784	1148-PF-BD-MAUDE	Bangladesh	Chittagong	23.8368	90.2774	22.7121	91.7303	2016	ERR2542649	RCN00784	AS-S-FE	0.4	FALSE	Mixed_species	sWGA	FALSE
RCN00785	1148-PF-BD-MAUDE	Bangladesh	Chittagong	23.8368	90.2774	22.7121	91.7303	2015	ERR2542553	RCN00785	AS-S-FE	88.91	TRUE	Analysis_set	sWGA	FALSE
RCN00786	1148-PF-BD-MAUDE	Bangladesh	Chittagong	23.8368	90.2774	22.7121	91.7303	2015	ERR2542531	RCN00786	AS-S-FE	0.54	FALSE	Low_coverage	sWGA	FALSE
RCN00787	1148-PF-BD-MAUDE	Bangladesh	Chittagong	23.8368	90.2774	22.7121	91.7303	2015	ERR2542650	RCN00787	AS-S-FE	89.7	TRUE	Analysis_set	sWGA	FALSE
RCN00788	1148-PF-BD-MAUDE	Bangladesh	Chittagong	23.8368	90.2774	22.7121	91.7303	2015	ERR2542651	RCN00788	AS-S-FE	86.77	TRUE	Analysis_set	sWGA	FALSE
RCN00789	1148-PF-BD-MAUDE	Bangladesh	Chittagong	23.8368	90.2774	22.7121	91.7303	2015	ERR2542750	RCN00789	AS-S-FE	1.28	FALSE	Mixed_species	sWGA	FALSE
RCN00790	1148-PF-BD-MAUDE	Bangladesh	Chittagong	23.8368	90.2774	22.7121	91.7303	2015	ERR2542652	RCN00790	AS-S-FE	88.33	TRUE	Analysis_set	sWGA	FALSE
RCN00791	1148-PF-BD-MAUDE	Bangladesh	Chittagong	23.8368	90.2774	22.7121	91.7303	2015	ERR2542721	RCN00791	AS-S-FE	1.37	FALSE	Mixed_species	sWGA	FALSE
RCN00792	1148-PF-BD-MAUDE	Bangladesh	Chittagong	23.8368	90.2774	22.7121	91.7303	2015	ERR2542626	RCN00792	AS-S-FE	90	TRUE	Analysis_set	sWGA	FALSE
RCN00793	1148-PF-BD-MAUDE	Bangladesh	Chittagong	23.8368	90.2774	22.7121	91.7303	2015	ERR2542627	RCN00793	AS-S-FE	89.82	TRUE	Analysis_set	sWGA	FALSE
RCN00794	1148-PF-BD-MAUDE	Bangladesh	Chittagong	23.8368	90.2774	22.7121	91.7303	2015	ERR2542574	RCN00794	AS-S-FE	89.44	TRUE	Analysis_set	sWGA	FALSE
RCN00795	1148-PF-BD-MAUDE	Bangladesh	Chittagong	23.8368	90.2774	22.7121	91.7303	2015	ERR2542628	RCN00795	AS-S-FE	89.45	TRUE	Analysis_set	sWGA	FALSE
RCN00796	1148-PF-BD-MAUDE	Bangladesh	Chittagong	23.8368	90.2774	22.7121	91.7303	2015	ERR2542698	RCN00796	AS-S-FE	90.28	TRUE	Analysis_set	sWGA	FALSE
RCN00797	1148-PF-BD-MAUDE	Bangladesh	Chittagong	23.8368	90.2774	22.7121	91.7303	2015	ERR2542722	RCN00797	AS-S-FE	8.99	FALSE	Mixed_species	sWGA	FALSE
RCN00798	1148-PF-BD-MAUDE	Bangladesh	Chittagong	23.8368	90.2774	22.7121	91.7303	2015	ERR2591724	RCN00798	AS-S-FE	89.56	TRUE	Analysis_set	sWGA	FALSE
RCN00799	1148-PF-BD-MAUDE	Bangladesh	Chittagong	23.8368	90.2774	22.7121	91.7303	2015	ERR2542575	RCN00799	AS-S-FE	89.49	TRUE	Analysis_set	sWGA	FALSE
RCN00800	1148-PF-BD-MAUDE	Bangladesh	Chittagong	23.8368	90.2774	22.7121	91.7303	2015	ERR2542554	RCN00800	AS-S-FE	1.83	FALSE	Mixed_species	sWGA	FALSE
RCN00801	1148-PF-BD-MAUDE	Bangladesh	Chittagong	23.8368	90.2774	22.7121	91.7303	2015	ERR2591672	RCN00801	AS-S-FE	0.47	FALSE	Low_coverage	sWGA	FALSE
RCN00802	1148-PF-BD-MAUDE	Bangladesh	Chittagong	23.8368	90.2774	22.7121	91.7303	2015	ERR2542675	RCN00802	AS-S-FE	87.38	TRUE	Analysis_set	sWGA	FALSE
RCN00803	1148-PF-BD-MAUDE	Bangladesh	Chittagong	23.8368	90.2774	22.7121	91.7303	2015	ERR2591673	RCN00803	AS-S-FE	0.04	FALSE	Low_coverage	sWGA	FALSE
RCN00804	1148-PF-BD-MAUDE	Bangladesh	Chittagong	23.8368	90.2774	22.7121	91.7303	2015	ERR2542555	RCN00804	AS-S-FE	89.15	TRUE	Analysis_set	sWGA	FALSE
RCN00805	1148-PF-BD-MAUDE	Bangladesh	Chittagong	23.8368	90.2774	22.7121	91.7303	2015	ERR2542653	RCN00805	AS-S-FE	85.78	TRUE	Analysis_set	sWGA	FALSE
RCN00806	1148-PF-BD-MAUDE	Bangladesh	Chittagong	23.8368	90.2774	22.7121	91.7303	2015	ERR2542699	RCN00806	AS-S-FE	41.54	FALSE	Low_coverage	sWGA	FALSE
RCN00807	1148-PF-BD-MAUDE	Bangladesh	Chittagong	23.8368	90.2774	22.7121	91.7303	2015	ERR2542723	RCN00807	AS-S-FE	89.77	TRUE	Analysis_set	sWGA	FALSE
RCN00808	1148-PF-BD-MAUDE	Bangladesh	Chittagong	23.8368	90.2774	22.7121	91.7303	2015	ERR2542599	RCN00808	AS-S-FE	88.56	TRUE	Analysis_set	sWGA	FALSE
RCN00809	1148-PF-BD-MAUDE	Bangladesh	Chittagong	23.8368	90.2774	22.7121	91.7303	2015	ERR2542629	RCN00809	AS-S-FE	1.37	FALSE	Mixed_species	sWGA	FALSE
RCN00810	1148-PF-BD-MAUDE	Bangladesh	Chittagong	23.8368	90.2774	22.7121	91.7303	2015	ERR2542576	RCN00810	AS-S-FE	89.21	TRUE	Analysis_set	sWGA	FALSE
RCN00811	1148-PF-BD-MAUDE	Bangladesh	Chittagong	23.8368	90.2774	22.7121	91.7303	2015	ERR2542630	RCN00811	AS-S-FE	89.85	TRUE	Analysis_set	sWGA	FALSE
RCN00812	1148-PF-BD-MAUDE	Bangladesh	Chittagong	23.8368	90.2774	22.7121	91.7303	2015	ERR2542482	RCN00812	AS-S-FE	86.39	TRUE	Analysis_set	sWGA	FALSE
RCN00813	1148-PF-BD-MAUDE	Bangladesh	Chittagong	23.8368	90.2774	22.7121	91.7303	2015	ERR2542431	RCN00813	AS-S-FE	89.89	TRUE	Analysis_set	sWGA	FALSE
RCN00814	1148-PF-BD-MAUDE	Bangladesh	Chittagong	23.8368	90.2774	22.7121	91.7303	2015	ERR2542600	RCN00814	AS-S-FE	0.54	FALSE	Mixed_species	sWGA	FALSE
RCN00815	1148-PF-BD-MAUDE	Bangladesh	Chittagong	23.8368	90.2774	22.7121	91.7303	2015	ERR2542654	RCN00815	AS-S-FE	0.21	FALSE	Low_coverage	sWGA	FALSE
RCN00816	1148-PF-BD-MAUDE	Bangladesh	Chittagong	23.8368	90.2774	22.7121	91.7303	2015	ERR2542532	RCN00816	AS-S-FE	89.51	TRUE	Analysis_set	sWGA	FALSE
RCN00817	1148-PF-BD-MAUDE	Bangladesh	Chittagong	23.8368	90.2774	22.7121	91.7303	2015	ERR2542386	RCN00817	AS-S-FE	89.46	TRUE	Analysis_set	sWGA	FALSE
RCN00818	1148-PF-BD-MAUDE	Bangladesh	Chittagong	23.8368	90.2774	22.7121	91.7303	2015	ERR2542676	RCN00818	AS-S-FE	0.25	FALSE	Low_coverage	sWGA	FALSE
RCN00819	1148-PF-BD-MAUDE	Bangladesh	Chittagong	23.8368	90.2774	22.7121	91.7303	2015	ERR2591663	RCN00819	AS-S-FE	0.82	FALSE	Mixed_species	sWGA	FALSE
RCN00820	1148-PF-BD-MAUDE	Bangladesh	Chittagong	23.8368	90.2774	22.7121	91.7303	2015	ERR2542556	RCN00820	AS-S-FE	89.05	TRUE	Analysis_set	sWGA	FALSE
RCN00821	1148-PF-BD-MAUDE	Bangladesh	Chittagong	23.8368	90.2774	22.7121	91.7303	2015	ERR2542456	RCN00821	AS-S-FE	0.09	FALSE	Low_coverage	sWGA	FALSE
RCN00822	1148-PF-BD-MAUDE	Bangladesh	Chittagong	23.8368	90.2774	22.7121	91.7303	2015	ERR2542408	RCN00822	AS-S-FE	88.62	FALSE	Mixed_species	sWGA	FALSE
RCN00823	1148-PF-BD-MAUDE	Bangladesh	Chittagong	23.8368	90.2774	22.7121	91.7303	2015	ERR2591597	RCN00823	AS-S-FE	0.47	FALSE	Mixed_species	sWGA	FALSE
RCN00824	1148-PF-BD-MAUDE	Bangladesh	Chittagong	23.8368	90.2774	22.7121	91.7303	2015	ERR2542457	RCN00824	AS-S-FE	88.78	TRUE	Analysis_set	sWGA	FALSE
RCN00825	1148-PF-BD-MAUDE	Bangladesh	Chittagong	23.8368	90.2774	22.7121	91.7303	2015	ERR2542432	RCN00825	AS-S-FE	89.52	TRUE	Analysis_set	sWGA	FALSE
RCN00826	1148-PF-BD-MAUDE	Bangladesh	Chittagong	23.8368	90.2774	22.7121	91.7303	2015	ERR2542409	RCN00826	AS-S-FE	0.4	FALSE	Mixed_species	sWGA	FALSE
RCN00827	1148-PF-BD-MAUDE	Bangladesh	Chittagong	23.8368	90.2774	22.7121	91.7303	2015	ERR2542483	RCN00827	AS-S-FE	1.13	FALSE	Low_coverage	sWGA	FALSE
RCN00828	1148-PF-BD-MAUDE	Bangladesh	Chittagong	23.8368	90.2774	22.7121	91.7303	2016	ERR2542631	RCN00828	AS-S-FE	1.33	FALSE	Mixed_species	sWGA	FALSE
RCN00829	1148-PF-BD-MAUDE	Bangladesh	Chittagong	23.8368	90.2774	22.7121	91.7303	2016	ERR2542655	RCN00829	AS-S-FE	88.82	TRUE	Analysis_set	sWGA	FALSE
RCN00830	1148-PF-BD-MAUDE	Bangladesh	Chittagong	23.8368	90.2774	22.7121	91.7303	2016	ERR2542433	RCN00830	AS-S-FE	89.52	TRUE	Analysis_set	sWGA	FALSE
RCN00831	1148-PF-BD-MAUDE	Bangladesh	Chittagong	23.8368	90.2774	22.7121	91.7303	2015	ERR2542601	RCN00831	AS-S-FE	89.32	TRUE	Analysis_set	sWGA	FALSE
RCN00832	1148-PF-BD-MAUDE	Bangladesh	Chittagong	23.8368	90.2774	22.7121	91.7303	2015	ERR2542602	RCN00832	AS-S-FE	88.38	TRUE	Analysis_set	sWGA	FALSE
RCN00833	1148-PF-BD-MAUDE	Bangladesh	Chittagong	23.8368	90.2774	22.7121	91.7303	2015	ERR2542347	RCN00833	AS-S-FE	89.5	TRUE	Analysis_set	sWGA	FALSE
RCN00834	1148-PF-BD-MAUDE	Bangladesh	Chittagong	23.8368	90.2774	22.7121	91.7303	2015	ERR2542458	RCN00834	AS-S-FE	88.61	TRUE	Analysis_set	sWGA	FALSE
RCN00835	1148-PF-BD-MAUDE	Bangladesh	Chittagong	23.8368	90.2774	22.7121	91.7303	2015	ERR2542533	RCN00835	AS-S-FE	89.6	TRUE	Analysis_set	sWGA	FALSE
RCN00836	1148-PF-BD-MAUDE	Bangladesh	Chittagong	23.8368	90.2774	22.7121	91.7303	2015	ERR2542387	RCN00836	AS-S-FE	41.2	FALSE	Low_coverage	sWGA	FALSE
RCN00837	1148-PF-BD-MAUDE	Bangladesh	Chittagong	23.8368	90.2774	22.7121	91.7303	2015	ERR2542557	RCN00837	AS-S-FE	89.71	TRUE	Analysis_set	sWGA	FALSE
RCN00838	1148-PF-BD-MAUDE	Bangladesh	Chittagong	23.8368	90.2774	22.7121	91.7303	2015	ERR2542534	RCN00838	AS-S-FE	35.94	FALSE	Low_coverage	sWGA	FALSE
RCN00839	1148-PF-BD-MAUDE	Bangladesh	Chittagong	23.8368	90.2774	22.7121	91.7303	2015	ERR2542558	RCN00839	AS-S-FE	89.02	TRUE	Analysis_set	sWGA	FALSE
RCN00840	1148-PF-BD-MAUDE	Bangladesh	Chittagong	23.8368	90.2774	22.7121	91.7303	2015	ERR2542509	RCN00840	AS-S-FE	90.04	TRUE	Analysis_set	sWGA	FALSE
RCN00841	1148-PF-BD-MAUDE	Bangladesh	Chittagong	23.8368	90.2774	22.7121	91.7303	2015	ERR2542410	RCN00841	AS-S-FE	2.9	FALSE	Mixed_species	sWGA	FALSE
RCN00842	1148-PF-BD-MAUDE	Bangladesh	Chittagong	23.8368	90.2774	22.7121	91.7303	2015	ERR2542535	RCN00842	AS-S-FE	58.46	TRUE	Analysis_set	sWGA	FALSE
RCN00843	1148-PF-BD-MAUDE	Bangladesh	Chittagong	23.8368	90.2774	22.7121	91.7303	2015	ERR2542632	RCN00843	AS-S-FE	89.94	TRUE	Analysis_set	sWGA	FALSE
RCN00844	1148-PF-BD-MAUDE	Bangladesh	Chittagong	23.8368	90.2774	22.7121	91.7303	2015	ERR2542577	RCN00844	AS-S-FE	89.78	TRUE	Analysis_set	sWGA	FALSE
RCN00845	1148-PF-BD-MAUDE	Bangladesh	Chittagong	23.8368	90.2774	22.7121	91.7303	2015	ERR2542724	RCN00845	AS-S-FE	89.58	TRUE	Analysis_set	sWGA	FALSE
RCN00846	1148-PF-BD-MAUDE	Bangladesh	Chittagong	23.8368	90.2774	22.7121	91.7303	2015	ERR2542484	RCN00846	AS-S-FE	89.36	TRUE	Analysis_set	sWGA	FALSE
RCN00847	1148-PF-BD-MAUDE	Bangladesh	Chittagong	23.8368	90.2774	22.7121	91.7303	2015	ERR2542603	RCN00847	AS-S-FE	90.07	TRUE	Analysis_set	sWGA	FALSE
RCN00848	1148-PF-BD-MAUDE	Bangladesh	Chittagong	23.8368	90.2774	22.7121	91.7303	2015	ERR2591720	RCN00848	AS-S-FE	90.13	TRUE	Analysis_set	sWGA	FALSE
RCN00849	1148-PF-BD-MAUDE	Bangladesh	Chittagong	23.8368	90.2774	22.7121	91.7303	2015	ERR2542536	RCN00849	AS-S-FE	89.39	TRUE	Analysis_set	sWGA	FALSE
RCN00850	1148-PF-BD-MAUDE	Bangladesh	Chittagong	23.8368	90.2774	22.7121	91.7303	2015	ERR2542459	RCN00850	AS-S-FE	89.44	TRUE	Analysis_set	sWGA	FALSE
RCN00851	1148-PF-BD-MAUDE	Bangladesh	Chittagong	23.8368	90.2774	22.7121	91.7303	2015	ERR2542485	RCN00851	AS-S-FE	90.47	FALSE	Mixed_species	sWGA	FALSE
RCN00852	1148-PF-BD-MAUDE	Bangladesh	Chittagong	23.8368	90.2774	22.7121	91.7303	2015	ERR2542578	RCN00852	AS-S-FE	90.33	TRUE	Analysis_set	sWGA	FALSE
RCN00853	1148-PF-BD-MAUDE	Bangladesh	Chittagong	23.8368	90.2774	22.7121	91.7303	2015	ERR2542434	RCN00853	AS-S-FE	89.24	TRUE	Analysis_set	sWGA	FALSE
RCN00854	1148-PF-BD-MAUDE	Bangladesh	Chittagong	23.8368	90.2774	22.7121	91.7303	2015	ERR2542460	RCN00854	AS-S-FE	90.07	TRUE	Analysis_set	sWGA	FALSE
RCN00855	1148-PF-BD-MAUDE	Bangladesh	Chittagong	23.8368	90.2774	22.7121	91.7303	2015	ERR2542435	RCN00855	AS-S-FE	89.99	TRUE	Analysis_set	sWGA	FALSE
RCN00856	1148-PF-BD-MAUDE	Bangladesh	Chittagong	23.8368	90.2774	22.7121	91.7303	2015	ERR2542537	RCN00856	AS-S-FE	1.62	FALSE	Mixed_species	sWGA	FALSE
RCN00857	1148-PF-BD-MAUDE	Bangladesh	Chittagong	23.8368	90.2774	22.7121	91.7303	2015	ERR2542742	RCN00857	AS-S-FE	88.36	TRUE	Analysis_set	sWGA	FALSE
RCN00858	1148-PF-BD-MAUDE	Bangladesh	Chittagong	23.8368	90.2774	22.7121	91.7303	2015	ERR2542436	RCN00858	AS-S-FE	89.35	TRUE	Analysis_set	sWGA	FALSE
RCN00859	1148-PF-BD-MAUDE	Bangladesh	Chittagong	23.8368	90.2774	22.7121	91.7303	2015	ERR2542461	RCN00859	AS-S-FE	89.32	TRUE	Analysis_set	sWGA	FALSE
RCN00860	1148-PF-BD-MAUDE	Bangladesh	Chittagong	23.8368	90.2774	22.7121	91.7303	2015	ERR2542559	RCN00860	AS-S-FE	4.92	FALSE	Low_coverage	sWGA	FALSE
RCN00861	1148-PF-BD-MAUDE	Bangladesh	Chittagong	23.8368	90.2774	22.7121	91.7303	2015	ERR2542560	RCN00861	AS-S-FE	87.45	TRUE	Analysis_set	sWGA	FALSE
RCN00862	1148-PF-BD-MAUDE	Bangladesh	Chittagong	23.8368	90.2774	22.7121	91.7303	2015	ERR2542561	RCN00862	AS-S-FE	80.23	TRUE	Analysis_set	sWGA	FALSE
RCN00863	1148-PF-BD-MAUDE	Bangladesh	Chittagong	23.8368	90.2774	22.7121	91.7303	2015	ERR2542604	RCN00863	AS-S-FE	49.96	FALSE	Low_coverage	sWGA	FALSE
RCN00864	1148-PF-BD-MAUDE	Bangladesh	Chittagong	23.8368	90.2774	22.7121	91.7303	2015	ERR2542751	RCN00864	AS-S-FE	6.59	FALSE	Low_coverage	sWGA	FALSE
RCN00865	1148-PF-BD-MAUDE	Bangladesh	Chittagong	23.8368	90.2774	22.7121	91.7303	2015	ERR2542437	RCN00865	AS-S-FE	16.46	FALSE	Low_coverage	sWGA	FALSE
RCN00866	1148-PF-BD-MAUDE	Bangladesh	Chittagong	23.8368	90.2774	22.7121	91.7303	2015	ERR2542388	RCN00866	AS-S-FE	0.92	FALSE	Low_coverage	sWGA	FALSE
RCN00867	1148-PF-BD-MAUDE	Bangladesh	Chittagong	23.8368	90.2774	22.7121	91.7303	2015	ERR2542700	RCN00867	AS-S-FE	4.2	FALSE	Low_coverage	sWGA	FALSE
RCN00868	1148-PF-BD-MAUDE	Bangladesh	Chittagong	23.8368	90.2774	22.7121	91.7303	2015	ERR2542633	RCN00868	AS-S-FE	87.08	TRUE	Analysis_set	sWGA	FALSE
RCN00869	1148-PF-BD-MAUDE	Bangladesh	Chittagong	23.8368	90.2774	22.7121	91.7303	2015	ERR2542438	RCN00869	AS-S-FE	88.74	TRUE	Analysis_set	sWGA	FALSE
RCN00870	1148-PF-BD-MAUDE	Bangladesh	Chittagong	23.8368	90.2774	22.7121	91.7303	2015	ERR2542439	RCN00870	AS-S-FE	89.62	TRUE	Analysis_set	sWGA	FALSE
RCN00871	1148-PF-BD-MAUDE	Bangladesh	Chittagong	23.8368	90.2774	22.7121	91.7303	2015	ERR2542486	RCN00871	AS-S-FE	87.29	TRUE	Analysis_set	sWGA	FALSE
RCN00872	1148-PF-BD-MAUDE	Bangladesh	Chittagong	23.8368	90.2774	22.7121	91.7303	2015	ERR2542411	RCN00872	AS-S-FE	72.19	TRUE	Analysis_set	sWGA	FALSE
RCN00873	1148-PF-BD-MAUDE	Bangladesh	Chittagong	23.8368	90.2774	22.7121	91.7303	2015	ERR2542621	RCN00873	AS-S-FE	0.07	FALSE	Low_coverage	sWGA	FALSE
RCN00875	1148-PF-BD-MAUDE	Bangladesh	Chittagong	23.8368	90.2774	22.7121	91.7303	2015	ERR2542701	RCN00875	AS-S-FE	90.28	TRUE	Analysis_set	sWGA	FALSE
RCN00876	1148-PF-BD-MAUDE	Bangladesh	Chittagong	23.8368	90.2774	22.7121	91.7303	2015	ERR2542579	RCN00876	AS-S-FE	89.78	TRUE	Analysis_set	sWGA	FALSE
RCN00877	1148-PF-BD-MAUDE	Bangladesh	Chittagong	23.8368	90.2774	22.7121	91.7303	2015	ERR2542510	RCN00877	AS-S-FE	89.91	TRUE	Analysis_set	sWGA	FALSE
RCN00878	1148-PF-BD-MAUDE	Bangladesh	Chittagong	23.8368	90.2774	22.7121	91.7303	2015	ERR2542580	RCN00878	AS-S-FE	90.2	TRUE	Analysis_set	sWGA	FALSE
RCN00879	1148-PF-BD-MAUDE	Bangladesh	Chittagong	23.8368	90.2774	22.7121	91.7303	2015	ERR2542440	RCN00879	AS-S-FE	88	TRUE	Analysis_set	sWGA	FALSE
RCN00880	1148-PF-BD-MAUDE	Bangladesh	Chittagong	23.8368	90.2774	22.7121	91.7303	2015	ERR2542605	RCN00880	AS-S-FE	0.23	FALSE	Low_coverage	sWGA	FALSE
RCN00881	1148-PF-BD-MAUDE	Bangladesh	Chittagong	23.8368	90.2774	22.7121	91.7303	2015	ERR2542487	RCN00881	AS-S-FE	89.2	TRUE	Analysis_set	sWGA	FALSE
RCN00883	1148-PF-BD-MAUDE	Bangladesh	Chittagong	23.8368	90.2774	22.7121	91.7303	2015	ERR2542562	RCN00883	AS-S-FE	89.15	TRUE	Analysis_set	sWGA	FALSE
RCN00884	1148-PF-BD-MAUDE	Bangladesh	Chittagong	23.8368	90.2774	22.7121	91.7303	2015	ERR2542725	RCN00884	AS-S-FE	89	TRUE	Analysis_set	sWGA	FALSE
RCN00885	1148-PF-BD-MAUDE	Bangladesh	Chittagong	23.8368	90.2774	22.7121	91.7303	2015	ERR2542511	RCN00885	AS-S-FE	89.24	TRUE	Analysis_set	sWGA	FALSE
RCN00886	1148-PF-BD-MAUDE	Bangladesh	Chittagong	23.8368	90.2774	22.7121	91.7303	2015	ERR2542538	RCN00886	AS-S-FE	88.8	TRUE	Analysis_set	sWGA	FALSE
RCN00887	1148-PF-BD-MAUDE	Bangladesh	Chittagong	23.8368	90.2774	22.7121	91.7303	2015	ERR2542581	RCN00887	AS-S-FE	89.75	TRUE	Analysis_set	sWGA	FALSE
RCN00888	1148-PF-BD-MAUDE	Bangladesh	Chittagong	23.8368	90.2774	22.7121	91.7303	2015	ERR2542656	RCN00888	AS-S-FE	2.12	FALSE	Low_coverage	sWGA	FALSE
RCN00889	1148-PF-BD-MAUDE	Bangladesh	Chittagong	23.8368	90.2774	22.7121	91.7303	2015	ERR2542381	RCN00889	AS-S-FE	0.85	FALSE	Low_coverage	sWGA	FALSE
RCN00891	1148-PF-BD-MAUDE	Bangladesh	Chittagong	23.8368	90.2774	22.7121	91.7303	2015	ERR2542726	RCN00891	AS-S-FE	1.25	FALSE	Low_coverage	sWGA	FALSE
RCN00892	1148-PF-BD-MAUDE	Bangladesh	Chittagong	23.8368	90.2774	22.7121	91.7303	2015	ERR2542727	RCN00892	AS-S-FE	22.17	FALSE	Low_coverage	sWGA	FALSE
RCN00893	1148-PF-BD-MAUDE	Bangladesh	Chittagong	23.8368	90.2774	22.7121	91.7303	2015	ERR2591725	RCN00893	AS-S-FE	0.04	FALSE	Low_coverage	sWGA	FALSE
RCN00894	1148-PF-BD-MAUDE	Bangladesh	Chittagong	23.8368	90.2774	22.7121	91.7303	2015	ERR2542582	RCN00894	AS-S-FE	89.24	TRUE	Analysis_set	sWGA	FALSE
RCN00895	1148-PF-BD-MAUDE	Bangladesh	Chittagong	23.8368	90.2774	22.7121	91.7303	2015	ERR2542728	RCN00895	AS-S-FE	89.67	TRUE	Analysis_set	sWGA	FALSE
RCN00896	1148-PF-BD-MAUDE	Bangladesh	Chittagong	23.8368	90.2774	22.7121	91.7303	2015	ERR2542563	RCN00896	AS-S-FE	88.9	TRUE	Analysis_set	sWGA	FALSE
RCN00897	1148-PF-BD-MAUDE	Bangladesh	Chittagong	23.8368	90.2774	22.7121	91.7303	2015	ERR2542412	RCN00897	AS-S-FE	0.02	FALSE	Low_coverage	sWGA	FALSE
RCN00898	1148-PF-BD-MAUDE	Bangladesh	Chittagong	23.8368	90.2774	22.7121	91.7303	2015	ERR2542488	RCN00898	AS-S-FE	89.5	TRUE	Analysis_set	sWGA	FALSE
RCN00899	1148-PF-BD-MAUDE	Bangladesh	Chittagong	23.8368	90.2774	22.7121	91.7303	2015	ERR2542462	RCN00899	AS-S-FE	88.86	TRUE	Analysis_set	sWGA	FALSE
RCN00900	1148-PF-BD-MAUDE	Bangladesh	Chittagong	23.8368	90.2774	22.7121	91.7303	2015	ERR2542752	RCN00900	AS-S-FE	88.35	TRUE	Analysis_set	sWGA	FALSE
RCN00901	1148-PF-BD-MAUDE	Bangladesh	Chittagong	23.8368	90.2774	22.7121	91.7303	2015	ERR2591674	RCN00901	AS-S-FE	31.76	FALSE	Low_coverage	sWGA	FALSE
RCN00902	1148-PF-BD-MAUDE	Bangladesh	Chittagong	23.8368	90.2774	22.7121	91.7303	2015	ERR2542657	RCN00902	AS-S-FE	0.36	FALSE	Mixed_species	sWGA	FALSE
RCN00903	1148-PF-BD-MAUDE	Bangladesh	Chittagong	23.8368	90.2774	22.7121	91.7303	2015	ERR2542658	RCN00903	AS-S-FE	89.82	TRUE	Analysis_set	sWGA	FALSE
RCN00904	1148-PF-BD-MAUDE	Bangladesh	Chittagong	23.8368	90.2774	22.7121	91.7303	2015	ERR2542583	RCN00904	AS-S-FE	89.01	TRUE	Analysis_set	sWGA	FALSE
RCN00905	1148-PF-BD-MAUDE	Bangladesh	Chittagong	23.8368	90.2774	22.7121	91.7303	2015	ERR2542634	RCN00905	AS-S-FE	89.12	TRUE	Analysis_set	sWGA	FALSE
RCN00906	1148-PF-BD-MAUDE	Bangladesh	Chittagong	23.8368	90.2774	22.7121	91.7303	2015	ERR2542584	RCN00906	AS-S-FE	89.85	TRUE	Analysis_set	sWGA	FALSE
RCN00907	1148-PF-BD-MAUDE	Bangladesh	Chittagong	23.8368	90.2774	22.7121	91.7303	2015	ERR2542753	RCN00907	AS-S-FE	0.52	FALSE	Low_coverage	sWGA	FALSE
RCN00908	1148-PF-BD-MAUDE	Bangladesh	Chittagong	23.8368	90.2774	22.7121	91.7303	2015	ERR2542635	RCN00908	AS-S-FE	0.29	FALSE	Low_coverage	sWGA	FALSE
RCN00910	1148-PF-BD-MAUDE	Bangladesh	Chittagong	23.8368	90.2774	22.7121	91.7303	2015	ERR2542389	RCN00910	AS-S-FE	0.4	FALSE	Low_coverage	sWGA	FALSE
RCN00911	1148-PF-BD-MAUDE	Bangladesh	Chittagong	23.8368	90.2774	22.7121	91.7303	2015	ERR2542390	RCN00911	AS-S-FE	1.98	FALSE	Mixed_species	sWGA	FALSE
RCN00912	1148-PF-BD-MAUDE	Bangladesh	Chittagong	23.8368	90.2774	22.7121	91.7303	2015	ERR2542489	RCN00912	AS-S-FE	88.64	TRUE	Analysis_set	sWGA	FALSE
RCN00913	1148-PF-BD-MAUDE	Bangladesh	Chittagong	23.8368	90.2774	22.7121	91.7303	2015	ERR2542391	RCN00913	AS-S-FE	89.92	TRUE	Analysis_set	sWGA	FALSE
RCN00915	1148-PF-BD-MAUDE	Bangladesh	Chittagong	23.8368	90.2774	22.7121	91.7303	2015	ERR2542729	RCN00915	AS-S-FE	90.07	TRUE	Analysis_set	sWGA	FALSE
RCN00916	1148-PF-BD-MAUDE	Bangladesh	Chittagong	23.8368	90.2774	22.7121	91.7303	2015	ERR2542392	RCN00916	AS-S-FE	85.6	TRUE	Analysis_set	sWGA	FALSE
RCN00917	1148-PF-BD-MAUDE	Bangladesh	Chittagong	23.8368	90.2774	22.7121	91.7303	2015	ERR2542512	RCN00917	AS-S-FE	87.64	TRUE	Analysis_set	sWGA	FALSE
RCN00918	1148-PF-BD-MAUDE	Bangladesh	Chittagong	23.8368	90.2774	22.7121	91.7303	2015	ERR2542606	RCN00918	AS-S-FE	0.03	FALSE	Low_coverage	sWGA	FALSE
RCN00920	1148-PF-BD-MAUDE	Bangladesh	Chittagong	23.8368	90.2774	22.7121	91.7303	2015	ERR2542393	RCN00920	AS-S-FE	90.04	TRUE	Analysis_set	sWGA	FALSE
RCN00921	1148-PF-BD-MAUDE	Bangladesh	Chittagong	23.8368	90.2774	22.7121	91.7303	2015	ERR2542677	RCN00921	AS-S-FE	2.41	FALSE	Mixed_species	sWGA	FALSE
RCN00923	1148-PF-BD-MAUDE	Bangladesh	Chittagong	23.8368	90.2774	22.7121	91.7303	2015	ERR2542490	RCN00923	AS-S-FE	0.47	FALSE	Mixed_species	sWGA	FALSE
RCN00924	1148-PF-BD-MAUDE	Bangladesh	Chittagong	23.8368	90.2774	22.7121	91.7303	2015	ERR2542539	RCN00924	AS-S-FE	89.78	TRUE	Analysis_set	sWGA	FALSE
RCN00926	1148-PF-BD-MAUDE	Bangladesh	Chittagong	23.8368	90.2774	22.7121	91.7303	2015	ERR2542636	RCN00926	AS-S-FE	89.86	TRUE	Analysis_set	sWGA	FALSE
RCN00927	1148-PF-BD-MAUDE	Bangladesh	Chittagong	23.8368	90.2774	22.7121	91.7303	2015	ERR2542491	RCN00927	AS-S-FE	79.61	TRUE	Analysis_set	sWGA	FALSE
RCN00929	1148-PF-BD-MAUDE	Bangladesh	Chittagong	23.8368	90.2774	22.7121	91.7303	2015	ERR2542730	RCN00929	AS-S-FE	90.4	TRUE	Analysis_set	sWGA	FALSE
RCN00931	1148-PF-BD-MAUDE	Bangladesh	Chittagong	23.8368	90.2774	22.7121	91.7303	2015	ERR2542394	RCN00931	AS-S-FE	34.99	FALSE	Low_coverage	sWGA	FALSE
RCN00932	1148-PF-BD-MAUDE	Bangladesh	Chittagong	23.8368	90.2774	22.7121	91.7303	2015	ERR2591691	RCN00932	AS-S-FE	89.69	TRUE	Analysis_set	sWGA	FALSE
RCN00933	1148-PF-BD-MAUDE	Bangladesh	Chittagong	23.8368	90.2774	22.7121	91.7303	2015	ERR2542513	RCN00933	AS-S-FE	89.49	TRUE	Analysis_set	sWGA	FALSE
RCN00934	1148-PF-BD-MAUDE	Bangladesh	Chittagong	23.8368	90.2774	22.7121	91.7303	2015	ERR2542607	RCN00934	AS-S-FE	89.62	TRUE	Analysis_set	sWGA	FALSE
RCN00935	1148-PF-BD-MAUDE	Bangladesh	Chittagong	23.8368	90.2774	22.7121	91.7303	2015	ERR2591665	RCN00935	AS-S-FE	2.68	FALSE	Mixed_species	sWGA	FALSE
RCN00936	1148-PF-BD-MAUDE	Bangladesh	Chittagong	23.8368	90.2774	22.7121	91.7303	2015	ERR2542540	RCN00936	AS-S-FE	89.17	TRUE	Analysis_set	sWGA	FALSE
RCN00937	1148-PF-BD-MAUDE	Bangladesh	Chittagong	23.8368	90.2774	22.7121	91.7303	2015	ERR2542395	RCN00937	AS-S-FE	89.15	TRUE	Analysis_set	sWGA	FALSE
RCN00938	1148-PF-BD-MAUDE	Bangladesh	Chittagong	23.8368	90.2774	22.7121	91.7303	2015	ERR2542413	RCN00938	AS-S-FE	90	TRUE	Analysis_set	sWGA	FALSE
RCN00939	1148-PF-BD-MAUDE	Bangladesh	Chittagong	23.8368	90.2774	22.7121	91.7303	2015	ERR2542414	RCN00939	AS-S-FE	87.56	TRUE	Analysis_set	sWGA	FALSE
RCN00940	1148-PF-BD-MAUDE	Bangladesh	Chittagong	23.8368	90.2774	22.7121	91.7303	2015	ERR2542702	RCN00940	AS-S-FE	1.06	FALSE	Mixed_species	sWGA	FALSE
RCN00941	1148-PF-BD-MAUDE	Bangladesh	Chittagong	23.8368	90.2774	22.7121	91.7303	2015	ERR2542463	RCN00941	AS-S-FE	3.08	FALSE	Mixed_species	sWGA	FALSE
RCN00942	1148-PF-BD-MAUDE	Bangladesh	Chittagong	23.8368	90.2774	22.7121	91.7303	2015	ERR2542637	RCN00942	AS-S-FE	89.76	TRUE	Analysis_set	sWGA	FALSE
RCN00943	1148-PF-BD-MAUDE	Bangladesh	Chittagong	23.8368	90.2774	22.7121	91.7303	2015	ERR2542415	RCN00943	AS-S-FE	1.12	FALSE	Mixed_species	sWGA	FALSE
RCN00944	1148-PF-BD-MAUDE	Bangladesh	Chittagong	23.8368	90.2774	22.7121	91.7303	2015	ERR2542585	RCN00944	AS-S-FE	89.55	TRUE	Analysis_set	sWGA	FALSE
RCN00945	1148-PF-BD-MAUDE	Bangladesh	Chittagong	23.8368	90.2774	22.7121	91.7303	2015	ERR2542514	RCN00945	AS-S-FE	87.91	TRUE	Analysis_set	sWGA	FALSE
RCN00946	1148-PF-BD-MAUDE	Bangladesh	Chittagong	23.8368	90.2774	22.7121	91.7303	2015	ERR2542741	RCN00946	AS-S-FE	0.16	FALSE	Mixed_species	sWGA	FALSE
RCN00947	1148-PF-BD-MAUDE	Bangladesh	Chittagong	23.8368	90.2774	22.7121	91.7303	2015	ERR2542638	RCN00947	AS-S-FE	4.34	FALSE	Mixed_species	sWGA	FALSE
RCN00948	1148-PF-BD-MAUDE	Bangladesh	Chittagong	23.8368	90.2774	22.7121	91.7303	2015	ERR2591694	RCN00948	AS-S-FE	0.15	FALSE	Low_coverage	sWGA	FALSE
RCN00949	1148-PF-BD-MAUDE	Bangladesh	Chittagong	23.8368	90.2774	22.7121	91.7303	2015	ERR2542586	RCN00949	AS-S-FE	4.41	FALSE	Low_coverage	sWGA	FALSE
RCN00950	1148-PF-BD-MAUDE	Bangladesh	Chittagong	23.8368	90.2774	22.7121	91.7303	2015	ERR2542492	RCN00950	AS-S-FE	89.84	TRUE	Analysis_set	sWGA	FALSE
RCN00951	1148-PF-BD-MAUDE	Bangladesh	Chittagong	23.8368	90.2774	22.7121	91.7303	2015	ERR2542441	RCN00951	AS-S-FE	0.02	FALSE	Low_coverage	sWGA	FALSE
RCN00952	1148-PF-BD-MAUDE	Bangladesh	Chittagong	23.8368	90.2774	22.7121	91.7303	2015	ERR2591651	RCN00952	AS-S-FE	89.81	TRUE	Analysis_set	sWGA	FALSE
RCN00953	1148-PF-BD-MAUDE	Bangladesh	Chittagong	23.8368	90.2774	22.7121	91.7303	2015	ERR2591747	RCN00953	AS-S-FE	1.48	FALSE	Mixed_species	sWGA	FALSE
RCN00954	1148-PF-BD-MAUDE	Bangladesh	Chittagong	23.8368	90.2774	22.7121	91.7303	2015	ERR2542703	RCN00954	AS-S-FE	89.84	TRUE	Analysis_set	sWGA	FALSE
RCN00955	1148-PF-BD-MAUDE	Bangladesh	Chittagong	23.8368	90.2774	22.7121	91.7303	2015	ERR2542541	RCN00955	AS-S-FE	88.64	TRUE	Analysis_set	sWGA	FALSE
RCN00956	1148-PF-BD-MAUDE	Bangladesh	Chittagong	23.8368	90.2774	22.7121	91.7303	2015	ERR2542416	RCN00956	AS-S-FE	89.36	TRUE	Analysis_set	sWGA	FALSE
RCN00957	1148-PF-BD-MAUDE	Bangladesh	Chittagong	23.8368	90.2774	22.7121	91.7303	2015	ERR2542587	RCN00957	AS-S-FE	89.17	TRUE	Analysis_set	sWGA	FALSE
RCN00958	1148-PF-BD-MAUDE	Bangladesh	Chittagong	23.8368	90.2774	22.7121	91.7303	2015	ERR2591675	RCN00958	AS-S-FE	0.08	FALSE	Low_coverage	sWGA	FALSE
RCN00959	1148-PF-BD-MAUDE	Bangladesh	Chittagong	23.8368	90.2774	22.7121	91.7303	2015	ERR2542659	RCN00959	AS-S-FE	90.03	TRUE	Analysis_set	sWGA	FALSE
RCN00960	1148-PF-BD-MAUDE	Bangladesh	Chittagong	23.8368	90.2774	22.7121	91.7303	2015	ERR2542588	RCN00960	AS-S-FE	0.21	FALSE	Low_coverage	sWGA	FALSE
RCN00961	1148-PF-BD-MAUDE	Bangladesh	Chittagong	23.8368	90.2774	22.7121	91.7303	2015	ERR2542396	RCN00961	AS-S-FE	88.6	TRUE	Analysis_set	sWGA	FALSE
RCN00962	1148-PF-BD-MAUDE	Bangladesh	Chittagong	23.8368	90.2774	22.7121	91.7303	2015	ERR2542493	RCN00962	AS-S-FE	0.85	FALSE	Low_coverage	sWGA	FALSE
RCN00963	1148-PF-BD-MAUDE	Bangladesh	Chittagong	23.8368	90.2774	22.7121	91.7303	2015	ERR2542464	RCN00963	AS-S-FE	0.57	FALSE	Low_coverage	sWGA	FALSE
RCN00965	1148-PF-BD-MAUDE	Bangladesh	Chittagong	23.8368	90.2774	22.7121	91.7303	2015	ERR2542442	RCN00965	AS-S-FE	0.72	FALSE	Mixed_species	sWGA	FALSE
RCN00966	1148-PF-BD-MAUDE	Bangladesh	Chittagong	23.8368	90.2774	22.7121	91.7303	2015	ERR2591676	RCN00966	AS-S-FE	50.83	TRUE	Analysis_set	sWGA	FALSE
RCN00967	1148-PF-BD-MAUDE	Bangladesh	Chittagong	23.8368	90.2774	22.7121	91.7303	2015	ERR2542754	RCN00967	AS-S-FE	0.07	FALSE	Low_coverage	sWGA	FALSE
RCN00968	1148-PF-BD-MAUDE	Bangladesh	Chittagong	23.8368	90.2774	22.7121	91.7303	2015	ERR2542639	RCN00968	AS-S-FE	90.61	TRUE	Analysis_set	sWGA	FALSE
RCN00969	1148-PF-BD-MAUDE	Bangladesh	Chittagong	23.8368	90.2774	22.7121	91.7303	2015	ERR2542660	RCN00969	AS-S-FE	0.17	FALSE	Low_coverage	sWGA	FALSE
RCN00970	1148-PF-BD-MAUDE	Bangladesh	Chittagong	23.8368	90.2774	22.7121	91.7303	2015	ERR2542704	RCN00970	AS-S-FE	0.42	FALSE	Mixed_species	sWGA	FALSE
RCN00971	1148-PF-BD-MAUDE	Bangladesh	Chittagong	23.8368	90.2774	22.7121	91.7303	2016	ERR2542731	RCN00971	AS-S-FE	0.03	FALSE	Low_coverage	sWGA	FALSE
RCN00972	1148-PF-BD-MAUDE	Bangladesh	Chittagong	23.8368	90.2774	22.7121	91.7303	2015	ERR2542382	RCN00972	AS-S-FE	89.28	TRUE	Analysis_set	sWGA	FALSE
RCN00973	1148-PF-BD-MAUDE	Bangladesh	Chittagong	23.8368	90.2774	22.7121	91.7303	2015	ERR2542397	RCN00973	AS-S-FE	89.19	TRUE	Analysis_set	sWGA	FALSE
RCN00974	1148-PF-BD-MAUDE	Bangladesh	Chittagong	23.8368	90.2774	22.7121	91.7303	2015	ERR2542705	RCN00974	AS-S-FE	90.12	TRUE	Analysis_set	sWGA	FALSE
RCN00976	1148-PF-BD-MAUDE	Bangladesh	Chittagong	23.8368	90.2774	22.7121	91.7303	2015	ERR2542383	RCN00976	AS-S-FE	0.07	FALSE	Low_coverage	sWGA	FALSE
RCN00977	1148-PF-BD-MAUDE	Bangladesh	Chittagong	23.8368	90.2774	22.7121	91.7303	2015	ERR2542542	RCN00977	AS-S-FE	89.26	TRUE	Analysis_set	sWGA	FALSE
RCN00978	1148-PF-BD-MAUDE	Bangladesh	Chittagong	23.8368	90.2774	22.7121	91.7303	2015	ERR2542494	RCN00978	AS-S-FE	88.2	TRUE	Analysis_set	sWGA	FALSE
RCN00979	1148-PF-BD-MAUDE	Bangladesh	Chittagong	23.8368	90.2774	22.7121	91.7303	2015	ERR2542443	RCN00979	AS-S-FE	89.07	TRUE	Analysis_set	sWGA	FALSE
RCN00980	1148-PF-BD-MAUDE	Bangladesh	Chittagong	23.8368	90.2774	22.7121	91.7303	2015	ERR2542417	RCN00980	AS-S-FE	90.1	TRUE	Analysis_set	sWGA	FALSE
RCN00981	1148-PF-BD-MAUDE	Bangladesh	Chittagong	23.8368	90.2774	22.7121	91.7303	2015	ERR2542755	RCN00981	AS-S-FE	89.7	TRUE	Analysis_set	sWGA	FALSE
RCN00982	1148-PF-BD-MAUDE	Bangladesh	Chittagong	23.8368	90.2774	22.7121	91.7303	2015	ERR2591630	RCN00982	AS-S-FE	0.27	FALSE	Mixed_species	sWGA	FALSE
RCN00983	1148-PF-BD-MAUDE	Bangladesh	Chittagong	23.8368	90.2774	22.7121	91.7303	2015	ERR2591677	RCN00983	AS-S-FE	0.01	FALSE	Low_coverage	sWGA	FALSE
RCN00984	1148-PF-BD-MAUDE	Bangladesh	Chittagong	23.8368	90.2774	22.7121	91.7303	2015	ERR2591705	RCN00984	AS-S-FE	89.85	TRUE	Analysis_set	sWGA	FALSE
RCN00985	1148-PF-BD-MAUDE	Bangladesh	Chittagong	23.8368	90.2774	22.7121	91.7303	2015	ERR2542678	RCN00985	AS-S-FE	90.37	TRUE	Analysis_set	sWGA	FALSE
RCN00986	1148-PF-BD-MAUDE	Bangladesh	Chittagong	23.8368	90.2774	22.7121	91.7303	2015	ERR2542418	RCN00986	AS-S-FE	89.45	TRUE	Analysis_set	sWGA	FALSE
RCN00987	1148-PF-BD-MAUDE	Bangladesh	Chittagong	23.8368	90.2774	22.7121	91.7303	2015	ERR2542732	RCN00987	AS-S-FE	0.92	FALSE	Low_coverage	sWGA	FALSE
RCN00988	1148-PF-BD-MAUDE	Bangladesh	Chittagong	23.8368	90.2774	22.7121	91.7303	2015	ERR2542495	RCN00988	AS-S-FE	88.46	TRUE	Analysis_set	sWGA	FALSE
RCN00989	1148-PF-BD-MAUDE	Bangladesh	Chittagong	23.8368	90.2774	22.7121	91.7303	2015	ERR2542515	RCN00989	AS-S-FE	87.53	TRUE	Analysis_set	sWGA	FALSE
RCN00990	1148-PF-BD-MAUDE	Bangladesh	Chittagong	23.8368	90.2774	22.7121	91.7303	2015	ERR2542465	RCN00990	AS-S-FE	89.74	TRUE	Analysis_set	sWGA	FALSE
RCN00991	1148-PF-BD-MAUDE	Bangladesh	Chittagong	23.8368	90.2774	22.7121	91.7303	2015	ERR2542419	RCN00991	AS-S-FE	88.5	TRUE	Analysis_set	sWGA	FALSE
RCN00992	1148-PF-BD-MAUDE	Bangladesh	Chittagong	23.8368	90.2774	22.7121	91.7303	2015	ERR2542353	RCN00992	AS-S-FE	88.95	TRUE	Analysis_set	sWGA	FALSE
RCN00993	1148-PF-BD-MAUDE	Bangladesh	Chittagong	23.8368	90.2774	22.7121	91.7303	2015	ERR2542679	RCN00993	AS-S-FE	89.68	TRUE	Analysis_set	sWGA	FALSE
RCN00994	1148-PF-BD-MAUDE	Bangladesh	Chittagong	23.8368	90.2774	22.7121	91.7303	2015	ERR2542589	RCN00994	AS-S-FE	89.83	TRUE	Analysis_set	sWGA	FALSE
RCN00995	1148-PF-BD-MAUDE	Bangladesh	Chittagong	23.8368	90.2774	22.7121	91.7303	2015	ERR2542564	RCN00995	AS-S-FE	88.79	TRUE	Analysis_set	sWGA	FALSE
RCN00996	1148-PF-BD-MAUDE	Bangladesh	Chittagong	23.8368	90.2774	22.7121	91.7303	2015	ERR2542608	RCN00996	AS-S-FE	90.1	TRUE	Analysis_set	sWGA	FALSE
RCN00997	1148-PF-BD-MAUDE	Bangladesh	Chittagong	23.8368	90.2774	22.7121	91.7303	2015	ERR2542565	RCN00997	AS-S-FE	89.56	TRUE	Analysis_set	sWGA	FALSE
RCN00998	1148-PF-BD-MAUDE	Bangladesh	Chittagong	23.8368	90.2774	22.7121	91.7303	2015	ERR2542590	RCN00998	AS-S-FE	0.78	FALSE	Low_coverage	sWGA	FALSE
RCN00999	1148-PF-BD-MAUDE	Bangladesh	Chittagong	23.8368	90.2774	22.7121	91.7303	2015	ERR2542661	RCN00999	AS-S-FE	81.95	TRUE	Analysis_set	sWGA	FALSE
RCN01000	1148-PF-BD-MAUDE	Bangladesh	Chittagong	23.8368	90.2774	22.7121	91.7303	2015	ERR2591752	RCN01000	AS-S-FE	89.35	TRUE	Analysis_set	sWGA	FALSE
RCN01001	1148-PF-BD-MAUDE	Bangladesh	Chittagong	23.8368	90.2774	22.7121	91.7303	2015	ERR2542662	RCN01001	AS-S-FE	89.29	TRUE	Analysis_set	sWGA	FALSE
RCN01002	1148-PF-BD-MAUDE	Bangladesh	Chittagong	23.8368	90.2774	22.7121	91.7303	2015	ERR2542566	RCN01002	AS-S-FE	89.21	TRUE	Analysis_set	sWGA	FALSE
RCN01003	1148-PF-BD-MAUDE	Bangladesh	Chittagong	23.8368	90.2774	22.7121	91.7303	2015	ERR2542733	RCN01003	AS-S-FE	89.96	TRUE	Analysis_set	sWGA	FALSE
RCN01004	1148-PF-BD-MAUDE	Bangladesh	Chittagong	23.8368	90.2774	22.7121	91.7303	2015	ERR2542734	RCN01004	AS-S-FE	90.74	TRUE	Analysis_set	sWGA	FALSE
RCN01005	1148-PF-BD-MAUDE	Bangladesh	Chittagong	23.8368	90.2774	22.7121	91.7303	2015	ERR2542516	RCN01005	AS-S-FE	89.91	TRUE	Analysis_set	sWGA	FALSE
RCN01006	1148-PF-BD-MAUDE	Bangladesh	Chittagong	23.8368	90.2774	22.7121	91.7303	2015	ERR2542640	RCN01006	AS-S-FE	89.1	TRUE	Analysis_set	sWGA	FALSE
RCN01007	1148-PF-BD-MAUDE	Bangladesh	Chittagong	23.8368	90.2774	22.7121	91.7303	2015	ERR2542591	RCN01007	AS-S-FE	89.7	TRUE	Analysis_set	sWGA	FALSE
RCN01008	1148-PF-BD-MAUDE	Bangladesh	Chittagong	23.8368	90.2774	22.7121	91.7303	2015	ERR2542355	RCN01008	AS-S-FE	89.09	TRUE	Analysis_set	sWGA	FALSE
RCN01009	1148-PF-BD-MAUDE	Bangladesh	Chittagong	23.8368	90.2774	22.7121	91.7303	2015	ERR2542663	RCN01009	AS-S-FE	89.83	TRUE	Analysis_set	sWGA	FALSE
RCN01010	1148-PF-BD-MAUDE	Bangladesh	Chittagong	23.8368	90.2774	22.7121	91.7303	2015	ERR2542680	RCN01010	AS-S-FE	89.9	TRUE	Analysis_set	sWGA	FALSE
RCN01011	1148-PF-BD-MAUDE	Bangladesh	Chittagong	23.8368	90.2774	22.7121	91.7303	2015	ERR2542664	RCN01011	AS-S-FE	89.5	TRUE	Analysis_set	sWGA	FALSE
RCN01012	1148-PF-BD-MAUDE	Bangladesh	Chittagong	23.8368	90.2774	22.7121	91.7303	2015	ERR2542609	RCN01012	AS-S-FE	89.51	TRUE	Analysis_set	sWGA	FALSE
RCN01013	1148-PF-BD-MAUDE	Bangladesh	Chittagong	23.8368	90.2774	22.7121	91.7303	2015	ERR2542665	RCN01013	AS-S-FE	90.08	TRUE	Analysis_set	sWGA	FALSE
RCN01014	1148-PF-BD-MAUDE	Bangladesh	Chittagong	23.8368	90.2774	22.7121	91.7303	2015	ERR2542706	RCN01014	AS-S-FE	90.46	TRUE	Analysis_set	sWGA	FALSE
RCN01015	1148-PF-BD-MAUDE	Bangladesh	Chittagong	23.8368	90.2774	22.7121	91.7303	2015	ERR2591726	RCN01015	AS-S-FE	90.14	TRUE	Analysis_set	sWGA	FALSE
RCN01016	1148-PF-BD-MAUDE	Bangladesh	Chittagong	23.8368	90.2774	22.7121	91.7303	2015	ERR2542735	RCN01016	AS-S-FE	89.81	TRUE	Analysis_set	sWGA	FALSE
RCN01017	1148-PF-BD-MAUDE	Bangladesh	Chittagong	23.8368	90.2774	22.7121	91.7303	2015	ERR2542681	RCN01017	AS-S-FE	82.93	TRUE	Analysis_set	sWGA	FALSE
RCN01018	1148-PF-BD-MAUDE	Bangladesh	Chittagong	23.8368	90.2774	22.7121	91.7303	2015	ERR2542682	RCN01018	AS-S-FE	90.03	TRUE	Analysis_set	sWGA	FALSE
RCN01019	1148-PF-BD-MAUDE	Bangladesh	Chittagong	23.8368	90.2774	22.7121	91.7303	2015	ERR2542610	RCN01019	AS-S-FE	90.08	TRUE	Analysis_set	sWGA	FALSE
RCN01020	1148-PF-BD-MAUDE	Bangladesh	Chittagong	23.8368	90.2774	22.7121	91.7303	2015	ERR2542592	RCN01020	AS-S-FE	89.59	TRUE	Analysis_set	sWGA	FALSE
RCN01021	1148-PF-BD-MAUDE	Bangladesh	Chittagong	23.8368	90.2774	22.7121	91.7303	2015	ERR2542593	RCN01021	AS-S-FE	89.78	TRUE	Analysis_set	sWGA	FALSE
RCN01022	1148-PF-BD-MAUDE	Bangladesh	Chittagong	23.8368	90.2774	22.7121	91.7303	2015	ERR2542567	RCN01022	AS-S-FE	89.09	TRUE	Analysis_set	sWGA	FALSE
RCN01023	1148-PF-BD-MAUDE	Bangladesh	Chittagong	23.8368	90.2774	22.7121	91.7303	2015	ERR2591678	RCN01023	AS-S-FE	89.57	TRUE	Analysis_set	sWGA	FALSE
RCN01024	1148-PF-BD-MAUDE	Bangladesh	Chittagong	23.8368	90.2774	22.7121	91.7303	2015	ERR2542568	RCN01024	AS-S-FE	89.55	TRUE	Analysis_set	sWGA	FALSE
RCN01025	1148-PF-BD-MAUDE	Bangladesh	Chittagong	23.8368	90.2774	22.7121	91.7303	2015	ERR2542666	RCN01025	AS-S-FE	90.25	TRUE	Analysis_set	sWGA	FALSE
RCN01026	1148-PF-BD-MAUDE	Bangladesh	Chittagong	23.8368	90.2774	22.7121	91.7303	2015	ERR2542683	RCN01026	AS-S-FE	90.46	TRUE	Analysis_set	sWGA	FALSE
RCN01027	1148-PF-BD-MAUDE	Bangladesh	Chittagong	23.8368	90.2774	22.7121	91.7303	2015	ERR2542543	RCN01027	AS-S-FE	89.83	TRUE	Analysis_set	sWGA	FALSE
RCN01028	1148-PF-BD-MAUDE	Bangladesh	Chittagong	23.8368	90.2774	22.7121	91.7303	2015	ERR2542496	RCN01028	AS-S-FE	90.17	TRUE	Analysis_set	sWGA	FALSE
RCN01029	1148-PF-BD-MAUDE	Bangladesh	Chittagong	23.8368	90.2774	22.7121	91.7303	2015	ERR2542611	RCN01029	AS-S-FE	89.86	TRUE	Analysis_set	sWGA	FALSE
RCN01030	1148-PF-BD-MAUDE	Bangladesh	Chittagong	23.8368	90.2774	22.7121	91.7303	2015	ERR2542684	RCN01030	AS-S-FE	5.28	FALSE	Low_coverage	sWGA	FALSE
RCN01031	1148-PF-BD-MAUDE	Bangladesh	Chittagong	23.8368	90.2774	22.7121	91.7303	2015	ERR2542398	RCN01031	AS-S-FE	0.41	FALSE	Low_coverage	sWGA	FALSE
RCN01032	1148-PF-BD-MAUDE	Bangladesh	Chittagong	23.8368	90.2774	22.7121	91.7303	2015	ERR2542612	RCN01032	AS-S-FE	90.24	TRUE	Analysis_set	sWGA	FALSE
RCN01033	1148-PF-BD-MAUDE	Bangladesh	Chittagong	23.8368	90.2774	22.7121	91.7303	2015	ERR2542667	RCN01033	AS-S-FE	90.12	TRUE	Analysis_set	sWGA	FALSE
RCN01034	1148-PF-BD-MAUDE	Bangladesh	Chittagong	23.8368	90.2774	22.7121	91.7303	2015	ERR2542544	RCN01034	AS-S-FE	88.53	TRUE	Analysis_set	sWGA	FALSE
RCN01035	1148-PF-BD-MAUDE	Bangladesh	Chittagong	23.8368	90.2774	22.7121	91.7303	2015	ERR2542545	RCN01035	AS-S-FE	90.07	TRUE	Analysis_set	sWGA	FALSE
RCN01036	1148-PF-BD-MAUDE	Bangladesh	Chittagong	23.8368	90.2774	22.7121	91.7303	2015	ERR2542707	RCN01036	AS-S-FE	4	FALSE	Low_coverage	sWGA	FALSE
RCN01037	1148-PF-BD-MAUDE	Bangladesh	Chittagong	23.8368	90.2774	22.7121	91.7303	2015	ERR2542420	RCN01037	AS-S-FE	90.19	TRUE	Analysis_set	sWGA	FALSE
RCN01038	1148-PF-BD-MAUDE	Bangladesh	Chittagong	23.8368	90.2774	22.7121	91.7303	2015	ERR2542736	RCN01038	AS-S-FE	90.2	TRUE	Analysis_set	sWGA	FALSE
RCN01039	1148-PF-BD-MAUDE	Bangladesh	Chittagong	23.8368	90.2774	22.7121	91.7303	2015	ERR2591753	RCN01039	AS-S-FE	1.04	FALSE	Low_coverage	sWGA	FALSE
RCN01040	1148-PF-BD-MAUDE	Bangladesh	Chittagong	23.8368	90.2774	22.7121	91.7303	2015	ERR2542466	RCN01040	AS-S-FE	90.13	TRUE	Analysis_set	sWGA	FALSE
RCN01041	1148-PF-BD-MAUDE	Bangladesh	Chittagong	23.8368	90.2774	22.7121	91.7303	2015	ERR2542756	RCN01041	AS-S-FE	1.22	FALSE	Low_coverage	sWGA	FALSE
RCN01042	1148-PF-BD-MAUDE	Bangladesh	Chittagong	23.8368	90.2774	22.7121	91.7303	2015	ERR2542421	RCN01042	AS-S-FE	3.3	FALSE	Low_coverage	sWGA	FALSE
RCN01043	1148-PF-BD-MAUDE	Bangladesh	Chittagong	23.8368	90.2774	22.7121	91.7303	2015	ERR2542641	RCN01043	AS-S-FE	86.95	TRUE	Analysis_set	sWGA	FALSE
RCN01044	1148-PF-BD-MAUDE	Bangladesh	Chittagong	23.8368	90.2774	22.7121	91.7303	2015	ERR2542399	RCN01044	AS-S-FE	2.72	FALSE	Low_coverage	sWGA	FALSE
RCN01045	1148-PF-BD-MAUDE	Bangladesh	Chittagong	23.8368	90.2774	22.7121	91.7303	2015	ERR2542444	RCN01045	AS-S-FE	69.56	TRUE	Analysis_set	sWGA	FALSE
RCN01046	1148-PF-BD-MAUDE	Bangladesh	Chittagong	23.8368	90.2774	22.7121	91.7303	2015	ERR2542422	RCN01046	AS-S-FE	87.29	TRUE	Analysis_set	sWGA	FALSE
RCN01047	1148-PF-BD-MAUDE	Bangladesh	Chittagong	23.8368	90.2774	22.7121	91.7303	2015	ERR2542423	RCN01047	AS-S-FE	89.97	TRUE	Analysis_set	sWGA	FALSE
RCN01048	1148-PF-BD-MAUDE	Bangladesh	Chittagong	23.8368	90.2774	22.7121	91.7303	2015	ERR2591605	RCN01048	AS-S-FE	6.39	FALSE	Low_coverage	sWGA	FALSE
RCN01049	1148-PF-BD-MAUDE	Bangladesh	Chittagong	23.8368	90.2774	22.7121	91.7303	2015	ERR2542613	RCN01049	AS-S-FE	89.89	TRUE	Analysis_set	sWGA	FALSE
RCN01050	1148-PF-BD-MAUDE	Bangladesh	Chittagong	23.8368	90.2774	22.7121	91.7303	2015	ERR2542467	RCN01050	AS-S-FE	88.29	TRUE	Analysis_set	sWGA	FALSE
RCN01051	1148-PF-BD-MAUDE	Bangladesh	Chittagong	23.8368	90.2774	22.7121	91.7303	2015	ERR2542708	RCN01051	AS-S-FE	1.6	FALSE	Low_coverage	sWGA	FALSE
RCN01052	1148-PF-BD-MAUDE	Bangladesh	Chittagong	23.8368	90.2774	22.7121	91.7303	2015	ERR2542569	RCN01052	AS-S-FE	86.82	TRUE	Analysis_set	sWGA	FALSE
RCN01053	1148-PF-BD-MAUDE	Bangladesh	Chittagong	23.8368	90.2774	22.7121	91.7303	2015	ERR2542468	RCN01053	AS-S-FE	89.49	TRUE	Analysis_set	sWGA	FALSE
RCN01054	1148-PF-BD-MAUDE	Bangladesh	Chittagong	23.8368	90.2774	22.7121	91.7303	2015	ERR2542445	RCN01054	AS-S-FE	87.52	TRUE	Analysis_set	sWGA	FALSE
RCN01055	1148-PF-BD-MAUDE	Bangladesh	Chittagong	23.8368	90.2774	22.7121	91.7303	2015	ERR2542614	RCN01055	AS-S-FE	88.85	TRUE	Analysis_set	sWGA	FALSE
RCN01056	1148-PF-BD-MAUDE	Bangladesh	Chittagong	23.8368	90.2774	22.7121	91.7303	2015	ERR2542757	RCN01056	AS-S-FE	89.51	TRUE	Analysis_set	sWGA	FALSE
RCN01057	1148-PF-BD-MAUDE	Bangladesh	Chittagong	23.8368	90.2774	22.7121	91.7303	2015	ERR2542594	RCN01057	AS-S-FE	88.86	TRUE	Analysis_set	sWGA	FALSE
RCN01058	1148-PF-BD-MAUDE	Bangladesh	Chittagong	23.8368	90.2774	22.7121	91.7303	2015	ERR2542615	RCN01058	AS-S-FE	89.91	TRUE	Analysis_set	sWGA	FALSE
RCN01059	1148-PF-BD-MAUDE	Bangladesh	Chittagong	23.8368	90.2774	22.7121	91.7303	2015	ERR2542709	RCN01059	AS-S-FE	89.06	TRUE	Analysis_set	sWGA	FALSE
RCN01060	1148-PF-BD-MAUDE	Bangladesh	Chittagong	23.8368	90.2774	22.7121	91.7303	2015	ERR2542400	RCN01060	AS-S-FE	89.59	TRUE	Analysis_set	sWGA	FALSE
RCN01061	1148-PF-BD-MAUDE	Bangladesh	Chittagong	23.8368	90.2774	22.7121	91.7303	2015	ERR2542469	RCN01061	AS-S-FE	89.46	TRUE	Analysis_set	sWGA	FALSE
RCN01062	1148-PF-BD-MAUDE	Bangladesh	Chittagong	23.8368	90.2774	22.7121	91.7303	2015	ERR2542685	RCN01062	AS-S-FE	90.2	TRUE	Analysis_set	sWGA	FALSE
RCN01063	1148-PF-BD-MAUDE	Bangladesh	Chittagong	23.8368	90.2774	22.7121	91.7303	2015	ERR2591669	RCN01063	AS-S-FE	89.9	TRUE	Analysis_set	sWGA	FALSE
RCN01064	1148-PF-BD-MAUDE	Bangladesh	Chittagong	23.8368	90.2774	22.7121	91.7303	2015	ERR2542642	RCN01064	AS-S-FE	87.05	TRUE	Analysis_set	sWGA	FALSE
RCN01065	1148-PF-BD-MAUDE	Bangladesh	Chittagong	23.8368	90.2774	22.7121	91.7303	2015	ERR2542737	RCN01065	AS-S-FE	8.6	FALSE	Mixed_species	sWGA	FALSE
RCN01066	1148-PF-BD-MAUDE	Bangladesh	Chittagong	23.8368	90.2774	22.7121	91.7303	2015	ERR2542738	RCN01066	AS-S-FE	90.07	TRUE	Analysis_set	sWGA	FALSE
RCN01067	1148-PF-BD-MAUDE	Bangladesh	Chittagong	23.8368	90.2774	22.7121	91.7303	2015	ERR2542616	RCN01067	AS-S-FE	90.1	TRUE	Analysis_set	sWGA	FALSE
RCN01068	1148-PF-BD-MAUDE	Bangladesh	Chittagong	23.8368	90.2774	22.7121	91.7303	2015	ERR2542758	RCN01068	AS-S-FE	17.36	FALSE	Low_coverage	sWGA	FALSE
RCN01069	1148-PF-BD-MAUDE	Bangladesh	Chittagong	23.8368	90.2774	22.7121	91.7303	2015	ERR2542401	RCN01069	AS-S-FE	88.35	TRUE	Analysis_set	sWGA	FALSE
RCN01070	1148-PF-BD-MAUDE	Bangladesh	Chittagong	23.8368	90.2774	22.7121	91.7303	2015	ERR2542686	RCN01070	AS-S-FE	86.88	TRUE	Analysis_set	sWGA	FALSE
RCN01071	1148-PF-BD-MAUDE	Bangladesh	Chittagong	23.8368	90.2774	22.7121	91.7303	2015	ERR2542617	RCN01071	AS-S-FE	90.04	TRUE	Analysis_set	sWGA	FALSE
RCN01072	1148-PF-BD-MAUDE	Bangladesh	Chittagong	23.8368	90.2774	22.7121	91.7303	2015	ERR2591679	RCN01072	AS-S-FE	87.6	TRUE	Analysis_set	sWGA	FALSE
RCN01073	1148-PF-BD-MAUDE	Bangladesh	Chittagong	23.8368	90.2774	22.7121	91.7303	2015	ERR2542759	RCN01073	AS-S-FE	90.61	TRUE	Analysis_set	sWGA	FALSE
RCN01074	1148-PF-BD-MAUDE	Bangladesh	Chittagong	23.8368	90.2774	22.7121	91.7303	2015	ERR2542739	RCN01074	AS-S-FE	89.96	TRUE	Analysis_set	sWGA	FALSE
RCN01075	1148-PF-BD-MAUDE	Bangladesh	Chittagong	23.8368	90.2774	22.7121	91.7303	2015	ERR2542517	RCN01075	AS-S-FE	89.81	TRUE	Analysis_set	sWGA	FALSE
RCN01076	1148-PF-BD-MAUDE	Bangladesh	Chittagong	23.8368	90.2774	22.7121	91.7303	2015	ERR2542760	RCN01076	AS-S-FE	89.98	TRUE	Analysis_set	sWGA	FALSE
RCN01077	1148-PF-BD-MAUDE	Bangladesh	Chittagong	23.8368	90.2774	22.7121	91.7303	2015	ERR2591667	RCN01077	AS-S-FE	12.39	FALSE	Low_coverage	sWGA	FALSE
RCN01078	1148-PF-BD-MAUDE	Bangladesh	Chittagong	23.8368	90.2774	22.7121	91.7303	2015	ERR2542710	RCN01078	AS-S-FE	62.39	TRUE	Analysis_set	sWGA	FALSE
RCN01079	1148-PF-BD-MAUDE	Bangladesh	Chittagong	23.8368	90.2774	22.7121	91.7303	2015	ERR2542446	RCN01079	AS-S-FE	21.76	FALSE	Low_coverage	sWGA	FALSE
RCN01080	1148-PF-BD-MAUDE	Bangladesh	Chittagong	23.8368	90.2774	22.7121	91.7303	2015	ERR2542570	RCN01080	AS-S-FE	90	TRUE	Analysis_set	sWGA	FALSE
RCN01081	1148-PF-BD-MAUDE	Bangladesh	Chittagong	23.8368	90.2774	22.7121	91.7303	2015	ERR2542643	RCN01081	AS-S-FE	89.39	TRUE	Analysis_set	sWGA	FALSE
RCN01082	1148-PF-BD-MAUDE	Bangladesh	Chittagong	23.8368	90.2774	22.7121	91.7303	2015	ERR2542497	RCN01082	AS-S-FE	47.33	FALSE	Low_coverage	sWGA	FALSE
RCN01084	1148-PF-BD-MAUDE	Bangladesh	Chittagong	23.8368	90.2774	22.7121	91.7303	2015	ERR2542687	RCN01084	AS-S-FE	89.73	TRUE	Analysis_set	sWGA	FALSE
RCN01085	1148-PF-BD-MAUDE	Bangladesh	Chittagong	23.8368	90.2774	22.7121	91.7303	2015	ERR2542518	RCN01085	AS-S-FE	89.3	TRUE	Analysis_set	sWGA	FALSE
RCN01086	1148-PF-BD-MAUDE	Bangladesh	Chittagong	23.8368	90.2774	22.7121	91.7303	2015	ERR2542354	RCN01086	AS-S-FE	87.35	TRUE	Analysis_set	sWGA	FALSE
RCN01087	1148-PF-BD-MAUDE	Bangladesh	Chittagong	23.8368	90.2774	22.7121	91.7303	2015	ERR2542519	RCN01087	AS-S-FE	88.98	TRUE	Analysis_set	sWGA	FALSE
RCN01088	1148-PF-BD-MAUDE	Bangladesh	Chittagong	23.8368	90.2774	22.7121	91.7303	2015	ERR2542711	RCN01088	AS-S-FE	89.41	TRUE	Analysis_set	sWGA	FALSE
RCN01089	1148-PF-BD-MAUDE	Bangladesh	Chittagong	23.8368	90.2774	22.7121	91.7303	2015	ERR2542447	RCN01089	AS-S-FE	0.31	FALSE	Low_coverage	sWGA	FALSE
RCN01090	1148-PF-BD-MAUDE	Bangladesh	Chittagong	23.8368	90.2774	22.7121	91.7303	2015	ERR2542470	RCN01090	AS-S-FE	82.76	TRUE	Analysis_set	sWGA	FALSE
RCN01091	1148-PF-BD-MAUDE	Bangladesh	Chittagong	23.8368	90.2774	22.7121	91.7303	2015	ERR2542471	RCN01091	AS-S-FE	88.85	TRUE	Analysis_set	sWGA	FALSE
RCN01092	1148-PF-BD-MAUDE	Bangladesh	Chittagong	23.8368	90.2774	22.7121	91.7303	2015	ERR2542472	RCN01092	AS-S-FE	87.99	TRUE	Analysis_set	sWGA	FALSE
RCN01093	1148-PF-BD-MAUDE	Bangladesh	Chittagong	23.8368	90.2774	22.7121	91.7303	2015	ERR2542448	RCN01093	AS-S-FE	86.4	TRUE	Analysis_set	sWGA	FALSE
RCN01094	1148-PF-BD-MAUDE	Bangladesh	Chittagong	23.8368	90.2774	22.7121	91.7303	2015	ERR2542498	RCN01094	AS-S-FE	18.49	FALSE	Low_coverage	sWGA	FALSE
RCN01095	1148-PF-BD-MAUDE	Bangladesh	Chittagong	23.8368	90.2774	22.7121	91.7303	2015	ERR2542712	RCN01095	AS-S-FE	88.58	TRUE	Analysis_set	sWGA	FALSE
RCN01096	1148-PF-BD-MAUDE	Bangladesh	Chittagong	23.8368	90.2774	22.7121	91.7303	2015	ERR2542473	RCN01096	AS-S-FE	85.67	TRUE	Analysis_set	sWGA	FALSE
RCN01097	1148-PF-BD-MAUDE	Bangladesh	Chittagong	23.8368	90.2774	22.7121	91.7303	2015	ERR2542520	RCN01097	AS-S-FE	89.57	TRUE	Analysis_set	sWGA	FALSE
RCN01098	1148-PF-BD-MAUDE	Bangladesh	Chittagong	23.8368	90.2774	22.7121	91.7303	2015	ERR2542761	RCN01098	AS-S-FE	0.16	FALSE	Low_coverage	sWGA	FALSE
RCN01099	1148-PF-BD-MAUDE	Bangladesh	Chittagong	23.8368	90.2774	22.7121	91.7303	2015	ERR2591680	RCN01099	AS-S-FE	1.12	FALSE	Mixed_species	sWGA	FALSE
RCN01100	1148-PF-BD-MAUDE	Bangladesh	Chittagong	23.8368	90.2774	22.7121	91.7303	2015	ERR2542521	RCN01100	AS-S-FE	74.45	TRUE	Analysis_set	sWGA	FALSE
RCN01101	1148-PF-BD-MAUDE	Bangladesh	Chittagong	23.8368	90.2774	22.7121	91.7303	2015	ERR2542474	RCN01101	AS-S-FE	88.68	TRUE	Analysis_set	sWGA	FALSE
RCN01102	1148-PF-BD-MAUDE	Bangladesh	Chittagong	23.8368	90.2774	22.7121	91.7303	2015	ERR2542475	RCN01102	AS-S-FE	87.58	TRUE	Analysis_set	sWGA	FALSE
RCN01103	1148-PF-BD-MAUDE	Bangladesh	Chittagong	23.8368	90.2774	22.7121	91.7303	2015	ERR2542644	RCN01103	AS-S-FE	89.67	TRUE	Analysis_set	sWGA	FALSE
RCN01104	1148-PF-BD-MAUDE	Bangladesh	Chittagong	23.8368	90.2774	22.7121	91.7303	2015	ERR2542402	RCN01104	AS-S-FE	89.01	TRUE	Analysis_set	sWGA	FALSE
RCN01106	1148-PF-BD-MAUDE	Bangladesh	Chittagong	23.8368	90.2774	22.7121	91.7303	2015	ERR2542618	RCN01106	AS-S-FE	84.79	TRUE	Analysis_set	sWGA	FALSE
RCN01107	1148-PF-BD-MAUDE	Bangladesh	Chittagong	23.8368	90.2774	22.7121	91.7303	2015	ERR2542424	RCN01107	AS-S-FE	89.48	TRUE	Analysis_set	sWGA	FALSE
RCN01108	1148-PF-BD-MAUDE	Bangladesh	Chittagong	23.8368	90.2774	22.7121	91.7303	2015	ERR2542571	RCN01108	AS-S-FE	71.02	TRUE	Analysis_set	sWGA	FALSE
RCN01109	1148-PF-BD-MAUDE	Bangladesh	Chittagong	23.8368	90.2774	22.7121	91.7303	2015	ERR2542522	RCN01109	AS-S-FE	88.84	TRUE	Analysis_set	sWGA	FALSE
RCN01110	1148-PF-BD-MAUDE	Bangladesh	Chittagong	23.8368	90.2774	22.7121	91.7303	2015	ERR2542449	RCN01110	AS-S-FE	88.32	TRUE	Analysis_set	sWGA	FALSE
RCN01111	1148-PF-BD-MAUDE	Bangladesh	Chittagong	23.8368	90.2774	22.7121	91.7303	2015	ERR2542688	RCN01111	AS-S-FE	90.3	TRUE	Analysis_set	sWGA	FALSE
RCN01112	1148-PF-BD-MAUDE	Bangladesh	Chittagong	23.8368	90.2774	22.7121	91.7303	2015	ERR2542713	RCN01112	AS-S-FE	86.65	TRUE	Analysis_set	sWGA	FALSE
RCN01113	1148-PF-BD-MAUDE	Bangladesh	Chittagong	23.8368	90.2774	22.7121	91.7303	2015	ERR2542450	RCN01113	AS-S-FE	89.97	TRUE	Analysis_set	sWGA	FALSE
RCN01114	1148-PF-BD-MAUDE	Bangladesh	Chittagong	23.8368	90.2774	22.7121	91.7303	2015	ERR2542689	RCN01114	AS-S-FE	89.9	TRUE	Analysis_set	sWGA	FALSE
RCN01115	1148-PF-BD-MAUDE	Bangladesh	Chittagong	23.8368	90.2774	22.7121	91.7303	2015	ERR2542403	RCN01115	AS-S-FE	45.58	FALSE	Low_coverage	sWGA	FALSE
RCN01116	1148-PF-BD-MAUDE	Bangladesh	Chittagong	23.8368	90.2774	22.7121	91.7303	2015	ERR2542546	RCN01116	AS-S-FE	89.72	TRUE	Analysis_set	sWGA	FALSE
RCN01117	1148-PF-BD-MAUDE	Bangladesh	Chittagong	23.8368	90.2774	22.7121	91.7303	2015	ERR2542523	RCN01117	AS-S-FE	89.4	TRUE	Analysis_set	sWGA	FALSE
RCN01118	1148-PF-BD-MAUDE	Bangladesh	Chittagong	23.8368	90.2774	22.7121	91.7303	2015	ERR2542547	RCN01118	AS-S-FE	32.91	FALSE	Low_coverage	sWGA	FALSE
RCN01119	1148-PF-BD-MAUDE	Bangladesh	Chittagong	23.8368	90.2774	22.7121	91.7303	2015	ERR2591700	RCN01119	AS-S-FE	90	TRUE	Analysis_set	sWGA	FALSE
RCN01120	1148-PF-BD-MAUDE	Bangladesh	Chittagong	23.8368	90.2774	22.7121	91.7303	2015	ERR2542595	RCN01120	AS-S-FE	89.77	TRUE	Analysis_set	sWGA	FALSE
RCN01121	1148-PF-BD-MAUDE	Bangladesh	Chittagong	23.8368	90.2774	22.7121	91.7303	2015	ERR2542451	RCN01121	AS-S-FE	89.65	TRUE	Analysis_set	sWGA	FALSE
RCN01122	1148-PF-BD-MAUDE	Bangladesh	Chittagong	23.8368	90.2774	22.7121	91.7303	2015	ERR2542404	RCN01122	AS-S-FE	88.38	TRUE	Analysis_set	sWGA	FALSE
RCN01124	1148-PF-BD-MAUDE	Bangladesh	Chittagong	23.8368	90.2774	22.7121	91.7303	2015	ERR2542714	RCN01124	AS-S-FE	89.3	TRUE	Analysis_set	sWGA	FALSE
RCN01125	1148-PF-BD-MAUDE	Bangladesh	Chittagong	23.8368	90.2774	22.7121	91.7303	2015	ERR2542572	RCN01125	AS-S-FE	89.76	TRUE	Analysis_set	sWGA	FALSE
RCN01126	1148-PF-BD-MAUDE	Bangladesh	Chittagong	23.8368	90.2774	22.7121	91.7303	2015	ERR2591681	RCN01126	AS-S-FE	89.05	TRUE	Analysis_set	sWGA	FALSE
RCN01127	1148-PF-BD-MAUDE	Bangladesh	Chittagong	23.8368	90.2774	22.7121	91.7303	2015	ERR2542425	RCN01127	AS-S-FE	90.21	TRUE	Analysis_set	sWGA	FALSE
RCN01128	1148-PF-BD-MAUDE	Bangladesh	Chittagong	23.8368	90.2774	22.7121	91.7303	2015	ERR2591668	RCN01128	AS-S-FE	90	TRUE	Analysis_set	sWGA	FALSE
RCN01129	1148-PF-BD-MAUDE	Bangladesh	Chittagong	23.8368	90.2774	22.7121	91.7303	2015	ERR2542499	RCN01129	AS-S-FE	0.74	FALSE	Low_coverage	sWGA	FALSE
RCN01130	1148-PF-BD-MAUDE	Bangladesh	Chittagong	23.8368	90.2774	22.7121	91.7303	2015	ERR2542668	RCN01130	AS-S-FE	89.13	TRUE	Analysis_set	sWGA	FALSE
RCN01131	1148-PF-BD-MAUDE	Bangladesh	Chittagong	23.8368	90.2774	22.7121	91.7303	2015	ERR2542452	RCN01131	AS-S-FE	89.24	TRUE	Analysis_set	sWGA	FALSE
RCN01132	1148-PF-BD-MAUDE	Bangladesh	Chittagong	23.8368	90.2774	22.7121	91.7303	2015	ERR2591727	RCN01132	AS-S-FE	29.1	FALSE	Low_coverage	sWGA	FALSE
RCN01133	1148-PF-BD-MAUDE	Bangladesh	Chittagong	23.8368	90.2774	22.7121	91.7303	2015	ERR2542500	RCN01133	AS-S-FE	88.29	TRUE	Analysis_set	sWGA	FALSE
RCN01134	1148-PF-BD-MAUDE	Bangladesh	Chittagong	23.8368	90.2774	22.7121	91.7303	2015	ERR2542426	RCN01134	AS-S-FE	85.85	TRUE	Analysis_set	sWGA	FALSE
RCN01135	1148-PF-BD-MAUDE	Bangladesh	Chittagong	23.8368	90.2774	22.7121	91.7303	2015	ERR2542690	RCN01135	AS-S-FE	0.22	FALSE	Low_coverage	sWGA	FALSE
RCN01136	1148-PF-BD-MAUDE	Bangladesh	Chittagong	23.8368	90.2774	22.7121	91.7303	2015	ERR2542691	RCN01136	AS-S-FE	24.33	FALSE	Low_coverage	sWGA	FALSE
RCN01137	1148-PF-BD-MAUDE	Bangladesh	Chittagong	23.8368	90.2774	22.7121	91.7303	2015	ERR2542692	RCN01137	AS-S-FE	89.87	TRUE	Analysis_set	sWGA	FALSE
RCN01138	1148-PF-BD-MAUDE	Bangladesh	Chittagong	23.8368	90.2774	22.7121	91.7303	2015	ERR2542427	RCN01138	AS-S-FE	90.41	TRUE	Analysis_set	sWGA	FALSE
RCN01139	1148-PF-BD-MAUDE	Bangladesh	Chittagong	23.8368	90.2774	22.7121	91.7303	2015	ERR2542762	RCN01139	AS-S-FE	64.65	TRUE	Analysis_set	sWGA	FALSE
RCN01140	1148-PF-BD-MAUDE	Bangladesh	Chittagong	23.8368	90.2774	22.7121	91.7303	2015	ERR2591701	RCN01140	AS-S-FE	90.1	TRUE	Analysis_set	sWGA	FALSE
RCN01141	1148-PF-BD-MAUDE	Bangladesh	Chittagong	23.8368	90.2774	22.7121	91.7303	2016	ERR2542548	RCN01141	AS-S-FE	86.52	TRUE	Analysis_set	sWGA	FALSE
RCN01142	1148-PF-BD-MAUDE	Bangladesh	Chittagong	23.8368	90.2774	22.7121	91.7303	2016	ERR2542619	RCN01142	AS-S-FE	59.62	TRUE	Analysis_set	sWGA	FALSE
RCN01144	1148-PF-BD-MAUDE	Bangladesh	Chittagong	23.8368	90.2774	22.7121	91.7303	2015	ERR2542476	RCN01144	AS-S-FE	87.02	TRUE	Analysis_set	sWGA	FALSE
RCN01145	1148-PF-BD-MAUDE	Bangladesh	Chittagong	23.8368	90.2774	22.7121	91.7303	2015	ERR2542715	RCN01145	AS-S-FE	1.8	FALSE	Low_coverage	sWGA	FALSE
RCN01147	1148-PF-BD-MAUDE	Bangladesh	Chittagong	23.8368	90.2774	22.7121	91.7303	2015	ERR2542428	RCN01147	AS-S-FE	1.04	FALSE	Low_coverage	sWGA	FALSE
RCN01148	1148-PF-BD-MAUDE	Bangladesh	Chittagong	23.8368	90.2774	22.7121	91.7303	2015	ERR2542763	RCN01148	AS-S-FE	0.2	FALSE	Low_coverage	sWGA	FALSE
RCN01150	1148-PF-BD-MAUDE	Bangladesh	Chittagong	23.8368	90.2774	22.7121	91.7303	2015	ERR2542764	RCN01150	AS-S-FE	0.11	FALSE	Low_coverage	sWGA	FALSE
RCN01151	1148-PF-BD-MAUDE	Bangladesh	Chittagong	23.8368	90.2774	22.7121	91.7303	2015	ERR2542740	RCN01151	AS-S-FE	0.71	FALSE	Low_coverage	sWGA	FALSE
RCN01152	1148-PF-BD-MAUDE	Bangladesh	Chittagong	23.8368	90.2774	22.7121	91.7303	2015	ERR2542596	RCN01152	AS-S-FE	0.09	FALSE	Low_coverage	sWGA	FALSE
RCN02007	1148-PF-BD-MAUDE	Bangladesh	Chittagong	23.8368	90.2774	22.7121	91.7303	2015	ERR2498340	RCN02007	AS-S-FE	89.2	TRUE	Analysis_set	sWGA	FALSE
RCN02008	1148-PF-BD-MAUDE	Bangladesh	Chittagong	23.8368	90.2774	22.7121	91.7303	2015	ERR2498341	RCN02008	AS-S-FE	89.06	TRUE	Analysis_set	sWGA	FALSE
RCN02009	1148-PF-BD-MAUDE	Bangladesh	Chittagong	23.8368	90.2774	22.7121	91.7303	2016	ERR2498342	RCN02009	AS-S-FE	88.91	TRUE	Analysis_set	sWGA	FALSE
RCN02010	1148-PF-BD-MAUDE	Bangladesh	Chittagong	23.8368	90.2774	22.7121	91.7303	2016	ERR2498343	RCN02010	AS-S-FE	89.75	TRUE	Analysis_set	sWGA	FALSE
RCN02011	1148-PF-BD-MAUDE	Bangladesh	Chittagong	23.8368	90.2774	22.7121	91.7303	2015	ERR2498344	RCN02011	AS-S-FE	89.15	TRUE	Analysis_set	sWGA	FALSE
RCN02012	1148-PF-BD-MAUDE	Bangladesh	Chittagong	23.8368	90.2774	22.7121	91.7303	2016	ERR2498345	RCN02012	AS-S-FE	89.69	TRUE	Analysis_set	sWGA	FALSE
RCN02013	1148-PF-BD-MAUDE	Bangladesh	Chittagong	23.8368	90.2774	22.7121	91.7303	2016	ERR2498346	RCN02013	AS-S-FE	89.73	TRUE	Analysis_set	sWGA	FALSE
RCN02014	1148-PF-BD-MAUDE	Bangladesh	Chittagong	23.8368	90.2774	22.7121	91.7303	2015	ERR2498347	RCN02014	AS-S-FE	88.88	TRUE	Analysis_set	sWGA	FALSE
RCN02015	1148-PF-BD-MAUDE	Bangladesh	Chittagong	23.8368	90.2774	22.7121	91.7303	2016	ERR2498348	RCN02015	AS-S-FE	88.19	TRUE	Analysis_set	sWGA	FALSE
RCN02016	1148-PF-BD-MAUDE	Bangladesh	Chittagong	23.8368	90.2774	22.7121	91.7303	2015	ERR2498349	RCN02016	AS-S-FE	88.95	TRUE	Analysis_set	sWGA	FALSE
RCN02017	1148-PF-BD-MAUDE	Bangladesh	Chittagong	23.8368	90.2774	22.7121	91.7303	2015	ERR2498350	RCN02017	AS-S-FE	89.09	TRUE	Analysis_set	sWGA	FALSE
RCN02018	1148-PF-BD-MAUDE	Bangladesh	Chittagong	23.8368	90.2774	22.7121	91.7303	2015	ERR2498351	RCN02018	AS-S-FE	89.23	TRUE	Analysis_set	sWGA	FALSE
RCN02019	1148-PF-BD-MAUDE	Bangladesh	Chittagong	23.8368	90.2774	22.7121	91.7303	2015	ERR2498352	RCN02019	AS-S-FE	88.78	TRUE	Analysis_set	sWGA	FALSE
RCN02020	1148-PF-BD-MAUDE	Bangladesh	Chittagong	23.8368	90.2774	22.7121	91.7303	2015	ERR2498353	RCN02020	AS-S-FE	89.54	TRUE	Analysis_set	sWGA	FALSE
RCN02021	1148-PF-BD-MAUDE	Bangladesh	Chittagong	23.8368	90.2774	22.7121	91.7303	2016	ERR2498354	RCN02021	AS-S-FE	77.31	TRUE	Analysis_set	sWGA	FALSE
RCN02022	1148-PF-BD-MAUDE	Bangladesh	Chittagong	23.8368	90.2774	22.7121	91.7303	2016	ERR2498355	RCN02022	AS-S-FE	89.3	TRUE	Analysis_set	sWGA	FALSE
RCN02024	1148-PF-BD-MAUDE	Bangladesh	Chittagong	23.8368	90.2774	22.7121	91.7303	2015	ERR2498356	RCN02024	AS-S-FE	89.14	TRUE	Analysis_set	sWGA	FALSE
RCN02025	1148-PF-BD-MAUDE	Bangladesh	Chittagong	23.8368	90.2774	22.7121	91.7303	2015	ERR2498357	RCN02025	AS-S-FE	90.01	TRUE	Analysis_set	sWGA	FALSE
RCN02026	1148-PF-BD-MAUDE	Bangladesh	Chittagong	23.8368	90.2774	22.7121	91.7303	2015	ERR2498358	RCN02026	AS-S-FE	89.05	TRUE	Analysis_set	sWGA	FALSE
RCN02027	1148-PF-BD-MAUDE	Bangladesh	Chittagong	23.8368	90.2774	22.7121	91.7303	2015	ERR2498359	RCN02027	AS-S-FE	88.75	TRUE	Analysis_set	sWGA	FALSE
RCN02028	1148-PF-BD-MAUDE	Bangladesh	Chittagong	23.8368	90.2774	22.7121	91.7303	2015	ERR2498360	RCN02028	AS-S-FE	87.71	TRUE	Analysis_set	sWGA	FALSE
RCN02030	1148-PF-BD-MAUDE	Bangladesh	Chittagong	23.8368	90.2774	22.7121	91.7303	2015	ERR2498361	RCN02030	AS-S-FE	88.05	TRUE	Analysis_set	sWGA	FALSE
RCN02031	1148-PF-BD-MAUDE	Bangladesh	Chittagong	23.8368	90.2774	22.7121	91.7303	2015	ERR2498362	RCN02031	AS-S-FE	89.39	TRUE	Analysis_set	sWGA	FALSE
RCN02032	1148-PF-BD-MAUDE	Bangladesh	Chittagong	23.8368	90.2774	22.7121	91.7303	2016	ERR2498363	RCN02032	AS-S-FE	87.91	TRUE	Analysis_set	sWGA	FALSE
RCN02033	1148-PF-BD-MAUDE	Bangladesh	Chittagong	23.8368	90.2774	22.7121	91.7303	2016	ERR2498364	RCN02033	AS-S-FE	85.42	TRUE	Analysis_set	sWGA	FALSE
RCN02034	1148-PF-BD-MAUDE	Bangladesh	Chittagong	23.8368	90.2774	22.7121	91.7303	2016	ERR2498365	RCN02034	AS-S-FE	0.19	FALSE	Low_coverage	sWGA	FALSE
RCN02035	1148-PF-BD-MAUDE	Bangladesh	Chittagong	23.8368	90.2774	22.7121	91.7303	2016	ERR2498366	RCN02035	AS-S-FE	88.05	TRUE	Analysis_set	sWGA	FALSE
RCN02036	1148-PF-BD-MAUDE	Bangladesh	Chittagong	23.8368	90.2774	22.7121	91.7303	2016	ERR2498367	RCN02036	AS-S-FE	0.12	FALSE	Mixed_species	sWGA	FALSE
RCN02037	1148-PF-BD-MAUDE	Bangladesh	Chittagong	23.8368	90.2774	22.7121	91.7303	2016	ERR2498368	RCN02037	AS-S-FE	41.58	FALSE	Low_coverage	sWGA	FALSE
RCN02038	1148-PF-BD-MAUDE	Bangladesh	Chittagong	23.8368	90.2774	22.7121	91.7303	2016	ERR2498369	RCN02038	AS-S-FE	88.27	TRUE	Analysis_set	sWGA	FALSE
RCN02039	1148-PF-BD-MAUDE	Bangladesh	Chittagong	23.8368	90.2774	22.7121	91.7303	2016	ERR2498370	RCN02039	AS-S-FE	0.08	FALSE	Low_coverage	sWGA	FALSE
RCN02040	1148-PF-BD-MAUDE	Bangladesh	Chittagong	23.8368	90.2774	22.7121	91.7303	2016	ERR2498371	RCN02040	AS-S-FE	88.39	TRUE	Analysis_set	sWGA	FALSE
RCN02043	1148-PF-BD-MAUDE	Bangladesh	Chittagong	23.8368	90.2774	22.7121	91.7303	2016	ERR2498372	RCN02043	AS-S-FE	87.93	TRUE	Analysis_set	sWGA	FALSE
RCN02044	1148-PF-BD-MAUDE	Bangladesh	Chittagong	23.8368	90.2774	22.7121	91.7303	2016	ERR2498373	RCN02044	AS-S-FE	86.18	TRUE	Analysis_set	sWGA	FALSE
RCN02045	1148-PF-BD-MAUDE	Bangladesh	Chittagong	23.8368	90.2774	22.7121	91.7303	2016	ERR2498374	RCN02045	AS-S-FE	89.76	TRUE	Analysis_set	sWGA	FALSE
RCN02046	1148-PF-BD-MAUDE	Bangladesh	Chittagong	23.8368	90.2774	22.7121	91.7303	2016	ERR2498381	RCN02046	AS-S-FE	89.63	TRUE	Analysis_set	sWGA	FALSE
RCN02047	1148-PF-BD-MAUDE	Bangladesh	Chittagong	23.8368	90.2774	22.7121	91.7303	2016	ERR2498382	RCN02047	AS-S-FE	89.62	TRUE	Analysis_set	sWGA	FALSE
RCN02048	1148-PF-BD-MAUDE	Bangladesh	Chittagong	23.8368	90.2774	22.7121	91.7303	2016	ERR2498383	RCN02048	AS-S-FE	90.65	TRUE	Analysis_set	sWGA	FALSE
RCN02049	1148-PF-BD-MAUDE	Bangladesh	Chittagong	23.8368	90.2774	22.7121	91.7303	2016	ERR2498384	RCN02049	AS-S-FE	89.56	TRUE	Analysis_set	sWGA	FALSE
RCN02050	1148-PF-BD-MAUDE	Bangladesh	Chittagong	23.8368	90.2774	22.7121	91.7303	2016	ERR2498385	RCN02050	AS-S-FE	90.22	TRUE	Analysis_set	sWGA	FALSE
RCN02051	1148-PF-BD-MAUDE	Bangladesh	Chittagong	23.8368	90.2774	22.7121	91.7303	2016	ERR2498375	RCN02051	AS-S-FE	89.05	TRUE	Analysis_set	sWGA	FALSE
RCN02052	1148-PF-BD-MAUDE	Bangladesh	Chittagong	23.8368	90.2774	22.7121	91.7303	2016	ERR2498376	RCN02052	AS-S-FE	89.72	TRUE	Analysis_set	sWGA	FALSE
RCN02053	1148-PF-BD-MAUDE	Bangladesh	Chittagong	23.8368	90.2774	22.7121	91.7303	2016	ERR2498377	RCN02053	AS-S-FE	90.27	TRUE	Analysis_set	sWGA	FALSE
RCN02054	1148-PF-BD-MAUDE	Bangladesh	Chittagong	23.8368	90.2774	22.7121	91.7303	2016	ERR2498378	RCN02054	AS-S-FE	55.1	TRUE	Analysis_set	sWGA	FALSE
RCN02055	1148-PF-BD-MAUDE	Bangladesh	Chittagong	23.8368	90.2774	22.7121	91.7303	2016	ERR2498379	RCN02055	AS-S-FE	40.91	FALSE	Low_coverage	sWGA	FALSE
RCN02056	1148-PF-BD-MAUDE	Bangladesh	Chittagong	23.8368	90.2774	22.7121	91.7303	2016	ERR2498380	RCN02056	AS-S-FE	89.37	TRUE	Analysis_set	sWGA	FALSE
RCN02058	1148-PF-BD-MAUDE	Bangladesh	Chittagong	23.8368	90.2774	22.7121	91.7303	2016	ERR2498386	RCN02058	AS-S-FE	89.89	TRUE	Analysis_set	sWGA	FALSE
RCN02060	1148-PF-BD-MAUDE	Bangladesh	Chittagong	23.8368	90.2774	22.7121	91.7303	2016	ERR2498387	RCN02060	AS-S-FE	88.98	TRUE	Analysis_set	sWGA	FALSE
RCN02061	1148-PF-BD-MAUDE	Bangladesh	Chittagong	23.8368	90.2774	22.7121	91.7303	2016	ERR2498388	RCN02061	AS-S-FE	89.87	TRUE	Analysis_set	sWGA	FALSE
RCN02062	1148-PF-BD-MAUDE	Bangladesh	Chittagong	23.8368	90.2774	22.7121	91.7303	2016	ERR2498389	RCN02062	AS-S-FE	90.08	TRUE	Analysis_set	sWGA	FALSE
RCN02063	1148-PF-BD-MAUDE	Bangladesh	Chittagong	23.8368	90.2774	22.7121	91.7303	2016	ERR2498390	RCN02063	AS-S-FE	89.48	TRUE	Analysis_set	sWGA	FALSE
RCN02064	1148-PF-BD-MAUDE	Bangladesh	Chittagong	23.8368	90.2774	22.7121	91.7303	2016	ERR2498391	RCN02064	AS-S-FE	90	TRUE	Analysis_set	sWGA	FALSE
RCN02065	1148-PF-BD-MAUDE	Bangladesh	Chittagong	23.8368	90.2774	22.7121	91.7303	2016	ERR2498392	RCN02065	AS-S-FE	88.04	TRUE	Analysis_set	sWGA	FALSE
RCN02066	1148-PF-BD-MAUDE	Bangladesh	Chittagong	23.8368	90.2774	22.7121	91.7303	2016	ERR2498393	RCN02066	AS-S-FE	90.12	TRUE	Analysis_set	sWGA	FALSE
RCN02070	1148-PF-BD-MAUDE	Bangladesh	Chittagong	23.8368	90.2774	22.7121	91.7303	2016	ERR2498394	RCN02070	AS-S-FE	89.37	TRUE	Analysis_set	sWGA	FALSE
RCN02071	1148-PF-BD-MAUDE	Bangladesh	Chittagong	23.8368	90.2774	22.7121	91.7303	2016	ERR2498395	RCN02071	AS-S-FE	88.71	TRUE	Analysis_set	sWGA	FALSE
RCN02072	1148-PF-BD-MAUDE	Bangladesh	Chittagong	23.8368	90.2774	22.7121	91.7303	2016	ERR2498396	RCN02072	AS-S-FE	84.74	TRUE	Analysis_set	sWGA	FALSE
RCN02074	1148-PF-BD-MAUDE	Bangladesh	Chittagong	23.8368	90.2774	22.7121	91.7303	2016	ERR2498397	RCN02074	AS-S-FE	87.48	TRUE	Analysis_set	sWGA	FALSE
RCN02075	1148-PF-BD-MAUDE	Bangladesh	Chittagong	23.8368	90.2774	22.7121	91.7303	2016	ERR2498398	RCN02075	AS-S-FE	87.47	TRUE	Analysis_set	sWGA	FALSE
RCN02078	1148-PF-BD-MAUDE	Bangladesh	Chittagong	23.8368	90.2774	22.7121	91.7303	2016	ERR2498399	RCN02078	AS-S-FE	83.49	TRUE	Analysis_set	sWGA	FALSE
RCN02083	1148-PF-BD-MAUDE	Bangladesh	Chittagong	23.8368	90.2774	22.7121	91.7303	2016	ERR2498400	RCN02083	AS-S-FE	71.96	TRUE	Analysis_set	sWGA	FALSE
RCN02084	1148-PF-BD-MAUDE	Bangladesh	Chittagong	23.8368	90.2774	22.7121	91.7303	2016	ERR2498401	RCN02084	AS-S-FE	89.87	TRUE	Analysis_set	sWGA	FALSE
RCN02085	1148-PF-BD-MAUDE	Bangladesh	Chittagong	23.8368	90.2774	22.7121	91.7303	2016	ERR2498402	RCN02085	AS-S-FE	66.87	TRUE	Analysis_set	sWGA	FALSE
RCN02086	1148-PF-BD-MAUDE	Bangladesh	Chittagong	23.8368	90.2774	22.7121	91.7303	2016	ERR2498403	RCN02086	AS-S-FE	7.18	FALSE	Low_coverage	sWGA	FALSE
RCN02087	1148-PF-BD-MAUDE	Bangladesh	Chittagong	23.8368	90.2774	22.7121	91.7303	2016	ERR2498404	RCN02087	AS-S-FE	88.64	TRUE	Analysis_set	sWGA	FALSE
RCN02088	1148-PF-BD-MAUDE	Bangladesh	Chittagong	23.8368	90.2774	22.7121	91.7303	2016	ERR2498405	RCN02088	AS-S-FE	89.74	TRUE	Analysis_set	sWGA	FALSE
RCN02089	1148-PF-BD-MAUDE	Bangladesh	Chittagong	23.8368	90.2774	22.7121	91.7303	2016	ERR2498406	RCN02089	AS-S-FE	68.47	TRUE	Analysis_set	sWGA	FALSE
RCN02090	1148-PF-BD-MAUDE	Bangladesh	Chittagong	23.8368	90.2774	22.7121	91.7303	2016	ERR2498407	RCN02090	AS-S-FE	46.07	FALSE	Low_coverage	sWGA	FALSE
RCN02091	1148-PF-BD-MAUDE	Bangladesh	Chittagong	23.8368	90.2774	22.7121	91.7303	2016	ERR2498408	RCN02091	AS-S-FE	85.51	TRUE	Analysis_set	sWGA	FALSE
RCN02092	1148-PF-BD-MAUDE	Bangladesh	Chittagong	23.8368	90.2774	22.7121	91.7303	2016	ERR2498409	RCN02092	AS-S-FE	89.92	TRUE	Analysis_set	sWGA	FALSE
RCN02093	1148-PF-BD-MAUDE	Bangladesh	Chittagong	23.8368	90.2774	22.7121	91.7303	2016	ERR2498410	RCN02093	AS-S-FE	68.85	TRUE	Analysis_set	sWGA	FALSE
RCN02095	1148-PF-BD-MAUDE	Bangladesh	Chittagong	23.8368	90.2774	22.7121	91.7303	2016	ERR2498411	RCN02095	AS-S-FE	20.22	FALSE	Low_coverage	sWGA	FALSE
RCN02097	1148-PF-BD-MAUDE	Bangladesh	Chittagong	23.8368	90.2774	22.7121	91.7303	2016	ERR2498507	RCN02097	AS-S-FE	90	TRUE	Analysis_set	sWGA	FALSE
RCN02098	1148-PF-BD-MAUDE	Bangladesh	Chittagong	23.8368	90.2774	22.7121	91.7303	2016	ERR2498508	RCN02098	AS-S-FE	89.71	TRUE	Analysis_set	sWGA	FALSE
RCN02099	1148-PF-BD-MAUDE	Bangladesh	Chittagong	23.8368	90.2774	22.7121	91.7303	2016	ERR2498509	RCN02099	AS-S-FE	85.59	TRUE	Analysis_set	sWGA	FALSE
RCN02100	1148-PF-BD-MAUDE	Bangladesh	Chittagong	23.8368	90.2774	22.7121	91.7303	2016	ERR2498510	RCN02100	AS-S-FE	64.68	TRUE	Analysis_set	sWGA	FALSE
RCN02101	1148-PF-BD-MAUDE	Bangladesh	Chittagong	23.8368	90.2774	22.7121	91.7303	2016	ERR2498511	RCN02101	AS-S-FE	82.16	TRUE	Analysis_set	sWGA	FALSE
RCN02102	1148-PF-BD-MAUDE	Bangladesh	Chittagong	23.8368	90.2774	22.7121	91.7303	2016	ERR2498512	RCN02102	AS-S-FE	77.41	TRUE	Analysis_set	sWGA	FALSE
RCN02103	1148-PF-BD-MAUDE	Bangladesh	Chittagong	23.8368	90.2774	22.7121	91.7303	2016	ERR2498513	RCN02103	AS-S-FE	87.7	TRUE	Analysis_set	sWGA	FALSE
RCN02104	1148-PF-BD-MAUDE	Bangladesh	Chittagong	23.8368	90.2774	22.7121	91.7303	2016	ERR2498514	RCN02104	AS-S-FE	16.28	FALSE	Low_coverage	sWGA	FALSE
RCN02105	1148-PF-BD-MAUDE	Bangladesh	Chittagong	23.8368	90.2774	22.7121	91.7303	2016	ERR2498515	RCN02105	AS-S-FE	86.45	FALSE	Mixed_species	sWGA	FALSE
RCN02106	1148-PF-BD-MAUDE	Bangladesh	Chittagong	23.8368	90.2774	22.7121	91.7303	2016	ERR2498516	RCN02106	AS-S-FE	54.83	TRUE	Analysis_set	sWGA	FALSE
RCN02108	1148-PF-BD-MAUDE	Bangladesh	Chittagong	23.8368	90.2774	22.7121	91.7303	2016	ERR2498517	RCN02108	AS-S-FE	84.44	TRUE	Analysis_set	sWGA	FALSE
RCN02109	1148-PF-BD-MAUDE	Bangladesh	Chittagong	23.8368	90.2774	22.7121	91.7303	2016	ERR2498518	RCN02109	AS-S-FE	86.51	TRUE	Analysis_set	sWGA	FALSE
RCN02111	1148-PF-BD-MAUDE	Bangladesh	Chittagong	23.8368	90.2774	22.7121	91.7303	2016	ERR2498519	RCN02111	AS-S-FE	85.74	TRUE	Analysis_set	sWGA	FALSE
RCN02112	1148-PF-BD-MAUDE	Bangladesh	Chittagong	23.8368	90.2774	22.7121	91.7303	2016	ERR2498520	RCN02112	AS-S-FE	89.26	TRUE	Analysis_set	sWGA	FALSE
RCN02113	1148-PF-BD-MAUDE	Bangladesh	Chittagong	23.8368	90.2774	22.7121	91.7303	2016	ERR2498521	RCN02113	AS-S-FE	0.19	FALSE	Low_coverage	sWGA	FALSE
RCN02114	1148-PF-BD-MAUDE	Bangladesh	Chittagong	23.8368	90.2774	22.7121	91.7303	2016	ERR2498522	RCN02114	AS-S-FE	88.63	TRUE	Analysis_set	sWGA	FALSE
RCN02116	1148-PF-BD-MAUDE	Bangladesh	Chittagong	23.8368	90.2774	22.7121	91.7303	2016	ERR2498523	RCN02116	AS-S-FE	89.2	TRUE	Analysis_set	sWGA	FALSE
RCN02117	1148-PF-BD-MAUDE	Bangladesh	Chittagong	23.8368	90.2774	22.7121	91.7303	2016	ERR2498524	RCN02117	AS-S-FE	88.11	TRUE	Analysis_set	sWGA	FALSE
RCN02118	1148-PF-BD-MAUDE	Bangladesh	Chittagong	23.8368	90.2774	22.7121	91.7303	2016	ERR2498525	RCN02118	AS-S-FE	83.72	TRUE	Analysis_set	sWGA	FALSE
RCN02119	1148-PF-BD-MAUDE	Bangladesh	Chittagong	23.8368	90.2774	22.7121	91.7303	2016	ERR2498526	RCN02119	AS-S-FE	77.93	TRUE	Analysis_set	sWGA	FALSE
RCN02120	1148-PF-BD-MAUDE	Bangladesh	Chittagong	23.8368	90.2774	22.7121	91.7303	2016	ERR2498527	RCN02120	AS-S-FE	89.44	TRUE	Analysis_set	sWGA	FALSE
RCN02121	1148-PF-BD-MAUDE	Bangladesh	Chittagong	23.8368	90.2774	22.7121	91.7303	2016	ERR2498528	RCN02121	AS-S-FE	87.94	TRUE	Analysis_set	sWGA	FALSE
RCN02123	1148-PF-BD-MAUDE	Bangladesh	Chittagong	23.8368	90.2774	22.7121	91.7303	2016	ERR2498529	RCN02123	AS-S-FE	89.61	TRUE	Analysis_set	sWGA	FALSE
RCN02124	1148-PF-BD-MAUDE	Bangladesh	Chittagong	23.8368	90.2774	22.7121	91.7303	2016	ERR2498530	RCN02124	AS-S-FE	88.8	TRUE	Analysis_set	sWGA	FALSE
RCN02125	1148-PF-BD-MAUDE	Bangladesh	Chittagong	23.8368	90.2774	22.7121	91.7303	2016	ERR2498412	RCN02125	AS-S-FE	89.54	TRUE	Analysis_set	sWGA	FALSE
RCN02126	1148-PF-BD-MAUDE	Bangladesh	Chittagong	23.8368	90.2774	22.7121	91.7303	2016	ERR2498413	RCN02126	AS-S-FE	84.41	TRUE	Analysis_set	sWGA	FALSE
RCN02127	1148-PF-BD-MAUDE	Bangladesh	Chittagong	23.8368	90.2774	22.7121	91.7303	2016	ERR2498414	RCN02127	AS-S-FE	89.89	TRUE	Analysis_set	sWGA	FALSE
RCN02130	1148-PF-BD-MAUDE	Bangladesh	Chittagong	23.8368	90.2774	22.7121	91.7303	2016	ERR2498415	RCN02130	AS-S-FE	85.83	TRUE	Analysis_set	sWGA	FALSE
RCN02133	1148-PF-BD-MAUDE	Bangladesh	Chittagong	23.8368	90.2774	22.7121	91.7303	2016	ERR2498416	RCN02133	AS-S-FE	86.69	TRUE	Analysis_set	sWGA	FALSE
RCN02134	1148-PF-BD-MAUDE	Bangladesh	Chittagong	23.8368	90.2774	22.7121	91.7303	2016	ERR2498417	RCN02134	AS-S-FE	67.48	TRUE	Analysis_set	sWGA	FALSE
RCN02136	1148-PF-BD-MAUDE	Bangladesh	Chittagong	23.8368	90.2774	22.7121	91.7303	2016	ERR2498418	RCN02136	AS-S-FE	89.29	TRUE	Analysis_set	sWGA	FALSE
RCN02139	1148-PF-BD-MAUDE	Bangladesh	Chittagong	23.8368	90.2774	22.7121	91.7303	2016	ERR2498419	RCN02139	AS-S-FE	88.59	TRUE	Analysis_set	sWGA	FALSE
RCN02140	1148-PF-BD-MAUDE	Bangladesh	Chittagong	23.8368	90.2774	22.7121	91.7303	2016	ERR2498420	RCN02140	AS-S-FE	87.82	TRUE	Analysis_set	sWGA	FALSE
RCN02141	1148-PF-BD-MAUDE	Bangladesh	Chittagong	23.8368	90.2774	22.7121	91.7303	2016	ERR2498421	RCN02141	AS-S-FE	89.12	TRUE	Analysis_set	sWGA	FALSE
RCN02142	1148-PF-BD-MAUDE	Bangladesh	Chittagong	23.8368	90.2774	22.7121	91.7303	2016	ERR2498422	RCN02142	AS-S-FE	70.25	TRUE	Analysis_set	sWGA	FALSE
RCN02143	1148-PF-BD-MAUDE	Bangladesh	Chittagong	23.8368	90.2774	22.7121	91.7303	2016	ERR2498423	RCN02143	AS-S-FE	76.46	TRUE	Analysis_set	sWGA	FALSE
RCN02145	1148-PF-BD-MAUDE	Bangladesh	Chittagong	23.8368	90.2774	22.7121	91.7303	2016	ERR2498424	RCN02145	AS-S-FE	89.39	TRUE	Analysis_set	sWGA	FALSE
RCN02146	1148-PF-BD-MAUDE	Bangladesh	Chittagong	23.8368	90.2774	22.7121	91.7303	2016	ERR2498425	RCN02146	AS-S-FE	89.6	TRUE	Analysis_set	sWGA	FALSE
RCN02147	1148-PF-BD-MAUDE	Bangladesh	Chittagong	23.8368	90.2774	22.7121	91.7303	2016	ERR2498426	RCN02147	AS-S-FE	90.03	TRUE	Analysis_set	sWGA	FALSE
RCN02149	1148-PF-BD-MAUDE	Bangladesh	Chittagong	23.8368	90.2774	22.7121	91.7303	2016	ERR2498427	RCN02149	AS-S-FE	89.3	TRUE	Analysis_set	sWGA	FALSE
RCN02151	1148-PF-BD-MAUDE	Bangladesh	Chittagong	23.8368	90.2774	22.7121	91.7303	2016	ERR2498428	RCN02151	AS-S-FE	83.22	TRUE	Analysis_set	sWGA	FALSE
RCN02152	1148-PF-BD-MAUDE	Bangladesh	Chittagong	23.8368	90.2774	22.7121	91.7303	2016	ERR2498429	RCN02152	AS-S-FE	89.29	TRUE	Analysis_set	sWGA	FALSE
RCN02153	1148-PF-BD-MAUDE	Bangladesh	Chittagong	23.8368	90.2774	22.7121	91.7303	2016	ERR2498430	RCN02153	AS-S-FE	83.21	TRUE	Analysis_set	sWGA	FALSE
RCN02154	1148-PF-BD-MAUDE	Bangladesh	Chittagong	23.8368	90.2774	22.7121	91.7303	2016	ERR2498431	RCN02154	AS-S-FE	88.71	TRUE	Analysis_set	sWGA	FALSE
RCN02155	1148-PF-BD-MAUDE	Bangladesh	Chittagong	23.8368	90.2774	22.7121	91.7303	2016	ERR2498432	RCN02155	AS-S-FE	88.82	TRUE	Analysis_set	sWGA	FALSE
RCN02157	1148-PF-BD-MAUDE	Bangladesh	Chittagong	23.8368	90.2774	22.7121	91.7303	2016	ERR2498433	RCN02157	AS-S-FE	89.3	TRUE	Analysis_set	sWGA	FALSE
RCN02160	1148-PF-BD-MAUDE	Bangladesh	Chittagong	23.8368	90.2774	22.7121	91.7303	2016	ERR2498434	RCN02160	AS-S-FE	88.97	TRUE	Analysis_set	sWGA	FALSE
RCN02161	1148-PF-BD-MAUDE	Bangladesh	Chittagong	23.8368	90.2774	22.7121	91.7303	2016	ERR2498435	RCN02161	AS-S-FE	88.12	TRUE	Analysis_set	sWGA	FALSE
RCN02164	1148-PF-BD-MAUDE	Bangladesh	Chittagong	23.8368	90.2774	22.7121	91.7303	2016	ERR2498436	RCN02164	AS-S-FE	69.53	TRUE	Analysis_set	sWGA	FALSE
RCN02166	1148-PF-BD-MAUDE	Bangladesh	Chittagong	23.8368	90.2774	22.7121	91.7303	2016	ERR2498437	RCN02166	AS-S-FE	36.18	FALSE	Mixed_species	sWGA	FALSE
RCN02167	1148-PF-BD-MAUDE	Bangladesh	Chittagong	23.8368	90.2774	22.7121	91.7303	2016	ERR2498438	RCN02167	AS-S-FE	89.66	TRUE	Analysis_set	sWGA	FALSE
RCN02169	1148-PF-BD-MAUDE	Bangladesh	Chittagong	23.8368	90.2774	22.7121	91.7303	2016	ERR2498439	RCN02169	AS-S-FE	89.05	TRUE	Analysis_set	sWGA	FALSE
RCN02170	1148-PF-BD-MAUDE	Bangladesh	Chittagong	23.8368	90.2774	22.7121	91.7303	2016	ERR2498440	RCN02170	AS-S-FE	58.58	TRUE	Analysis_set	sWGA	FALSE
RCN02171	1148-PF-BD-MAUDE	Bangladesh	Chittagong	23.8368	90.2774	22.7121	91.7303	2016	ERR2498441	RCN02171	AS-S-FE	84.1	TRUE	Analysis_set	sWGA	FALSE
RCN02172	1148-PF-BD-MAUDE	Bangladesh	Chittagong	23.8368	90.2774	22.7121	91.7303	2016	ERR2498442	RCN02172	AS-S-FE	75.13	TRUE	Analysis_set	sWGA	FALSE
RCN02175	1148-PF-BD-MAUDE	Bangladesh	Chittagong	23.8368	90.2774	22.7121	91.7303	2016	ERR2498443	RCN02175	AS-S-FE	87.74	TRUE	Analysis_set	sWGA	FALSE
RCN02182	1148-PF-BD-MAUDE	Bangladesh	Chittagong	23.8368	90.2774	22.7121	91.7303	2016	ERR2498444	RCN02182	AS-S-FE	89.57	TRUE	Analysis_set	sWGA	FALSE
RCN02184	1148-PF-BD-MAUDE	Bangladesh	Chittagong	23.8368	90.2774	22.7121	91.7303	2016	ERR2498445	RCN02184	AS-S-FE	89.07	TRUE	Analysis_set	sWGA	FALSE
RCN02186	1148-PF-BD-MAUDE	Bangladesh	Chittagong	23.8368	90.2774	22.7121	91.7303	2016	ERR2498446	RCN02186	AS-S-FE	89.39	TRUE	Analysis_set	sWGA	FALSE
RCN02187	1148-PF-BD-MAUDE	Bangladesh	Chittagong	23.8368	90.2774	22.7121	91.7303	2016	ERR2498447	RCN02187	AS-S-FE	88.77	TRUE	Analysis_set	sWGA	FALSE
RCN02188	1148-PF-BD-MAUDE	Bangladesh	Chittagong	23.8368	90.2774	22.7121	91.7303	2016	ERR2498448	RCN02188	AS-S-FE	89.34	TRUE	Analysis_set	sWGA	FALSE
RCN02189	1148-PF-BD-MAUDE	Bangladesh	Chittagong	23.8368	90.2774	22.7121	91.7303	2016	ERR2498449	RCN02189	AS-S-FE	89.4	TRUE	Analysis_set	sWGA	FALSE
RCN02190	1148-PF-BD-MAUDE	Bangladesh	Chittagong	23.8368	90.2774	22.7121	91.7303	2016	ERR2498450	RCN02190	AS-S-FE	89.45	TRUE	Analysis_set	sWGA	FALSE
RCN02191	1148-PF-BD-MAUDE	Bangladesh	Chittagong	23.8368	90.2774	22.7121	91.7303	2016	ERR2498451	RCN02191	AS-S-FE	89.82	TRUE	Analysis_set	sWGA	FALSE
RCN02192	1148-PF-BD-MAUDE	Bangladesh	Chittagong	23.8368	90.2774	22.7121	91.7303	2016	ERR2498452	RCN02192	AS-S-FE	89.14	TRUE	Analysis_set	sWGA	FALSE
RCN02197	1148-PF-BD-MAUDE	Bangladesh	Chittagong	23.8368	90.2774	22.7121	91.7303	2016	ERR2498453	RCN02197	AS-S-FE	89.48	TRUE	Analysis_set	sWGA	FALSE
RCN02198	1148-PF-BD-MAUDE	Bangladesh	Chittagong	23.8368	90.2774	22.7121	91.7303	2016	ERR2498454	RCN02198	AS-S-FE	89.98	TRUE	Analysis_set	sWGA	FALSE
RCN02199	1148-PF-BD-MAUDE	Bangladesh	Chittagong	23.8368	90.2774	22.7121	91.7303	2016	ERR2498455	RCN02199	AS-S-FE	88.98	TRUE	Analysis_set	sWGA	FALSE
RCN02201	1148-PF-BD-MAUDE	Bangladesh	Chittagong	23.8368	90.2774	22.7121	91.7303	2016	ERR2498456	RCN02201	AS-S-FE	89.47	TRUE	Analysis_set	sWGA	FALSE
RCN02202	1148-PF-BD-MAUDE	Bangladesh	Chittagong	23.8368	90.2774	22.7121	91.7303	2016	ERR2498457	RCN02202	AS-S-FE	89.35	TRUE	Analysis_set	sWGA	FALSE
RCN02203	1148-PF-BD-MAUDE	Bangladesh	Chittagong	23.8368	90.2774	22.7121	91.7303	2016	ERR2498458	RCN02203	AS-S-FE	90.42	TRUE	Analysis_set	sWGA	FALSE
RCN02205	1148-PF-BD-MAUDE	Bangladesh	Chittagong	23.8368	90.2774	22.7121	91.7303	2016	ERR2498459	RCN02205	AS-S-FE	89.84	TRUE	Analysis_set	sWGA	FALSE
RCN02206	1148-PF-BD-MAUDE	Bangladesh	Chittagong	23.8368	90.2774	22.7121	91.7303	2016	ERR2498460	RCN02206	AS-S-FE	89.1	TRUE	Analysis_set	sWGA	FALSE
RCN02207	1148-PF-BD-MAUDE	Bangladesh	Chittagong	23.8368	90.2774	22.7121	91.7303	2016	ERR2498461	RCN02207	AS-S-FE	89.43	TRUE	Analysis_set	sWGA	FALSE
RCN02210	1148-PF-BD-MAUDE	Bangladesh	Chittagong	23.8368	90.2774	22.7121	91.7303	2016	ERR2498462	RCN02210	AS-S-FE	90.21	TRUE	Analysis_set	sWGA	FALSE
RCN02213	1148-PF-BD-MAUDE	Bangladesh	Chittagong	23.8368	90.2774	22.7121	91.7303	2015	ERR2498463	RCN02213	AS-S-FE	83.56	TRUE	Analysis_set	sWGA	FALSE
RCN02214	1148-PF-BD-MAUDE	Bangladesh	Chittagong	23.8368	90.2774	22.7121	91.7303	2015	ERR2498464	RCN02214	AS-S-FE	89.18	TRUE	Analysis_set	sWGA	FALSE
RCN02216	1148-PF-BD-MAUDE	Bangladesh	Chittagong	23.8368	90.2774	22.7121	91.7303	2016	ERR2498465	RCN02216	AS-S-FE	89.17	TRUE	Analysis_set	sWGA	FALSE
RCN02217	1148-PF-BD-MAUDE	Bangladesh	Chittagong	23.8368	90.2774	22.7121	91.7303	2015	ERR2498466	RCN02217	AS-S-FE	88.9	TRUE	Analysis_set	sWGA	FALSE
RCN02218	1148-PF-BD-MAUDE	Bangladesh	Chittagong	23.8368	90.2774	22.7121	91.7303	2015	ERR2498467	RCN02218	AS-S-FE	88	TRUE	Analysis_set	sWGA	FALSE
RCN02221	1148-PF-BD-MAUDE	Bangladesh	Chittagong	23.8368	90.2774	22.7121	91.7303	2016	ERR2498468	RCN02221	AS-S-FE	89.34	TRUE	Analysis_set	sWGA	FALSE
RCN02222	1148-PF-BD-MAUDE	Bangladesh	Chittagong	23.8368	90.2774	22.7121	91.7303	2016	ERR2498469	RCN02222	AS-S-FE	89.56	TRUE	Analysis_set	sWGA	FALSE
RCN02224	1148-PF-BD-MAUDE	Bangladesh	Chittagong	23.8368	90.2774	22.7121	91.7303	2016	ERR2498470	RCN02224	AS-S-FE	86.75	TRUE	Analysis_set	sWGA	FALSE
RCN02226	1148-PF-BD-MAUDE	Bangladesh	Chittagong	23.8368	90.2774	22.7121	91.7303	2016	ERR2498471	RCN02226	AS-S-FE	79.3	TRUE	Analysis_set	sWGA	FALSE
RCN02227	1148-PF-BD-MAUDE	Bangladesh	Chittagong	23.8368	90.2774	22.7121	91.7303	2016	ERR2498472	RCN02227	AS-S-FE	60.63	TRUE	Analysis_set	sWGA	FALSE
RCN02228	1148-PF-BD-MAUDE	Bangladesh	Chittagong	23.8368	90.2774	22.7121	91.7303	2016	ERR2498473	RCN02228	AS-S-FE	89.37	TRUE	Analysis_set	sWGA	FALSE
RCN02229	1148-PF-BD-MAUDE	Bangladesh	Chittagong	23.8368	90.2774	22.7121	91.7303	2016	ERR2498474	RCN02229	AS-S-FE	87.6	TRUE	Analysis_set	sWGA	FALSE
RCN02231	1148-PF-BD-MAUDE	Bangladesh	Chittagong	23.8368	90.2774	22.7121	91.7303	2016	ERR2498475	RCN02231	AS-S-FE	85.67	TRUE	Analysis_set	sWGA	FALSE
RCN02232	1148-PF-BD-MAUDE	Bangladesh	Chittagong	23.8368	90.2774	22.7121	91.7303	2016	ERR2498476	RCN02232	AS-S-FE	56.96	TRUE	Analysis_set	sWGA	FALSE
RCN02233	1148-PF-BD-MAUDE	Bangladesh	Chittagong	23.8368	90.2774	22.7121	91.7303	2016	ERR2498477	RCN02233	AS-S-FE	88.5	TRUE	Analysis_set	sWGA	FALSE
RCN02234	1148-PF-BD-MAUDE	Bangladesh	Chittagong	23.8368	90.2774	22.7121	91.7303	2016	ERR2498478	RCN02234	AS-S-FE	89.55	TRUE	Analysis_set	sWGA	FALSE
RCN02236	1148-PF-BD-MAUDE	Bangladesh	Chittagong	23.8368	90.2774	22.7121	91.7303	2016	ERR2498479	RCN02236	AS-S-FE	13.08	FALSE	Low_coverage	sWGA	FALSE
RCN02237	1148-PF-BD-MAUDE	Bangladesh	Chittagong	23.8368	90.2774	22.7121	91.7303	2016	ERR2498480	RCN02237	AS-S-FE	89.49	TRUE	Analysis_set	sWGA	FALSE
RCN02238	1148-PF-BD-MAUDE	Bangladesh	Chittagong	23.8368	90.2774	22.7121	91.7303	2016	ERR2498481	RCN02238	AS-S-FE	87.31	TRUE	Analysis_set	sWGA	FALSE
RCN02239	1148-PF-BD-MAUDE	Bangladesh	Chittagong	23.8368	90.2774	22.7121	91.7303	2016	ERR2498482	RCN02239	AS-S-FE	71.06	TRUE	Analysis_set	sWGA	FALSE
RCN02240	1148-PF-BD-MAUDE	Bangladesh	Chittagong	23.8368	90.2774	22.7121	91.7303	2016	ERR2498483	RCN02240	AS-S-FE	88.82	TRUE	Analysis_set	sWGA	FALSE
RCN02241	1148-PF-BD-MAUDE	Bangladesh	Chittagong	23.8368	90.2774	22.7121	91.7303	2016	ERR2498484	RCN02241	AS-S-FE	88.64	TRUE	Analysis_set	sWGA	FALSE
RCN02242	1148-PF-BD-MAUDE	Bangladesh	Chittagong	23.8368	90.2774	22.7121	91.7303	2016	ERR2498485	RCN02242	AS-S-FE	87.42	TRUE	Analysis_set	sWGA	FALSE
RCN02243	1148-PF-BD-MAUDE	Bangladesh	Chittagong	23.8368	90.2774	22.7121	91.7303	2016	ERR2498486	RCN02243	AS-S-FE	90.26	TRUE	Analysis_set	sWGA	FALSE
RCN02244	1148-PF-BD-MAUDE	Bangladesh	Chittagong	23.8368	90.2774	22.7121	91.7303	2016	ERR2498487	RCN02244	AS-S-FE	18.33	FALSE	Low_coverage	sWGA	FALSE
RCN02245	1148-PF-BD-MAUDE	Bangladesh	Chittagong	23.8368	90.2774	22.7121	91.7303	2016	ERR2498488	RCN02245	AS-S-FE	86.71	TRUE	Analysis_set	sWGA	FALSE
RCN02246	1148-PF-BD-MAUDE	Bangladesh	Chittagong	23.8368	90.2774	22.7121	91.7303	2016	ERR2498489	RCN02246	AS-S-FE	88.45	TRUE	Analysis_set	sWGA	FALSE
RCN02247	1148-PF-BD-MAUDE	Bangladesh	Chittagong	23.8368	90.2774	22.7121	91.7303	2016	ERR2498490	RCN02247	AS-S-FE	88.84	TRUE	Analysis_set	sWGA	FALSE
RCN02248	1148-PF-BD-MAUDE	Bangladesh	Chittagong	23.8368	90.2774	22.7121	91.7303	2016	ERR2498491	RCN02248	AS-S-FE	88.63	TRUE	Analysis_set	sWGA	FALSE
RCN02249	1148-PF-BD-MAUDE	Bangladesh	Chittagong	23.8368	90.2774	22.7121	91.7303	2016	ERR2498492	RCN02249	AS-S-FE	89.27	TRUE	Analysis_set	sWGA	FALSE
RCN02250	1148-PF-BD-MAUDE	Bangladesh	Chittagong	23.8368	90.2774	22.7121	91.7303	2016	ERR2498493	RCN02250	AS-S-FE	87.14	TRUE	Analysis_set	sWGA	FALSE
RCN02251	1148-PF-BD-MAUDE	Bangladesh	Chittagong	23.8368	90.2774	22.7121	91.7303	2016	ERR2498494	RCN02251	AS-S-FE	90.48	TRUE	Analysis_set	sWGA	FALSE
RCN02252	1148-PF-BD-MAUDE	Bangladesh	Chittagong	23.8368	90.2774	22.7121	91.7303	2016	ERR2498495	RCN02252	AS-S-FE	89.56	TRUE	Analysis_set	sWGA	FALSE
RCN02254	1148-PF-BD-MAUDE	Bangladesh	Chittagong	23.8368	90.2774	22.7121	91.7303	2016	ERR2498496	RCN02254	AS-S-FE	84.39	TRUE	Analysis_set	sWGA	FALSE
RCN02255	1148-PF-BD-MAUDE	Bangladesh	Chittagong	23.8368	90.2774	22.7121	91.7303	2016	ERR2498497	RCN02255	AS-S-FE	63.01	TRUE	Analysis_set	sWGA	FALSE
RCN02256	1148-PF-BD-MAUDE	Bangladesh	Chittagong	23.8368	90.2774	22.7121	91.7303	2016	ERR2498498	RCN02256	AS-S-FE	35.32	FALSE	Low_coverage	sWGA	FALSE
RCN02259	1148-PF-BD-MAUDE	Bangladesh	Chittagong	23.8368	90.2774	22.7121	91.7303	2016	ERR2498499	RCN02259	AS-S-FE	76.74	TRUE	Analysis_set	sWGA	FALSE
RCN02270	1148-PF-BD-MAUDE	Bangladesh	Chittagong	23.8368	90.2774	22.7121	91.7303	2016	ERR2591655	RCN02270	AS-S-FE	90.13	TRUE	Analysis_set	sWGA	FALSE
RCN02271	1148-PF-BD-MAUDE	Bangladesh	Chittagong	23.8368	90.2774	22.7121	91.7303	2016	ERR2498500	RCN02271	AS-S-FE	89.9	TRUE	Analysis_set	sWGA	FALSE
RCN02272	1148-PF-BD-MAUDE	Bangladesh	Chittagong	23.8368	90.2774	22.7121	91.7303	2016	ERR2498501	RCN02272	AS-S-FE	86.67	TRUE	Analysis_set	sWGA	FALSE
RCN02273	1148-PF-BD-MAUDE	Bangladesh	Chittagong	23.8368	90.2774	22.7121	91.7303	2016	ERR2498502	RCN02273	AS-S-FE	88.47	TRUE	Analysis_set	sWGA	FALSE
RCN02274	1148-PF-BD-MAUDE	Bangladesh	Chittagong	23.8368	90.2774	22.7121	91.7303	2016	ERR2498503	RCN02274	AS-S-FE	89.79	TRUE	Analysis_set	sWGA	FALSE
RCN02275	1148-PF-BD-MAUDE	Bangladesh	Chittagong	23.8368	90.2774	22.7121	91.7303	2016	ERR2498504	RCN02275	AS-S-FE	89.46	TRUE	Analysis_set	sWGA	FALSE
RCN02278	1148-PF-BD-MAUDE	Bangladesh	Chittagong	23.8368	90.2774	22.7121	91.7303	2016	ERR2498505	RCN02278	AS-S-FE	89.8	TRUE	Analysis_set	sWGA	FALSE
RCN02279	1148-PF-BD-MAUDE	Bangladesh	Chittagong	23.8368	90.2774	22.7121	91.7303	2016	ERR2498506	RCN02279	AS-S-FE	89.7	TRUE	Analysis_set	sWGA	FALSE
RCN02280	1148-PF-BD-MAUDE	Bangladesh	Chittagong	23.8368	90.2774	22.7121	91.7303	2016	ERR2591487	RCN02280	AS-S-FE	82.81	TRUE	Analysis_set	sWGA	FALSE
RCN02281	1148-PF-BD-MAUDE	Bangladesh	Chittagong	23.8368	90.2774	22.7121	91.7303	2016	ERR2591488	RCN02281	AS-S-FE	86.45	TRUE	Analysis_set	sWGA	FALSE
RCN02282	1148-PF-BD-MAUDE	Bangladesh	Chittagong	23.8368	90.2774	22.7121	91.7303	2016	ERR2591489	RCN02282	AS-S-FE	85.57	TRUE	Analysis_set	sWGA	FALSE
RCN02284	1148-PF-BD-MAUDE	Bangladesh	Chittagong	23.8368	90.2774	22.7121	91.7303	2016	ERR2591490	RCN02284	AS-S-FE	87.1	TRUE	Analysis_set	sWGA	FALSE
RCN02287	1148-PF-BD-MAUDE	Bangladesh	Chittagong	23.8368	90.2774	22.7121	91.7303	2016	ERR2591491	RCN02287	AS-S-FE	89.84	TRUE	Analysis_set	sWGA	FALSE
RCN02288	1148-PF-BD-MAUDE	Bangladesh	Chittagong	23.8368	90.2774	22.7121	91.7303	2016	ERR2591492	RCN02288	AS-S-FE	85.53	TRUE	Analysis_set	sWGA	FALSE
RCN02290	1148-PF-BD-MAUDE	Bangladesh	Chittagong	23.8368	90.2774	22.7121	91.7303	2016	ERR2591493	RCN02290	AS-S-FE	25.65	FALSE	Low_coverage	sWGA	FALSE
RCN02291	1148-PF-BD-MAUDE	Bangladesh	Chittagong	23.8368	90.2774	22.7121	91.7303	2016	ERR2591494	RCN02291	AS-S-FE	90.16	TRUE	Analysis_set	sWGA	FALSE
RCN02292	1148-PF-BD-MAUDE	Bangladesh	Chittagong	23.8368	90.2774	22.7121	91.7303	2016	ERR2591495	RCN02292	AS-S-FE	90.53	TRUE	Analysis_set	sWGA	FALSE
RCN02293	1148-PF-BD-MAUDE	Bangladesh	Chittagong	23.8368	90.2774	22.7121	91.7303	2016	ERR2591496	RCN02293	AS-S-FE	28.85	FALSE	Low_coverage	sWGA	FALSE
RCN02294	1148-PF-BD-MAUDE	Bangladesh	Chittagong	23.8368	90.2774	22.7121	91.7303	2016	ERR2591497	RCN02294	AS-S-FE	90.46	TRUE	Analysis_set	sWGA	FALSE
RCN02295	1148-PF-BD-MAUDE	Bangladesh	Chittagong	23.8368	90.2774	22.7121	91.7303	2016	ERR2591498	RCN02295	AS-S-FE	90.31	TRUE	Analysis_set	sWGA	FALSE
RCN02296	1148-PF-BD-MAUDE	Bangladesh	Chittagong	23.8368	90.2774	22.7121	91.7303	2016	ERR2591499	RCN02296	AS-S-FE	90.32	TRUE	Analysis_set	sWGA	FALSE
RCN02297	1148-PF-BD-MAUDE	Bangladesh	Chittagong	23.8368	90.2774	22.7121	91.7303	2016	ERR2591500	RCN02297	AS-S-FE	90.25	TRUE	Analysis_set	sWGA	FALSE
RCN02298	1148-PF-BD-MAUDE	Bangladesh	Chittagong	23.8368	90.2774	22.7121	91.7303	2016	ERR2591501	RCN02298	AS-S-FE	89.78	TRUE	Analysis_set	sWGA	FALSE
RCN02300	1148-PF-BD-MAUDE	Bangladesh	Chittagong	23.8368	90.2774	22.7121	91.7303	2016	ERR2591502	RCN02300	AS-S-FE	89.64	TRUE	Analysis_set	sWGA	FALSE
RCN02301	1148-PF-BD-MAUDE	Bangladesh	Chittagong	23.8368	90.2774	22.7121	91.7303	2016	ERR2591503	RCN02301	AS-S-FE	90.27	TRUE	Analysis_set	sWGA	FALSE
RCN02302	1148-PF-BD-MAUDE	Bangladesh	Chittagong	23.8368	90.2774	22.7121	91.7303	2016	ERR2591504	RCN02302	AS-S-FE	89.93	TRUE	Analysis_set	sWGA	FALSE
RCN02303	1148-PF-BD-MAUDE	Bangladesh	Chittagong	23.8368	90.2774	22.7121	91.7303	2016	ERR2591505	RCN02303	AS-S-FE	90.44	TRUE	Analysis_set	sWGA	FALSE
RCN02304	1148-PF-BD-MAUDE	Bangladesh	Chittagong	23.8368	90.2774	22.7121	91.7303	2016	ERR2591506	RCN02304	AS-S-FE	90.15	TRUE	Analysis_set	sWGA	FALSE
RCN02305	1148-PF-BD-MAUDE	Bangladesh	Chittagong	23.8368	90.2774	22.7121	91.7303	2016	ERR2591507	RCN02305	AS-S-FE	90.31	TRUE	Analysis_set	sWGA	FALSE
RCN02308	1148-PF-BD-MAUDE	Bangladesh	Chittagong	23.8368	90.2774	22.7121	91.7303	2016	ERR2591508	RCN02308	AS-S-FE	86.93	TRUE	Analysis_set	sWGA	FALSE
RCN02309	1148-PF-BD-MAUDE	Bangladesh	Chittagong	23.8368	90.2774	22.7121	91.7303	2016	ERR2591509	RCN02309	AS-S-FE	88.81	TRUE	Analysis_set	sWGA	FALSE
RCN02310	1148-PF-BD-MAUDE	Bangladesh	Chittagong	23.8368	90.2774	22.7121	91.7303	2016	ERR2591510	RCN02310	AS-S-FE	89.07	TRUE	Analysis_set	sWGA	FALSE
RCN02311	1148-PF-BD-MAUDE	Bangladesh	Chittagong	23.8368	90.2774	22.7121	91.7303	2016	ERR2591511	RCN02311	AS-S-FE	88.34	TRUE	Analysis_set	sWGA	FALSE
RCN02312	1148-PF-BD-MAUDE	Bangladesh	Chittagong	23.8368	90.2774	22.7121	91.7303	2016	ERR2591512	RCN02312	AS-S-FE	89.7	TRUE	Analysis_set	sWGA	FALSE
RCN02313	1148-PF-BD-MAUDE	Bangladesh	Chittagong	23.8368	90.2774	22.7121	91.7303	2016	ERR2591513	RCN02313	AS-S-FE	89.43	TRUE	Analysis_set	sWGA	FALSE
RCN02314	1148-PF-BD-MAUDE	Bangladesh	Chittagong	23.8368	90.2774	22.7121	91.7303	2016	ERR2591514	RCN02314	AS-S-FE	89.32	TRUE	Analysis_set	sWGA	FALSE
RCN02315	1148-PF-BD-MAUDE	Bangladesh	Chittagong	23.8368	90.2774	22.7121	91.7303	2016	ERR2591515	RCN02315	AS-S-FE	90.25	TRUE	Analysis_set	sWGA	FALSE
RCN02316	1148-PF-BD-MAUDE	Bangladesh	Chittagong	23.8368	90.2774	22.7121	91.7303	2016	ERR2591516	RCN02316	AS-S-FE	89.82	TRUE	Analysis_set	sWGA	FALSE
RCN02317	1148-PF-BD-MAUDE	Bangladesh	Chittagong	23.8368	90.2774	22.7121	91.7303	2016	ERR2591517	RCN02317	AS-S-FE	90.19	TRUE	Analysis_set	sWGA	FALSE
RCN02318	1148-PF-BD-MAUDE	Bangladesh	Chittagong	23.8368	90.2774	22.7121	91.7303	2016	ERR2591518	RCN02318	AS-S-FE	90.52	TRUE	Analysis_set	sWGA	FALSE
RCN02319	1148-PF-BD-MAUDE	Bangladesh	Chittagong	23.8368	90.2774	22.7121	91.7303	2016	ERR2591519	RCN02319	AS-S-FE	89.82	TRUE	Analysis_set	sWGA	FALSE
RCN02320	1148-PF-BD-MAUDE	Bangladesh	Chittagong	23.8368	90.2774	22.7121	91.7303	2016	ERR2591520	RCN02320	AS-S-FE	89.94	TRUE	Analysis_set	sWGA	FALSE
RCN02321	1148-PF-BD-MAUDE	Bangladesh	Chittagong	23.8368	90.2774	22.7121	91.7303	2016	ERR2591521	RCN02321	AS-S-FE	90.63	TRUE	Analysis_set	sWGA	FALSE
RCN02322	1148-PF-BD-MAUDE	Bangladesh	Chittagong	23.8368	90.2774	22.7121	91.7303	2016	ERR2591522	RCN02322	AS-S-FE	81.84	TRUE	Analysis_set	sWGA	FALSE
RCN02324	1148-PF-BD-MAUDE	Bangladesh	Chittagong	23.8368	90.2774	22.7121	91.7303	2016	ERR2591523	RCN02324	AS-S-FE	89.62	TRUE	Analysis_set	sWGA	FALSE
RCN02325	1148-PF-BD-MAUDE	Bangladesh	Chittagong	23.8368	90.2774	22.7121	91.7303	2016	ERR2591524	RCN02325	AS-S-FE	89.53	TRUE	Analysis_set	sWGA	FALSE
RCN02326	1148-PF-BD-MAUDE	Bangladesh	Chittagong	23.8368	90.2774	22.7121	91.7303	2016	ERR2591525	RCN02326	AS-S-FE	89.96	TRUE	Analysis_set	sWGA	FALSE
RCN02327	1148-PF-BD-MAUDE	Bangladesh	Chittagong	23.8368	90.2774	22.7121	91.7303	2016	ERR2591526	RCN02327	AS-S-FE	89.8	TRUE	Analysis_set	sWGA	FALSE
RCN02328	1148-PF-BD-MAUDE	Bangladesh	Chittagong	23.8368	90.2774	22.7121	91.7303	2016	ERR2591527	RCN02328	AS-S-FE	89.12	TRUE	Analysis_set	sWGA	FALSE
RCN02329	1148-PF-BD-MAUDE	Bangladesh	Chittagong	23.8368	90.2774	22.7121	91.7303	2016	ERR2591528	RCN02329	AS-S-FE	89.83	TRUE	Analysis_set	sWGA	FALSE
RCN02330	1148-PF-BD-MAUDE	Bangladesh	Chittagong	23.8368	90.2774	22.7121	91.7303	2016	ERR2591529	RCN02330	AS-S-FE	89.1	TRUE	Analysis_set	sWGA	FALSE
RCN02331	1148-PF-BD-MAUDE	Bangladesh	Chittagong	23.8368	90.2774	22.7121	91.7303	2016	ERR2591530	RCN02331	AS-S-FE	89.12	TRUE	Analysis_set	sWGA	FALSE
RCN02332	1148-PF-BD-MAUDE	Bangladesh	Chittagong	23.8368	90.2774	22.7121	91.7303	2016	ERR2591531	RCN02332	AS-S-FE	85.25	FALSE	Mixed_species	sWGA	FALSE
RCN02333	1148-PF-BD-MAUDE	Bangladesh	Chittagong	23.8368	90.2774	22.7121	91.7303	2016	ERR2591532	RCN02333	AS-S-FE	89.63	TRUE	Analysis_set	sWGA	FALSE
RCN02335	1148-PF-BD-MAUDE	Bangladesh	Chittagong	23.8368	90.2774	22.7121	91.7303	2016	ERR2591533	RCN02335	AS-S-FE	89.47	TRUE	Analysis_set	sWGA	FALSE
RCN02337	1148-PF-BD-MAUDE	Bangladesh	Chittagong	23.8368	90.2774	22.7121	91.7303	2016	ERR2591534	RCN02337	AS-S-FE	89.8	TRUE	Analysis_set	sWGA	FALSE
RCN02338	1148-PF-BD-MAUDE	Bangladesh	Chittagong	23.8368	90.2774	22.7121	91.7303	2016	ERR2591535	RCN02338	AS-S-FE	85.26	TRUE	Analysis_set	sWGA	FALSE
RCN02339	1148-PF-BD-MAUDE	Bangladesh	Chittagong	23.8368	90.2774	22.7121	91.7303	2016	ERR2591536	RCN02339	AS-S-FE	88.12	TRUE	Analysis_set	sWGA	FALSE
RCN02341	1148-PF-BD-MAUDE	Bangladesh	Chittagong	23.8368	90.2774	22.7121	91.7303	2016	ERR2591537	RCN02341	AS-S-FE	86.96	TRUE	Analysis_set	sWGA	FALSE
RCN02342	1148-PF-BD-MAUDE	Bangladesh	Chittagong	23.8368	90.2774	22.7121	91.7303	2016	ERR2591538	RCN02342	AS-S-FE	12.13	FALSE	Low_coverage	sWGA	FALSE
RCN02343	1148-PF-BD-MAUDE	Bangladesh	Chittagong	23.8368	90.2774	22.7121	91.7303	2016	ERR2591539	RCN02343	AS-S-FE	54.3	TRUE	Analysis_set	sWGA	FALSE
RCN02345	1148-PF-BD-MAUDE	Bangladesh	Chittagong	23.8368	90.2774	22.7121	91.7303	2016	ERR2591540	RCN02345	AS-S-FE	90.16	TRUE	Analysis_set	sWGA	FALSE
RCN02346	1148-PF-BD-MAUDE	Bangladesh	Chittagong	23.8368	90.2774	22.7121	91.7303	2016	ERR2591541	RCN02346	AS-S-FE	89.74	TRUE	Analysis_set	sWGA	FALSE
RCN02348	1148-PF-BD-MAUDE	Bangladesh	Chittagong	23.8368	90.2774	22.7121	91.7303	2016	ERR2591542	RCN02348	AS-S-FE	89.95	TRUE	Analysis_set	sWGA	FALSE
RCN02350	1148-PF-BD-MAUDE	Bangladesh	Chittagong	23.8368	90.2774	22.7121	91.7303	2016	ERR2591543	RCN02350	AS-S-FE	88.53	TRUE	Analysis_set	sWGA	FALSE
RCN02352	1148-PF-BD-MAUDE	Bangladesh	Chittagong	23.8368	90.2774	22.7121	91.7303	2016	ERR2591544	RCN02352	AS-S-FE	83.83	TRUE	Analysis_set	sWGA	FALSE
RCN02353	1148-PF-BD-MAUDE	Bangladesh	Chittagong	23.8368	90.2774	22.7121	91.7303	2016	ERR2591545	RCN02353	AS-S-FE	90.27	TRUE	Analysis_set	sWGA	FALSE
RCN02354	1148-PF-BD-MAUDE	Bangladesh	Chittagong	23.8368	90.2774	22.7121	91.7303	2016	ERR2591546	RCN02354	AS-S-FE	89.82	TRUE	Analysis_set	sWGA	FALSE
RCN02355	1148-PF-BD-MAUDE	Bangladesh	Chittagong	23.8368	90.2774	22.7121	91.7303	2016	ERR2591547	RCN02355	AS-S-FE	90.41	TRUE	Analysis_set	sWGA	FALSE
RCN02356	1148-PF-BD-MAUDE	Bangladesh	Chittagong	23.8368	90.2774	22.7121	91.7303	2016	ERR2591548	RCN02356	AS-S-FE	89.86	TRUE	Analysis_set	sWGA	FALSE
RCN02357	1148-PF-BD-MAUDE	Bangladesh	Chittagong	23.8368	90.2774	22.7121	91.7303	2016	ERR2591549	RCN02357	AS-S-FE	89.86	TRUE	Analysis_set	sWGA	FALSE
RCN02358	1148-PF-BD-MAUDE	Bangladesh	Chittagong	23.8368	90.2774	22.7121	91.7303	2016	ERR2591550	RCN02358	AS-S-FE	90.42	TRUE	Analysis_set	sWGA	FALSE
RCN02359	1148-PF-BD-MAUDE	Bangladesh	Chittagong	23.8368	90.2774	22.7121	91.7303	2016	ERR2591551	RCN02359	AS-S-FE	89.56	TRUE	Analysis_set	sWGA	FALSE
RCN02360	1148-PF-BD-MAUDE	Bangladesh	Chittagong	23.8368	90.2774	22.7121	91.7303	2016	ERR2591552	RCN02360	AS-S-FE	89.5	TRUE	Analysis_set	sWGA	FALSE
RCN02361	1148-PF-BD-MAUDE	Bangladesh	Chittagong	23.8368	90.2774	22.7121	91.7303	2016	ERR2591553	RCN02361	AS-S-FE	89.37	TRUE	Analysis_set	sWGA	FALSE
RCN02362	1148-PF-BD-MAUDE	Bangladesh	Chittagong	23.8368	90.2774	22.7121	91.7303	2016	ERR2591554	RCN02362	AS-S-FE	89.3	TRUE	Analysis_set	sWGA	FALSE
RCN02363	1148-PF-BD-MAUDE	Bangladesh	Chittagong	23.8368	90.2774	22.7121	91.7303	2016	ERR2591555	RCN02363	AS-S-FE	90.13	TRUE	Analysis_set	sWGA	FALSE
RCN02364	1148-PF-BD-MAUDE	Bangladesh	Chittagong	23.8368	90.2774	22.7121	91.7303	2016	ERR2591556	RCN02364	AS-S-FE	89.63	TRUE	Analysis_set	sWGA	FALSE
RCN02365	1148-PF-BD-MAUDE	Bangladesh	Chittagong	23.8368	90.2774	22.7121	91.7303	2016	ERR2591557	RCN02365	AS-S-FE	89.96	TRUE	Analysis_set	sWGA	FALSE
RCN02366	1148-PF-BD-MAUDE	Bangladesh	Chittagong	23.8368	90.2774	22.7121	91.7303	2016	ERR2591558	RCN02366	AS-S-FE	86.83	TRUE	Analysis_set	sWGA	FALSE
RCN02367	1148-PF-BD-MAUDE	Bangladesh	Chittagong	23.8368	90.2774	22.7121	91.7303	2016	ERR2591559	RCN02367	AS-S-FE	88.01	TRUE	Analysis_set	sWGA	FALSE
RCN02369	1148-PF-BD-MAUDE	Bangladesh	Chittagong	23.8368	90.2774	22.7121	91.7303	2016	ERR2591560	RCN02369	AS-S-FE	89.78	TRUE	Analysis_set	sWGA	FALSE
RCN02378	1148-PF-BD-MAUDE	Bangladesh	Chittagong	23.8368	90.2774	22.7121	91.7303	2015	ERR2591561	RCN02378	AS-S-FE	0.04	FALSE	Low_coverage	sWGA	FALSE
RCN02393	1148-PF-BD-MAUDE	Bangladesh	Chittagong	23.8368	90.2774	22.7121	91.7303	2016	ERR2591562	RCN02393	AS-S-FE	0.01	FALSE	Low_coverage	sWGA	FALSE
RCN02394	1148-PF-BD-MAUDE	Bangladesh	Chittagong	23.8368	90.2774	22.7121	91.7303	2016	ERR2591563	RCN02394	AS-S-FE	90.12	TRUE	Analysis_set	sWGA	FALSE
RCN02398	1148-PF-BD-MAUDE	Bangladesh	Chittagong	23.8368	90.2774	22.7121	91.7303	2016	ERR2591564	RCN02398	AS-S-FE	90.26	TRUE	Analysis_set	sWGA	FALSE
RCN02401	1148-PF-BD-MAUDE	Bangladesh	Chittagong	23.8368	90.2774	22.7121	91.7303	2016	ERR2591565	RCN02401	AS-S-FE	90.66	TRUE	Analysis_set	sWGA	FALSE
RCN02404	1148-PF-BD-MAUDE	Bangladesh	Chittagong	23.8368	90.2774	22.7121	91.7303	2016	ERR2591566	RCN02404	AS-S-FE	90.1	TRUE	Analysis_set	sWGA	FALSE
RCN02409	1148-PF-BD-MAUDE	Bangladesh	Chittagong	23.8368	90.2774	22.7121	91.7303	2016	ERR2591567	RCN02409	AS-S-FE	89.23	TRUE	Analysis_set	sWGA	FALSE
RCN02410	1148-PF-BD-MAUDE	Bangladesh	Chittagong	23.8368	90.2774	22.7121	91.7303	2016	ERR2591568	RCN02410	AS-S-FE	89.06	TRUE	Analysis_set	sWGA	FALSE
RCN02411	1148-PF-BD-MAUDE	Bangladesh	Chittagong	23.8368	90.2774	22.7121	91.7303	2016	ERR2591569	RCN02411	AS-S-FE	89.18	TRUE	Analysis_set	sWGA	FALSE
RCN02421	1148-PF-BD-MAUDE	Bangladesh	Chittagong	23.8368	90.2774	22.7121	91.7303	2016	ERR2591570	RCN02421	AS-S-FE	89.25	TRUE	Analysis_set	sWGA	FALSE
RCN02427	1148-PF-BD-MAUDE	Bangladesh	Chittagong	23.8368	90.2774	22.7121	91.7303	2016	ERR2591571	RCN02427	AS-S-FE	89.99	TRUE	Analysis_set	sWGA	FALSE
RCN02437	1148-PF-BD-MAUDE	Bangladesh	Chittagong	23.8368	90.2774	22.7121	91.7303	2016	ERR2591572	RCN02437	AS-S-FE	89.22	TRUE	Analysis_set	sWGA	FALSE
RCN02443	1148-PF-BD-MAUDE	Bangladesh	Chittagong	23.8368	90.2774	22.7121	91.7303	2016	ERR2591573	RCN02443	AS-S-FE	79.92	TRUE	Analysis_set	sWGA	FALSE
RCN02444	1148-PF-BD-MAUDE	Bangladesh	Chittagong	23.8368	90.2774	22.7121	91.7303	2016	ERR2591574	RCN02444	AS-S-FE	0.08	FALSE	Mixed_species	sWGA	FALSE
RCN02446	1148-PF-BD-MAUDE	Bangladesh	Chittagong	23.8368	90.2774	22.7121	91.7303	2016	ERR2591575	RCN02446	AS-S-FE	88.38	TRUE	Analysis_set	sWGA	FALSE
RCN02449	1148-PF-BD-MAUDE	Bangladesh	Chittagong	23.8368	90.2774	22.7121	91.7303	2016	ERR2591576	RCN02449	AS-S-FE	89.5	TRUE	Analysis_set	sWGA	FALSE
RCN02450	1148-PF-BD-MAUDE	Bangladesh	Chittagong	23.8368	90.2774	22.7121	91.7303	2016	ERR2591577	RCN02450	AS-S-FE	21.62	FALSE	Low_coverage	sWGA	FALSE
RCN02451	1148-PF-BD-MAUDE	Bangladesh	Chittagong	23.8368	90.2774	22.7121	91.7303	2016	ERR2591578	RCN02451	AS-S-FE	0.02	FALSE	Low_coverage	sWGA	FALSE
RCN02452	1148-PF-BD-MAUDE	Bangladesh	Chittagong	23.8368	90.2774	22.7121	91.7303	2016	ERR2591579	RCN02452	AS-S-FE	90.06	TRUE	Analysis_set	sWGA	FALSE
RCN02453	1148-PF-BD-MAUDE	Bangladesh	Chittagong	23.8368	90.2774	22.7121	91.7303	2016	ERR2591580	RCN02453	AS-S-FE	89.61	TRUE	Analysis_set	sWGA	FALSE
RCN02454	1148-PF-BD-MAUDE	Bangladesh	Chittagong	23.8368	90.2774	22.7121	91.7303	2016	ERR2591581	RCN02454	AS-S-FE	88.69	TRUE	Analysis_set	sWGA	FALSE
RCN02455	1148-PF-BD-MAUDE	Bangladesh	Chittagong	23.8368	90.2774	22.7121	91.7303	2016	ERR2591582	RCN02455	AS-S-FE	76.85	TRUE	Analysis_set	sWGA	FALSE
RCN02456	1148-PF-BD-MAUDE	Bangladesh	Chittagong	23.8368	90.2774	22.7121	91.7303	2016	ERR2525607	RCN02456	AS-S-FE	63.58	TRUE	Analysis_set	sWGA	FALSE
RCN02457	1148-PF-BD-MAUDE	Bangladesh	Chittagong	23.8368	90.2774	22.7121	91.7303	2016	ERR2525608	RCN02457	AS-S-FE	89.29	TRUE	Analysis_set	sWGA	FALSE
RCN02459	1148-PF-BD-MAUDE	Bangladesh	Chittagong	23.8368	90.2774	22.7121	91.7303	2016	ERR2525609	RCN02459	AS-S-FE	89.78	TRUE	Analysis_set	sWGA	FALSE
RCN02462	1148-PF-BD-MAUDE	Bangladesh	Chittagong	23.8368	90.2774	22.7121	91.7303	2016	ERR2894077	RCN02462	AS-S-FE	89.89	TRUE	Analysis_set	sWGA	FALSE
RCN02463	1148-PF-BD-MAUDE	Bangladesh	Chittagong	23.8368	90.2774	22.7121	91.7303	2016	ERR2894087	RCN02463	AS-S-FE	90.14	TRUE	Analysis_set	sWGA	FALSE
RCN02470	1148-PF-BD-MAUDE	Bangladesh	Chittagong	23.8368	90.2774	22.7121	91.7303	2016	ERR2894090	RCN02470	AS-S-FE	89.64	TRUE	Analysis_set	sWGA	FALSE
RCN02471	1148-PF-BD-MAUDE	Bangladesh	Chittagong	23.8368	90.2774	22.7121	91.7303	2016	ERR2894093	RCN02471	AS-S-FE	88.55	TRUE	Analysis_set	sWGA	FALSE
RCN02477	1148-PF-BD-MAUDE	Bangladesh	Chittagong	23.8368	90.2774	22.7121	91.7303	2016	ERR2894096	RCN02477	AS-S-FE	4.65	FALSE	Mixed_species	sWGA	FALSE
RCN02478	1148-PF-BD-MAUDE	Bangladesh	Chittagong	23.8368	90.2774	22.7121	91.7303	2016	ERR2894099	RCN02478	AS-S-FE	88.55	TRUE	Analysis_set	sWGA	FALSE
RCN02484	1148-PF-BD-MAUDE	Bangladesh	Chittagong	23.8368	90.2774	22.7121	91.7303	2016	ERR2894102	RCN02484	AS-S-FE	83.44	TRUE	Analysis_set	sWGA	FALSE
RCN02485	1148-PF-BD-MAUDE	Bangladesh	Chittagong	23.8368	90.2774	22.7121	91.7303	2016	ERR2894105	RCN02485	AS-S-FE	89.37	TRUE	Analysis_set	sWGA	FALSE
RCN02486	1148-PF-BD-MAUDE	Bangladesh	Chittagong	23.8368	90.2774	22.7121	91.7303	2016	ERR2525610	RCN02486	AS-S-FE	88.57	TRUE	Analysis_set	sWGA	FALSE
RCN02488	1148-PF-BD-MAUDE	Bangladesh	Chittagong	23.8368	90.2774	22.7121	91.7303	2016	ERR2894107	RCN02488	AS-S-FE	89.42	TRUE	Analysis_set	sWGA	FALSE
RCN02490	1148-PF-BD-MAUDE	Bangladesh	Chittagong	23.8368	90.2774	22.7121	91.7303	2016	ERR2894088	RCN02490	AS-S-FE	89.16	TRUE	Analysis_set	sWGA	FALSE
RCN02494	1148-PF-BD-MAUDE	Bangladesh	Chittagong	23.8368	90.2774	22.7121	91.7303	2016	ERR2894091	RCN02494	AS-S-FE	89.47	TRUE	Analysis_set	sWGA	FALSE
RCN02501	1148-PF-BD-MAUDE	Bangladesh	Chittagong	23.8368	90.2774	22.7121	91.7303	2016	ERR2525611	RCN02501	AS-S-FE	90.24	TRUE	Analysis_set	sWGA	FALSE
RCN02503	1148-PF-BD-MAUDE	Bangladesh	Chittagong	23.8368	90.2774	22.7121	91.7303	2016	ERR2894094	RCN02503	AS-S-FE	89.37	TRUE	Analysis_set	sWGA	FALSE
RCN02508	1148-PF-BD-MAUDE	Bangladesh	Chittagong	23.8368	90.2774	22.7121	91.7303	2016	ERR2894097	RCN02508	AS-S-FE	89.35	TRUE	Analysis_set	sWGA	FALSE
RCN02512	1148-PF-BD-MAUDE	Bangladesh	Chittagong	23.8368	90.2774	22.7121	91.7303	2016	ERR2525612	RCN02512	AS-S-FE	17.69	FALSE	Low_coverage	sWGA	FALSE
RCN02513	1148-PF-BD-MAUDE	Bangladesh	Chittagong	23.8368	90.2774	22.7121	91.7303	2016	ERR2525613	RCN02513	AS-S-FE	11.07	FALSE	Low_coverage	sWGA	FALSE
RCN02514	1148-PF-BD-MAUDE	Bangladesh	Chittagong	23.8368	90.2774	22.7121	91.7303	2016	ERR2525614	RCN02514	AS-S-FE	12.32	FALSE	Low_coverage	sWGA	FALSE
RCN02515	1148-PF-BD-MAUDE	Bangladesh	Chittagong	23.8368	90.2774	22.7121	91.7303	2016	ERR2525615	RCN02515	AS-S-FE	88.89	TRUE	Analysis_set	sWGA	FALSE
RCN02516	1148-PF-BD-MAUDE	Bangladesh	Chittagong	23.8368	90.2774	22.7121	91.7303	2016	ERR2525616	RCN02516	AS-S-FE	87.32	TRUE	Analysis_set	sWGA	FALSE
RCN02517	1148-PF-BD-MAUDE	Bangladesh	Chittagong	23.8368	90.2774	22.7121	91.7303	2016	ERR2525617	RCN02517	AS-S-FE	90.01	TRUE	Analysis_set	sWGA	FALSE
RCN02518	1148-PF-BD-MAUDE	Bangladesh	Chittagong	23.8368	90.2774	22.7121	91.7303	2016	ERR2525618	RCN02518	AS-S-FE	5.56	FALSE	Low_coverage	sWGA	FALSE
RCN02519	1148-PF-BD-MAUDE	Bangladesh	Chittagong	23.8368	90.2774	22.7121	91.7303	2016	ERR2525619	RCN02519	AS-S-FE	74.49	TRUE	Analysis_set	sWGA	FALSE
RCN02520	1148-PF-BD-MAUDE	Bangladesh	Chittagong	23.8368	90.2774	22.7121	91.7303	2016	ERR2525620	RCN02520	AS-S-FE	84.54	TRUE	Analysis_set	sWGA	FALSE
RCN02521	1148-PF-BD-MAUDE	Bangladesh	Chittagong	23.8368	90.2774	22.7121	91.7303	2015	ERR2525621	RCN02521	AS-S-FE	89.78	TRUE	Analysis_set	sWGA	FALSE
RCN02522	1148-PF-BD-MAUDE	Bangladesh	Chittagong	23.8368	90.2774	22.7121	91.7303	2015	ERR2525622	RCN02522	AS-S-FE	74.78	TRUE	Analysis_set	sWGA	FALSE
RCN02524	1148-PF-BD-MAUDE	Bangladesh	Chittagong	23.8368	90.2774	22.7121	91.7303	2016	ERR2525623	RCN02524	AS-S-FE	88.55	TRUE	Analysis_set	sWGA	FALSE
RCN02525	1148-PF-BD-MAUDE	Bangladesh	Chittagong	23.8368	90.2774	22.7121	91.7303	2016	ERR2525624	RCN02525	AS-S-FE	87.58	TRUE	Analysis_set	sWGA	FALSE
RCN02526	1148-PF-BD-MAUDE	Bangladesh	Chittagong	23.8368	90.2774	22.7121	91.7303	2016	ERR2525625	RCN02526	AS-S-FE	90.14	TRUE	Analysis_set	sWGA	FALSE
RCN02527	1148-PF-BD-MAUDE	Bangladesh	Chittagong	23.8368	90.2774	22.7121	91.7303	2016	ERR2525626	RCN02527	AS-S-FE	79.78	TRUE	Analysis_set	sWGA	FALSE
RCN02528	1148-PF-BD-MAUDE	Bangladesh	Chittagong	23.8368	90.2774	22.7121	91.7303	2016	ERR2525627	RCN02528	AS-S-FE	88.88	TRUE	Analysis_set	sWGA	FALSE
RCN02529	1148-PF-BD-MAUDE	Bangladesh	Chittagong	23.8368	90.2774	22.7121	91.7303	2016	ERR2525628	RCN02529	AS-S-FE	89.48	TRUE	Analysis_set	sWGA	FALSE
RCN02530	1148-PF-BD-MAUDE	Bangladesh	Chittagong	23.8368	90.2774	22.7121	91.7303	2016	ERR2525629	RCN02530	AS-S-FE	89.01	TRUE	Analysis_set	sWGA	FALSE
RCN02531	1148-PF-BD-MAUDE	Bangladesh	Chittagong	23.8368	90.2774	22.7121	91.7303	2016	ERR2525630	RCN02531	AS-S-FE	86.89	TRUE	Analysis_set	sWGA	FALSE
RCN02532	1148-PF-BD-MAUDE	Bangladesh	Chittagong	23.8368	90.2774	22.7121	91.7303	2016	ERR2525631	RCN02532	AS-S-FE	90.34	TRUE	Analysis_set	sWGA	FALSE
RCN02533	1148-PF-BD-MAUDE	Bangladesh	Chittagong	23.8368	90.2774	22.7121	91.7303	2016	ERR2525632	RCN02533	AS-S-FE	84.95	TRUE	Analysis_set	sWGA	FALSE
RCN02534	1148-PF-BD-MAUDE	Bangladesh	Chittagong	23.8368	90.2774	22.7121	91.7303	2016	ERR2525633	RCN02534	AS-S-FE	89.24	TRUE	Analysis_set	sWGA	FALSE
RCN02535	1148-PF-BD-MAUDE	Bangladesh	Chittagong	23.8368	90.2774	22.7121	91.7303	2016	ERR2525634	RCN02535	AS-S-FE	90.23	TRUE	Analysis_set	sWGA	FALSE
RCN02536	1148-PF-BD-MAUDE	Bangladesh	Chittagong	23.8368	90.2774	22.7121	91.7303	2016	ERR2525635	RCN02536	AS-S-FE	36.53	FALSE	Low_coverage	sWGA	FALSE
RCN02537	1148-PF-BD-MAUDE	Bangladesh	Chittagong	23.8368	90.2774	22.7121	91.7303	2016	ERR2525636	RCN02537	AS-S-FE	89.94	TRUE	Analysis_set	sWGA	FALSE
RCN02538	1148-PF-BD-MAUDE	Bangladesh	Chittagong	23.8368	90.2774	22.7121	91.7303	2016	ERR2525637	RCN02538	AS-S-FE	87.79	TRUE	Analysis_set	sWGA	FALSE
RCN02539	1148-PF-BD-MAUDE	Bangladesh	Chittagong	23.8368	90.2774	22.7121	91.7303	2016	ERR2525638	RCN02539	AS-S-FE	89.13	TRUE	Analysis_set	sWGA	FALSE
RCN02540	1148-PF-BD-MAUDE	Bangladesh	Chittagong	23.8368	90.2774	22.7121	91.7303	2016	ERR2525639	RCN02540	AS-S-FE	89.76	TRUE	Analysis_set	sWGA	FALSE
RCN02541	1148-PF-BD-MAUDE	Bangladesh	Chittagong	23.8368	90.2774	22.7121	91.7303	2016	ERR2525640	RCN02541	AS-S-FE	88.64	TRUE	Analysis_set	sWGA	FALSE
RCN02542	1148-PF-BD-MAUDE	Bangladesh	Chittagong	23.8368	90.2774	22.7121	91.7303	2016	ERR2525641	RCN02542	AS-S-FE	87.13	TRUE	Analysis_set	sWGA	FALSE
RCN02543	1148-PF-BD-MAUDE	Bangladesh	Chittagong	23.8368	90.2774	22.7121	91.7303	2016	ERR2525642	RCN02543	AS-S-FE	90.42	TRUE	Analysis_set	sWGA	FALSE
RCN02544	1148-PF-BD-MAUDE	Bangladesh	Chittagong	23.8368	90.2774	22.7121	91.7303	2016	ERR2525643	RCN02544	AS-S-FE	54.11	TRUE	Analysis_set	sWGA	FALSE
RCN02545	1148-PF-BD-MAUDE	Bangladesh	Chittagong	23.8368	90.2774	22.7121	91.7303	2016	ERR2525644	RCN02545	AS-S-FE	89.93	TRUE	Analysis_set	sWGA	FALSE
RCN02546	1148-PF-BD-MAUDE	Bangladesh	Chittagong	23.8368	90.2774	22.7121	91.7303	2016	ERR2525645	RCN02546	AS-S-FE	90.01	TRUE	Analysis_set	sWGA	FALSE
RCN02547	1148-PF-BD-MAUDE	Bangladesh	Chittagong	23.8368	90.2774	22.7121	91.7303	2016	ERR2525646	RCN02547	AS-S-FE	89.82	TRUE	Analysis_set	sWGA	FALSE
RCN02548	1148-PF-BD-MAUDE	Bangladesh	Chittagong	23.8368	90.2774	22.7121	91.7303	2016	ERR2525647	RCN02548	AS-S-FE	90.16	TRUE	Analysis_set	sWGA	FALSE
RCN02549	1148-PF-BD-MAUDE	Bangladesh	Chittagong	23.8368	90.2774	22.7121	91.7303	2016	ERR2525648	RCN02549	AS-S-FE	89.75	TRUE	Analysis_set	sWGA	FALSE
RCN02550	1148-PF-BD-MAUDE	Bangladesh	Chittagong	23.8368	90.2774	22.7121	91.7303	2016	ERR2525649	RCN02550	AS-S-FE	90.19	TRUE	Analysis_set	sWGA	FALSE
RCN02551	1148-PF-BD-MAUDE	Bangladesh	Chittagong	23.8368	90.2774	22.7121	91.7303	2016	ERR2525650	RCN02551	AS-S-FE	90.29	TRUE	Analysis_set	sWGA	FALSE
RCN02552	1148-PF-BD-MAUDE	Bangladesh	Chittagong	23.8368	90.2774	22.7121	91.7303	2016	ERR2525651	RCN02552	AS-S-FE	90.04	TRUE	Analysis_set	sWGA	FALSE
RCN02553	1148-PF-BD-MAUDE	Bangladesh	Chittagong	23.8368	90.2774	22.7121	91.7303	2016	ERR2525652	RCN02553	AS-S-FE	90.07	TRUE	Analysis_set	sWGA	FALSE
RCN02554	1148-PF-BD-MAUDE	Bangladesh	Chittagong	23.8368	90.2774	22.7121	91.7303	2016	ERR2525653	RCN02554	AS-S-FE	90.57	TRUE	Analysis_set	sWGA	FALSE
RCN02555	1148-PF-BD-MAUDE	Bangladesh	Chittagong	23.8368	90.2774	22.7121	91.7303	2016	ERR2525654	RCN02555	AS-S-FE	90.05	TRUE	Analysis_set	sWGA	FALSE
RCN02556	1148-PF-BD-MAUDE	Bangladesh	Chittagong	23.8368	90.2774	22.7121	91.7303	2016	ERR2525655	RCN02556	AS-S-FE	90.22	TRUE	Analysis_set	sWGA	FALSE
RCN02557	1148-PF-BD-MAUDE	Bangladesh	Chittagong	23.8368	90.2774	22.7121	91.7303	2016	ERR2525656	RCN02557	AS-S-FE	89.72	TRUE	Analysis_set	sWGA	FALSE
RCN02558	1148-PF-BD-MAUDE	Bangladesh	Chittagong	23.8368	90.2774	22.7121	91.7303	2016	ERR2525657	RCN02558	AS-S-FE	89.89	TRUE	Analysis_set	sWGA	FALSE
RCN02559	1148-PF-BD-MAUDE	Bangladesh	Chittagong	23.8368	90.2774	22.7121	91.7303	2016	ERR2525658	RCN02559	AS-S-FE	89.91	TRUE	Analysis_set	sWGA	FALSE
RCN02560	1148-PF-BD-MAUDE	Bangladesh	Chittagong	23.8368	90.2774	22.7121	91.7303	2016	ERR2525659	RCN02560	AS-S-FE	89.06	TRUE	Analysis_set	sWGA	FALSE
RCN02562	1148-PF-BD-MAUDE	Bangladesh	Chittagong	23.8368	90.2774	22.7121	91.7303	2016	ERR2525660	RCN02562	AS-S-FE	90.87	TRUE	Analysis_set	sWGA	FALSE
RCN02563	1148-PF-BD-MAUDE	Bangladesh	Chittagong	23.8368	90.2774	22.7121	91.7303	2016	ERR2525661	RCN02563	AS-S-FE	90.27	TRUE	Analysis_set	sWGA	FALSE
RCN02564	1148-PF-BD-MAUDE	Bangladesh	Chittagong	23.8368	90.2774	22.7121	91.7303	2016	ERR2525662	RCN02564	AS-S-FE	90.74	TRUE	Analysis_set	sWGA	FALSE
RCN02565	1148-PF-BD-MAUDE	Bangladesh	Chittagong	23.8368	90.2774	22.7121	91.7303	2016	ERR2525663	RCN02565	AS-S-FE	90.67	TRUE	Analysis_set	sWGA	FALSE
RCN02566	1148-PF-BD-MAUDE	Bangladesh	Chittagong	23.8368	90.2774	22.7121	91.7303	2016	ERR2525664	RCN02566	AS-S-FE	90.41	TRUE	Analysis_set	sWGA	FALSE
RCN02567	1148-PF-BD-MAUDE	Bangladesh	Chittagong	23.8368	90.2774	22.7121	91.7303	2016	ERR2525665	RCN02567	AS-S-FE	90.35	TRUE	Analysis_set	sWGA	FALSE
RCN02568	1148-PF-BD-MAUDE	Bangladesh	Chittagong	23.8368	90.2774	22.7121	91.7303	2016	ERR2525666	RCN02568	AS-S-FE	90.28	TRUE	Analysis_set	sWGA	FALSE
RCN02569	1148-PF-BD-MAUDE	Bangladesh	Chittagong	23.8368	90.2774	22.7121	91.7303	2016	ERR2525667	RCN02569	AS-S-FE	3.73	FALSE	Low_coverage	sWGA	FALSE
RCN02570	1148-PF-BD-MAUDE	Bangladesh	Chittagong	23.8368	90.2774	22.7121	91.7303	2016	ERR2525668	RCN02570	AS-S-FE	20.57	FALSE	Low_coverage	sWGA	FALSE
RCN02571	1148-PF-BD-MAUDE	Bangladesh	Chittagong	23.8368	90.2774	22.7121	91.7303	2016	ERR2525669	RCN02571	AS-S-FE	90.07	TRUE	Analysis_set	sWGA	FALSE
RCN02572	1148-PF-BD-MAUDE	Bangladesh	Chittagong	23.8368	90.2774	22.7121	91.7303	2016	ERR2525670	RCN02572	AS-S-FE	90.39	TRUE	Analysis_set	sWGA	FALSE
RCN02573	1148-PF-BD-MAUDE	Bangladesh	Chittagong	23.8368	90.2774	22.7121	91.7303	2016	ERR2525671	RCN02573	AS-S-FE	89.49	TRUE	Analysis_set	sWGA	FALSE
RCN02574	1148-PF-BD-MAUDE	Bangladesh	Chittagong	23.8368	90.2774	22.7121	91.7303	2016	ERR2525672	RCN02574	AS-S-FE	90.44	TRUE	Analysis_set	sWGA	FALSE
RCN02575	1148-PF-BD-MAUDE	Bangladesh	Chittagong	23.8368	90.2774	22.7121	91.7303	2016	ERR2525673	RCN02575	AS-S-FE	1.97	FALSE	Low_coverage	sWGA	FALSE
RCN02577	1148-PF-BD-MAUDE	Bangladesh	Chittagong	23.8368	90.2774	22.7121	91.7303	2016	ERR2525674	RCN02577	AS-S-FE	89.06	TRUE	Analysis_set	sWGA	FALSE
RCN02578	1148-PF-BD-MAUDE	Bangladesh	Chittagong	23.8368	90.2774	22.7121	91.7303	2016	ERR2525675	RCN02578	AS-S-FE	90.44	TRUE	Analysis_set	sWGA	FALSE
RCN02579	1148-PF-BD-MAUDE	Bangladesh	Chittagong	23.8368	90.2774	22.7121	91.7303	2016	ERR2525676	RCN02579	AS-S-FE	89.49	TRUE	Analysis_set	sWGA	FALSE
RCN02580	1148-PF-BD-MAUDE	Bangladesh	Chittagong	23.8368	90.2774	22.7121	91.7303	2016	ERR2525677	RCN02580	AS-S-FE	89.05	TRUE	Analysis_set	sWGA	FALSE
RCN02581	1148-PF-BD-MAUDE	Bangladesh	Chittagong	23.8368	90.2774	22.7121	91.7303	2016	ERR2525678	RCN02581	AS-S-FE	89.52	TRUE	Analysis_set	sWGA	FALSE
RCN02582	1148-PF-BD-MAUDE	Bangladesh	Chittagong	23.8368	90.2774	22.7121	91.7303	2016	ERR2525679	RCN02582	AS-S-FE	90.18	TRUE	Analysis_set	sWGA	FALSE
RCN02585	1148-PF-BD-MAUDE	Bangladesh	Chittagong	23.8368	90.2774	22.7121	91.7303	2016	ERR2525680	RCN02585	AS-S-FE	91.06	TRUE	Analysis_set	sWGA	FALSE
RCN02586	1148-PF-BD-MAUDE	Bangladesh	Chittagong	23.8368	90.2774	22.7121	91.7303	2016	ERR2525681	RCN02586	AS-S-FE	91.18	TRUE	Analysis_set	sWGA	FALSE
RCN02587	1148-PF-BD-MAUDE	Bangladesh	Chittagong	23.8368	90.2774	22.7121	91.7303	2016	ERR2525682	RCN02587	AS-S-FE	89.92	TRUE	Analysis_set	sWGA	FALSE
RCN02588	1148-PF-BD-MAUDE	Bangladesh	Chittagong	23.8368	90.2774	22.7121	91.7303	2016	ERR2525683	RCN02588	AS-S-FE	89.44	TRUE	Analysis_set	sWGA	FALSE
RCN02589	1148-PF-BD-MAUDE	Bangladesh	Chittagong	23.8368	90.2774	22.7121	91.7303	2016	ERR2525684	RCN02589	AS-S-FE	90.34	TRUE	Analysis_set	sWGA	FALSE
RCN02590	1148-PF-BD-MAUDE	Bangladesh	Chittagong	23.8368	90.2774	22.7121	91.7303	2016	ERR2591656	RCN02590	AS-S-FE	89.78	TRUE	Analysis_set	sWGA	FALSE
RCN02591	1148-PF-BD-MAUDE	Bangladesh	Chittagong	23.8368	90.2774	22.7121	91.7303	2016	ERR2525685	RCN02591	AS-S-FE	85.25	TRUE	Analysis_set	sWGA	FALSE
RCN02592	1148-PF-BD-MAUDE	Bangladesh	Chittagong	23.8368	90.2774	22.7121	91.7303	2016	ERR2525686	RCN02592	AS-S-FE	90.26	TRUE	Analysis_set	sWGA	FALSE
RCN02593	1148-PF-BD-MAUDE	Bangladesh	Chittagong	23.8368	90.2774	22.7121	91.7303	2016	ERR2525687	RCN02593	AS-S-FE	90.25	TRUE	Analysis_set	sWGA	FALSE
RCN02594	1148-PF-BD-MAUDE	Bangladesh	Chittagong	23.8368	90.2774	22.7121	91.7303	2016	ERR2525688	RCN02594	AS-S-FE	90.38	TRUE	Analysis_set	sWGA	FALSE
RCN02595	1148-PF-BD-MAUDE	Bangladesh	Chittagong	23.8368	90.2774	22.7121	91.7303	2016	ERR2525689	RCN02595	AS-S-FE	8.72	FALSE	Low_coverage	sWGA	FALSE
RCN02596	1148-PF-BD-MAUDE	Bangladesh	Chittagong	23.8368	90.2774	22.7121	91.7303	2016	ERR2525690	RCN02596	AS-S-FE	84.16	TRUE	Analysis_set	sWGA	FALSE
RCN02598	1148-PF-BD-MAUDE	Bangladesh	Chittagong	23.8368	90.2774	22.7121	91.7303	2016	ERR2525691	RCN02598	AS-S-FE	89.45	TRUE	Analysis_set	sWGA	FALSE
RCN02599	1148-PF-BD-MAUDE	Bangladesh	Chittagong	23.8368	90.2774	22.7121	91.7303	2016	ERR2525692	RCN02599	AS-S-FE	90.24	TRUE	Analysis_set	sWGA	FALSE
RCN02600	1148-PF-BD-MAUDE	Bangladesh	Chittagong	23.8368	90.2774	22.7121	91.7303	2016	ERR2525693	RCN02600	AS-S-FE	29.13	FALSE	Low_coverage	sWGA	FALSE
RCN02601	1148-PF-BD-MAUDE	Bangladesh	Chittagong	23.8368	90.2774	22.7121	91.7303	2016	ERR2525694	RCN02601	AS-S-FE	89.93	TRUE	Analysis_set	sWGA	FALSE
RCN02602	1148-PF-BD-MAUDE	Bangladesh	Chittagong	23.8368	90.2774	22.7121	91.7303	2016	ERR2525695	RCN02602	AS-S-FE	88.67	TRUE	Analysis_set	sWGA	FALSE
RCN02603	1148-PF-BD-MAUDE	Bangladesh	Chittagong	23.8368	90.2774	22.7121	91.7303	2016	ERR2525696	RCN02603	AS-S-FE	31.07	FALSE	Low_coverage	sWGA	FALSE
RCN02604	1148-PF-BD-MAUDE	Bangladesh	Chittagong	23.8368	90.2774	22.7121	91.7303	2016	ERR2525697	RCN02604	AS-S-FE	6.89	FALSE	Low_coverage	sWGA	FALSE
RCN02605	1148-PF-BD-MAUDE	Bangladesh	Chittagong	23.8368	90.2774	22.7121	91.7303	2016	ERR2525698	RCN02605	AS-S-FE	88.97	TRUE	Analysis_set	sWGA	FALSE
RCN02606	1148-PF-BD-MAUDE	Bangladesh	Chittagong	23.8368	90.2774	22.7121	91.7303	2016	ERR2525699	RCN02606	AS-S-FE	89.83	TRUE	Analysis_set	sWGA	FALSE
RCN02607	1148-PF-BD-MAUDE	Bangladesh	Chittagong	23.8368	90.2774	22.7121	91.7303	2016	ERR2525700	RCN02607	AS-S-FE	68.35	TRUE	Analysis_set	sWGA	FALSE
RCN02608	1148-PF-BD-MAUDE	Bangladesh	Chittagong	23.8368	90.2774	22.7121	91.7303	2016	ERR2525701	RCN02608	AS-S-FE	67.9	TRUE	Analysis_set	sWGA	FALSE
RCN02609	1148-PF-BD-MAUDE	Bangladesh	Chittagong	23.8368	90.2774	22.7121	91.7303	2016	ERR2525702	RCN02609	AS-S-FE	88.84	TRUE	Analysis_set	sWGA	FALSE
RCN02610	1148-PF-BD-MAUDE	Bangladesh	Chittagong	23.8368	90.2774	22.7121	91.7303	2016	ERR2525703	RCN02610	AS-S-FE	24.51	FALSE	Low_coverage	sWGA	FALSE
RCN02611	1148-PF-BD-MAUDE	Bangladesh	Chittagong	23.8368	90.2774	22.7121	91.7303	2016	ERR2525704	RCN02611	AS-S-FE	88.94	TRUE	Analysis_set	sWGA	FALSE
RCN02612	1148-PF-BD-MAUDE	Bangladesh	Chittagong	23.8368	90.2774	22.7121	91.7303	2016	ERR2525705	RCN02612	AS-S-FE	63.12	TRUE	Analysis_set	sWGA	FALSE
RCN02613	1148-PF-BD-MAUDE	Bangladesh	Chittagong	23.8368	90.2774	22.7121	91.7303	2016	ERR2525706	RCN02613	AS-S-FE	89.56	TRUE	Analysis_set	sWGA	FALSE
RCN02614	1148-PF-BD-MAUDE	Bangladesh	Chittagong	23.8368	90.2774	22.7121	91.7303	2016	ERR2525707	RCN02614	AS-S-FE	88.12	TRUE	Analysis_set	sWGA	FALSE
RCN02615	1148-PF-BD-MAUDE	Bangladesh	Chittagong	23.8368	90.2774	22.7121	91.7303	2016	ERR2525708	RCN02615	AS-S-FE	89.98	TRUE	Analysis_set	sWGA	FALSE
RCN02616	1148-PF-BD-MAUDE	Bangladesh	Chittagong	23.8368	90.2774	22.7121	91.7303	2016	ERR2525709	RCN02616	AS-S-FE	89.69	TRUE	Analysis_set	sWGA	FALSE
RCN02617	1148-PF-BD-MAUDE	Bangladesh	Chittagong	23.8368	90.2774	22.7121	91.7303	2016	ERR2591657	RCN02617	AS-S-FE	89.62	TRUE	Analysis_set	sWGA	FALSE
RCN02619	1148-PF-BD-MAUDE	Bangladesh	Chittagong	23.8368	90.2774	22.7121	91.7303	2016	ERR2525710	RCN02619	AS-S-FE	89.46	TRUE	Analysis_set	sWGA	FALSE
RCN02620	1148-PF-BD-MAUDE	Bangladesh	Chittagong	23.8368	90.2774	22.7121	91.7303	2016	ERR2525711	RCN02620	AS-S-FE	89.71	TRUE	Analysis_set	sWGA	FALSE
RCN02621	1148-PF-BD-MAUDE	Bangladesh	Chittagong	23.8368	90.2774	22.7121	91.7303	2016	ERR2525712	RCN02621	AS-S-FE	90.4	TRUE	Analysis_set	sWGA	FALSE
RCN02622	1148-PF-BD-MAUDE	Bangladesh	Chittagong	23.8368	90.2774	22.7121	91.7303	2016	ERR2525713	RCN02622	AS-S-FE	2.54	FALSE	Low_coverage	sWGA	FALSE
RCN02623	1148-PF-BD-MAUDE	Bangladesh	Chittagong	23.8368	90.2774	22.7121	91.7303	2016	ERR2525714	RCN02623	AS-S-FE	0.15	FALSE	Low_coverage	sWGA	FALSE
RCN02624	1148-PF-BD-MAUDE	Bangladesh	Chittagong	23.8368	90.2774	22.7121	91.7303	2016	ERR2525715	RCN02624	AS-S-FE	87.44	TRUE	Analysis_set	sWGA	FALSE
RCN02625	1148-PF-BD-MAUDE	Bangladesh	Chittagong	23.8368	90.2774	22.7121	91.7303	2016	ERR2525716	RCN02625	AS-S-FE	1.14	FALSE	Low_coverage	sWGA	FALSE
RCN02626	1148-PF-BD-MAUDE	Bangladesh	Chittagong	23.8368	90.2774	22.7121	91.7303	2016	ERR2525717	RCN02626	AS-S-FE	88.56	TRUE	Analysis_set	sWGA	FALSE
RCN02627	1148-PF-BD-MAUDE	Bangladesh	Chittagong	23.8368	90.2774	22.7121	91.7303	2016	ERR2525718	RCN02627	AS-S-FE	3.77	FALSE	Low_coverage	sWGA	FALSE
RCN02628	1148-PF-BD-MAUDE	Bangladesh	Chittagong	23.8368	90.2774	22.7121	91.7303	2016	ERR2525719	RCN02628	AS-S-FE	89.35	TRUE	Analysis_set	sWGA	FALSE
RCN02629	1148-PF-BD-MAUDE	Bangladesh	Chittagong	23.8368	90.2774	22.7121	91.7303	2016	ERR2525720	RCN02629	AS-S-FE	88.44	TRUE	Analysis_set	sWGA	FALSE
RCN02630	1148-PF-BD-MAUDE	Bangladesh	Chittagong	23.8368	90.2774	22.7121	91.7303	2016	ERR2525721	RCN02630	AS-S-FE	89.31	TRUE	Analysis_set	sWGA	FALSE
RCN02631	1148-PF-BD-MAUDE	Bangladesh	Chittagong	23.8368	90.2774	22.7121	91.7303	2016	ERR2525722	RCN02631	AS-S-FE	6.56	FALSE	Mixed_species	sWGA	FALSE
RCN02632	1148-PF-BD-MAUDE	Bangladesh	Chittagong	23.8368	90.2774	22.7121	91.7303	2016	ERR2525723	RCN02632	AS-S-FE	90.01	TRUE	Analysis_set	sWGA	FALSE
RCN02633	1148-PF-BD-MAUDE	Bangladesh	Chittagong	23.8368	90.2774	22.7121	91.7303	2016	ERR2525724	RCN02633	AS-S-FE	89.93	TRUE	Analysis_set	sWGA	FALSE
RCN02634	1148-PF-BD-MAUDE	Bangladesh	Chittagong	23.8368	90.2774	22.7121	91.7303	2016	ERR2525775	RCN02634	AS-S-FE	77.76	TRUE	Analysis_set	sWGA	FALSE
RCN02635	1148-PF-BD-MAUDE	Bangladesh	Chittagong	23.8368	90.2774	22.7121	91.7303	2016	ERR2525776	RCN02635	AS-S-FE	70.03	TRUE	Analysis_set	sWGA	FALSE
RCN02636	1148-PF-BD-MAUDE	Bangladesh	Chittagong	23.8368	90.2774	22.7121	91.7303	2016	ERR2525777	RCN02636	AS-S-FE	87.97	TRUE	Analysis_set	sWGA	FALSE
RCN02637	1148-PF-BD-MAUDE	Bangladesh	Chittagong	23.8368	90.2774	22.7121	91.7303	2016	ERR2525778	RCN02637	AS-S-FE	89.01	TRUE	Analysis_set	sWGA	FALSE
RCN02638	1148-PF-BD-MAUDE	Bangladesh	Chittagong	23.8368	90.2774	22.7121	91.7303	2016	ERR2525779	RCN02638	AS-S-FE	88.88	TRUE	Analysis_set	sWGA	FALSE
RCN02639	1148-PF-BD-MAUDE	Bangladesh	Chittagong	23.8368	90.2774	22.7121	91.7303	2016	ERR2525780	RCN02639	AS-S-FE	90.1	TRUE	Analysis_set	sWGA	FALSE
RCN02640	1148-PF-BD-MAUDE	Bangladesh	Chittagong	23.8368	90.2774	22.7121	91.7303	2016	ERR2525781	RCN02640	AS-S-FE	88.97	TRUE	Analysis_set	sWGA	FALSE
RCN02641	1148-PF-BD-MAUDE	Bangladesh	Chittagong	23.8368	90.2774	22.7121	91.7303	2016	ERR2525782	RCN02641	AS-S-FE	87.35	TRUE	Analysis_set	sWGA	FALSE
RCN02642	1148-PF-BD-MAUDE	Bangladesh	Chittagong	23.8368	90.2774	22.7121	91.7303	2016	ERR2525783	RCN02642	AS-S-FE	89.91	TRUE	Analysis_set	sWGA	FALSE
RCN02643	1148-PF-BD-MAUDE	Bangladesh	Chittagong	23.8368	90.2774	22.7121	91.7303	2016	ERR2525784	RCN02643	AS-S-FE	89.63	TRUE	Analysis_set	sWGA	FALSE
RCN02644	1148-PF-BD-MAUDE	Bangladesh	Chittagong	23.8368	90.2774	22.7121	91.7303	2016	ERR2525785	RCN02644	AS-S-FE	89.48	TRUE	Analysis_set	sWGA	FALSE
RCN02645	1148-PF-BD-MAUDE	Bangladesh	Chittagong	23.8368	90.2774	22.7121	91.7303	2016	ERR2525786	RCN02645	AS-S-FE	89.1	TRUE	Analysis_set	sWGA	FALSE
RCN02646	1148-PF-BD-MAUDE	Bangladesh	Chittagong	23.8368	90.2774	22.7121	91.7303	2016	ERR2525787	RCN02646	AS-S-FE	87.62	TRUE	Analysis_set	sWGA	FALSE
RCN02647	1148-PF-BD-MAUDE	Bangladesh	Chittagong	23.8368	90.2774	22.7121	91.7303	2016	ERR2525788	RCN02647	AS-S-FE	89.87	TRUE	Analysis_set	sWGA	FALSE
RCN02648	1148-PF-BD-MAUDE	Bangladesh	Chittagong	23.8368	90.2774	22.7121	91.7303	2016	ERR2525789	RCN02648	AS-S-FE	89.59	TRUE	Analysis_set	sWGA	FALSE
RCN02649	1148-PF-BD-MAUDE	Bangladesh	Chittagong	23.8368	90.2774	22.7121	91.7303	2016	ERR2525790	RCN02649	AS-S-FE	55.24	TRUE	Analysis_set	sWGA	FALSE
RCN02650	1148-PF-BD-MAUDE	Bangladesh	Chittagong	23.8368	90.2774	22.7121	91.7303	2016	ERR2525791	RCN02650	AS-S-FE	87.98	TRUE	Analysis_set	sWGA	FALSE
RCN02651	1148-PF-BD-MAUDE	Bangladesh	Chittagong	23.8368	90.2774	22.7121	91.7303	2016	ERR2525792	RCN02651	AS-S-FE	89.78	TRUE	Analysis_set	sWGA	FALSE
RCN02652	1148-PF-BD-MAUDE	Bangladesh	Chittagong	23.8368	90.2774	22.7121	91.7303	2016	ERR2525793	RCN02652	AS-S-FE	89.91	TRUE	Analysis_set	sWGA	FALSE
RCN02653	1148-PF-BD-MAUDE	Bangladesh	Chittagong	23.8368	90.2774	22.7121	91.7303	2016	ERR2525794	RCN02653	AS-S-FE	89.9	TRUE	Analysis_set	sWGA	FALSE
RCN02654	1148-PF-BD-MAUDE	Bangladesh	Chittagong	23.8368	90.2774	22.7121	91.7303	2016	ERR2525795	RCN02654	AS-S-FE	89.71	TRUE	Analysis_set	sWGA	FALSE
RCN02655	1148-PF-BD-MAUDE	Bangladesh	Chittagong	23.8368	90.2774	22.7121	91.7303	2016	ERR2525796	RCN02655	AS-S-FE	89.98	TRUE	Analysis_set	sWGA	FALSE
RCN02656	1148-PF-BD-MAUDE	Bangladesh	Chittagong	23.8368	90.2774	22.7121	91.7303	2016	ERR2525797	RCN02656	AS-S-FE	82.84	TRUE	Analysis_set	sWGA	FALSE
RCN02657	1148-PF-BD-MAUDE	Bangladesh	Chittagong	23.8368	90.2774	22.7121	91.7303	2016	ERR2525798	RCN02657	AS-S-FE	90.12	TRUE	Analysis_set	sWGA	FALSE
RCN02658	1148-PF-BD-MAUDE	Bangladesh	Chittagong	23.8368	90.2774	22.7121	91.7303	2016	ERR2525725	RCN02658	AS-S-FE	0.29	FALSE	Mixed_species	sWGA	FALSE
RCN02659	1148-PF-BD-MAUDE	Bangladesh	Chittagong	23.8368	90.2774	22.7121	91.7303	2016	ERR2525726	RCN02659	AS-S-FE	89.54	TRUE	Analysis_set	sWGA	FALSE
RCN02661	1148-PF-BD-MAUDE	Bangladesh	Chittagong	23.8368	90.2774	22.7121	91.7303	2016	ERR2525727	RCN02661	AS-S-FE	1.37	FALSE	Mixed_species	sWGA	FALSE
RCN02662	1148-PF-BD-MAUDE	Bangladesh	Chittagong	23.8368	90.2774	22.7121	91.7303	2016	ERR2525728	RCN02662	AS-S-FE	90.53	TRUE	Analysis_set	sWGA	FALSE
RCN02663	1148-PF-BD-MAUDE	Bangladesh	Chittagong	23.8368	90.2774	22.7121	91.7303	2016	ERR2525729	RCN02663	AS-S-FE	89.95	TRUE	Analysis_set	sWGA	FALSE
RCN02664	1148-PF-BD-MAUDE	Bangladesh	Chittagong	23.8368	90.2774	22.7121	91.7303	2016	ERR2525730	RCN02664	AS-S-FE	89.96	TRUE	Analysis_set	sWGA	FALSE
RCN02666	1148-PF-BD-MAUDE	Bangladesh	Chittagong	23.8368	90.2774	22.7121	91.7303	2016	ERR2525731	RCN02666	AS-S-FE	89.68	TRUE	Analysis_set	sWGA	FALSE
RCN02668	1148-PF-BD-MAUDE	Bangladesh	Chittagong	23.8368	90.2774	22.7121	91.7303	2016	ERR2525732	RCN02668	AS-S-FE	0.11	FALSE	Low_coverage	sWGA	FALSE
RCN02673	1148-PF-BD-MAUDE	Bangladesh	Chittagong	23.8368	90.2774	22.7121	91.7303	2016	ERR2525733	RCN02673	AS-S-FE	88.86	TRUE	Analysis_set	sWGA	FALSE
RCN02674	1148-PF-BD-MAUDE	Bangladesh	Chittagong	23.8368	90.2774	22.7121	91.7303	2016	ERR2525734	RCN02674	AS-S-FE	89.31	TRUE	Analysis_set	sWGA	FALSE
RCN02676	1148-PF-BD-MAUDE	Bangladesh	Chittagong	23.8368	90.2774	22.7121	91.7303	2016	ERR2525735	RCN02676	AS-S-FE	1.66	FALSE	Low_coverage	sWGA	FALSE
RCN02682	1148-PF-BD-MAUDE	Bangladesh	Chittagong	23.8368	90.2774	22.7121	91.7303	2016	ERR2525736	RCN02682	AS-S-FE	3.41	FALSE	Low_coverage	sWGA	FALSE
RCN02685	1148-PF-BD-MAUDE	Bangladesh	Chittagong	23.8368	90.2774	22.7121	91.7303	2016	ERR2525737	RCN02685	AS-S-FE	89.76	TRUE	Analysis_set	sWGA	FALSE
RCN02686	1148-PF-BD-MAUDE	Bangladesh	Chittagong	23.8368	90.2774	22.7121	91.7303	2016	ERR2525738	RCN02686	AS-S-FE	89.67	TRUE	Analysis_set	sWGA	FALSE
RCN02690	1148-PF-BD-MAUDE	Bangladesh	Chittagong	23.8368	90.2774	22.7121	91.7303	2016	ERR2525739	RCN02690	AS-S-FE	88.92	TRUE	Analysis_set	sWGA	FALSE
RCN02691	1148-PF-BD-MAUDE	Bangladesh	Chittagong	23.8368	90.2774	22.7121	91.7303	2016	ERR2525740	RCN02691	AS-S-FE	88.12	TRUE	Analysis_set	sWGA	FALSE
RCN02692	1148-PF-BD-MAUDE	Bangladesh	Chittagong	23.8368	90.2774	22.7121	91.7303	2016	ERR2525741	RCN02692	AS-S-FE	90.17	TRUE	Analysis_set	sWGA	FALSE
RCN02693	1148-PF-BD-MAUDE	Bangladesh	Chittagong	23.8368	90.2774	22.7121	91.7303	2016	ERR2525742	RCN02693	AS-S-FE	89.42	TRUE	Analysis_set	sWGA	FALSE
RCN02694	1148-PF-BD-MAUDE	Bangladesh	Chittagong	23.8368	90.2774	22.7121	91.7303	2016	ERR2525743	RCN02694	AS-S-FE	88.85	TRUE	Analysis_set	sWGA	FALSE
RCN02696	1148-PF-BD-MAUDE	Bangladesh	Chittagong	23.8368	90.2774	22.7121	91.7303	2016	ERR2525744	RCN02696	AS-S-FE	81.15	TRUE	Analysis_set	sWGA	FALSE
RCN02699	1148-PF-BD-MAUDE	Bangladesh	Chittagong	23.8368	90.2774	22.7121	91.7303	2016	ERR2525745	RCN02699	AS-S-FE	10.88	FALSE	Low_coverage	sWGA	FALSE
RCN02700	1148-PF-BD-MAUDE	Bangladesh	Chittagong	23.8368	90.2774	22.7121	91.7303	2016	ERR2525746	RCN02700	AS-S-FE	82.13	TRUE	Analysis_set	sWGA	FALSE
RCN02701	1148-PF-BD-MAUDE	Bangladesh	Chittagong	23.8368	90.2774	22.7121	91.7303	2016	ERR2525747	RCN02701	AS-S-FE	86.19	TRUE	Analysis_set	sWGA	FALSE
RCN02702	1148-PF-BD-MAUDE	Bangladesh	Chittagong	23.8368	90.2774	22.7121	91.7303	2016	ERR2525748	RCN02702	AS-S-FE	90.44	TRUE	Analysis_set	sWGA	FALSE
RCN02703	1148-PF-BD-MAUDE	Bangladesh	Chittagong	23.8368	90.2774	22.7121	91.7303	2016	ERR2525750	RCN02703	AS-S-FE	89.49	TRUE	Analysis_set	sWGA	FALSE
RCN02704	1148-PF-BD-MAUDE	Bangladesh	Chittagong	23.8368	90.2774	22.7121	91.7303	2016	ERR2525751	RCN02704	AS-S-FE	90.1	TRUE	Analysis_set	sWGA	FALSE
RCN02705	1148-PF-BD-MAUDE	Bangladesh	Chittagong	23.8368	90.2774	22.7121	91.7303	2016	ERR2525752	RCN02705	AS-S-FE	90.23	TRUE	Analysis_set	sWGA	FALSE
RCN02707	1148-PF-BD-MAUDE	Bangladesh	Chittagong	23.8368	90.2774	22.7121	91.7303	2016	ERR2525753	RCN02707	AS-S-FE	90.01	TRUE	Analysis_set	sWGA	FALSE
RCN02708	1148-PF-BD-MAUDE	Bangladesh	Chittagong	23.8368	90.2774	22.7121	91.7303	2016	ERR2525754	RCN02708	AS-S-FE	90.03	TRUE	Analysis_set	sWGA	FALSE
RCN02710	1148-PF-BD-MAUDE	Bangladesh	Chittagong	23.8368	90.2774	22.7121	91.7303	2016	ERR2525755	RCN02710	AS-S-FE	88.64	TRUE	Analysis_set	sWGA	FALSE
RCN02712	1148-PF-BD-MAUDE	Bangladesh	Chittagong	23.8368	90.2774	22.7121	91.7303	2016	ERR2525756	RCN02712	AS-S-FE	89.22	TRUE	Analysis_set	sWGA	FALSE
RCN02713	1148-PF-BD-MAUDE	Bangladesh	Chittagong	23.8368	90.2774	22.7121	91.7303	2016	ERR2525757	RCN02713	AS-S-FE	89.47	TRUE	Analysis_set	sWGA	FALSE
RCN02714	1148-PF-BD-MAUDE	Bangladesh	Chittagong	23.8368	90.2774	22.7121	91.7303	2016	ERR2525758	RCN02714	AS-S-FE	88.04	TRUE	Analysis_set	sWGA	FALSE
RCN02715	1148-PF-BD-MAUDE	Bangladesh	Chittagong	23.8368	90.2774	22.7121	91.7303	2016	ERR2525759	RCN02715	AS-S-FE	46.24	FALSE	Low_coverage	sWGA	FALSE
RCN02716	1148-PF-BD-MAUDE	Bangladesh	Chittagong	23.8368	90.2774	22.7121	91.7303	2016	ERR2525760	RCN02716	AS-S-FE	88.9	TRUE	Analysis_set	sWGA	FALSE
RCN02717	1148-PF-BD-MAUDE	Bangladesh	Chittagong	23.8368	90.2774	22.7121	91.7303	2016	ERR2525761	RCN02717	AS-S-FE	70.76	TRUE	Analysis_set	sWGA	FALSE
RCN02718	1148-PF-BD-MAUDE	Bangladesh	Chittagong	23.8368	90.2774	22.7121	91.7303	2016	ERR2525762	RCN02718	AS-S-FE	86.58	TRUE	Analysis_set	sWGA	FALSE
RCN02719	1148-PF-BD-MAUDE	Bangladesh	Chittagong	23.8368	90.2774	22.7121	91.7303	2016	ERR2525763	RCN02719	AS-S-FE	89.06	TRUE	Analysis_set	sWGA	FALSE
RCN02720	1148-PF-BD-MAUDE	Bangladesh	Chittagong	23.8368	90.2774	22.7121	91.7303	2016	ERR2525764	RCN02720	AS-S-FE	87.43	TRUE	Analysis_set	sWGA	FALSE
RCN02721	1148-PF-BD-MAUDE	Bangladesh	Chittagong	23.8368	90.2774	22.7121	91.7303	2016	ERR2525765	RCN02721	AS-S-FE	62.2	TRUE	Analysis_set	sWGA	FALSE
RCN02722	1148-PF-BD-MAUDE	Bangladesh	Chittagong	23.8368	90.2774	22.7121	91.7303	2016	ERR2525766	RCN02722	AS-S-FE	86.8	TRUE	Analysis_set	sWGA	FALSE
RCN02723	1148-PF-BD-MAUDE	Bangladesh	Chittagong	23.8368	90.2774	22.7121	91.7303	2016	ERR2525767	RCN02723	AS-S-FE	88.16	TRUE	Analysis_set	sWGA	FALSE
RCN02724	1148-PF-BD-MAUDE	Bangladesh	Chittagong	23.8368	90.2774	22.7121	91.7303	2016	ERR2525768	RCN02724	AS-S-FE	88.68	TRUE	Analysis_set	sWGA	FALSE
RCN02725	1148-PF-BD-MAUDE	Bangladesh	Chittagong	23.8368	90.2774	22.7121	91.7303	2016	ERR2525769	RCN02725	AS-S-FE	86.33	TRUE	Analysis_set	sWGA	FALSE
RCN02726	1148-PF-BD-MAUDE	Bangladesh	Chittagong	23.8368	90.2774	22.7121	91.7303	2016	ERR2525770	RCN02726	AS-S-FE	88.37	TRUE	Analysis_set	sWGA	FALSE
RCN02727	1148-PF-BD-MAUDE	Bangladesh	Chittagong	23.8368	90.2774	22.7121	91.7303	2016	ERR2525771	RCN02727	AS-S-FE	89.01	TRUE	Analysis_set	sWGA	FALSE
RCN02728	1148-PF-BD-MAUDE	Bangladesh	Chittagong	23.8368	90.2774	22.7121	91.7303	2016	ERR2525772	RCN02728	AS-S-FE	80.65	TRUE	Analysis_set	sWGA	FALSE
RCN02729	1148-PF-BD-MAUDE	Bangladesh	Chittagong	23.8368	90.2774	22.7121	91.7303	2016	ERR2525773	RCN02729	AS-S-FE	89.98	TRUE	Analysis_set	sWGA	FALSE
RCN02731	1148-PF-BD-MAUDE	Bangladesh	Chittagong	23.8368	90.2774	22.7121	91.7303	2016	ERR2525799	RCN02731	AS-S-FE	89.11	TRUE	Analysis_set	sWGA	FALSE
RCN02732	1148-PF-BD-MAUDE	Bangladesh	Chittagong	23.8368	90.2774	22.7121	91.7303	2016	ERR2525800	RCN02732	AS-S-FE	89.89	TRUE	Analysis_set	sWGA	FALSE
RCN02733	1148-PF-BD-MAUDE	Bangladesh	Chittagong	23.8368	90.2774	22.7121	91.7303	2016	ERR2525801	RCN02733	AS-S-FE	89.75	TRUE	Analysis_set	sWGA	FALSE
RCN02734	1148-PF-BD-MAUDE	Bangladesh	Chittagong	23.8368	90.2774	22.7121	91.7303	2016	ERR2525802	RCN02734	AS-S-FE	89.97	TRUE	Analysis_set	sWGA	FALSE
RCN02735	1148-PF-BD-MAUDE	Bangladesh	Chittagong	23.8368	90.2774	22.7121	91.7303	2016	ERR2525803	RCN02735	AS-S-FE	89.2	TRUE	Analysis_set	sWGA	FALSE
RCN02736	1148-PF-BD-MAUDE	Bangladesh	Chittagong	23.8368	90.2774	22.7121	91.7303	2016	ERR2525804	RCN02736	AS-S-FE	90	TRUE	Analysis_set	sWGA	FALSE
RCN02737	1148-PF-BD-MAUDE	Bangladesh	Chittagong	23.8368	90.2774	22.7121	91.7303	2016	ERR2525805	RCN02737	AS-S-FE	86.63	TRUE	Analysis_set	sWGA	FALSE
RCN02738	1148-PF-BD-MAUDE	Bangladesh	Chittagong	23.8368	90.2774	22.7121	91.7303	2016	ERR2525806	RCN02738	AS-S-FE	89.19	TRUE	Analysis_set	sWGA	FALSE
RCN02739	1148-PF-BD-MAUDE	Bangladesh	Chittagong	23.8368	90.2774	22.7121	91.7303	2016	ERR2525843	RCN02739	AS-S-FE	7.04	FALSE	Low_coverage	sWGA	FALSE
RCN02740	1148-PF-BD-MAUDE	Bangladesh	Chittagong	23.8368	90.2774	22.7121	91.7303	2016	ERR2525844	RCN02740	AS-S-FE	89.21	TRUE	Analysis_set	sWGA	FALSE
RCN02741	1148-PF-BD-MAUDE	Bangladesh	Chittagong	23.8368	90.2774	22.7121	91.7303	2016	ERR2525807	RCN02741	AS-S-FE	87.36	TRUE	Analysis_set	sWGA	FALSE
RCN02742	1148-PF-BD-MAUDE	Bangladesh	Chittagong	23.8368	90.2774	22.7121	91.7303	2016	ERR2525808	RCN02742	AS-S-FE	88.42	TRUE	Analysis_set	sWGA	FALSE
RCN02743	1148-PF-BD-MAUDE	Bangladesh	Chittagong	23.8368	90.2774	22.7121	91.7303	2016	ERR2525809	RCN02743	AS-S-FE	89.48	TRUE	Analysis_set	sWGA	FALSE
RCN02744	1148-PF-BD-MAUDE	Bangladesh	Chittagong	23.8368	90.2774	22.7121	91.7303	2016	ERR2525810	RCN02744	AS-S-FE	89.81	TRUE	Analysis_set	sWGA	FALSE
RCN02745	1148-PF-BD-MAUDE	Bangladesh	Chittagong	23.8368	90.2774	22.7121	91.7303	2016	ERR2525811	RCN02745	AS-S-FE	87.75	TRUE	Analysis_set	sWGA	FALSE
RCN02746	1148-PF-BD-MAUDE	Bangladesh	Chittagong	23.8368	90.2774	22.7121	91.7303	2016	ERR2525812	RCN02746	AS-S-FE	89.22	TRUE	Analysis_set	sWGA	FALSE
RCN02747	1148-PF-BD-MAUDE	Bangladesh	Chittagong	23.8368	90.2774	22.7121	91.7303	2016	ERR2525813	RCN02747	AS-S-FE	88.46	TRUE	Analysis_set	sWGA	FALSE
RCN02748	1148-PF-BD-MAUDE	Bangladesh	Chittagong	23.8368	90.2774	22.7121	91.7303	2016	ERR2525814	RCN02748	AS-S-FE	88.27	TRUE	Analysis_set	sWGA	FALSE
RCN02749	1148-PF-BD-MAUDE	Bangladesh	Chittagong	23.8368	90.2774	22.7121	91.7303	2016	ERR2525815	RCN02749	AS-S-FE	89.76	TRUE	Analysis_set	sWGA	FALSE
RCN02750	1148-PF-BD-MAUDE	Bangladesh	Chittagong	23.8368	90.2774	22.7121	91.7303	2016	ERR2525816	RCN02750	AS-S-FE	90.02	TRUE	Analysis_set	sWGA	FALSE
RCN02751	1148-PF-BD-MAUDE	Bangladesh	Chittagong	23.8368	90.2774	22.7121	91.7303	2016	ERR2525817	RCN02751	AS-S-FE	87.84	TRUE	Analysis_set	sWGA	FALSE
RCN02752	1148-PF-BD-MAUDE	Bangladesh	Chittagong	23.8368	90.2774	22.7121	91.7303	2016	ERR2525818	RCN02752	AS-S-FE	32.43	FALSE	Low_coverage	sWGA	FALSE
RCN02753	1148-PF-BD-MAUDE	Bangladesh	Chittagong	23.8368	90.2774	22.7121	91.7303	2016	ERR2525819	RCN02753	AS-S-FE	3.44	FALSE	Low_coverage	sWGA	FALSE
RCN02755	1148-PF-BD-MAUDE	Bangladesh	Chittagong	23.8368	90.2774	22.7121	91.7303	2016	ERR2525820	RCN02755	AS-S-FE	90.41	FALSE	Mixed_species	sWGA	FALSE
RCN02756	1148-PF-BD-MAUDE	Bangladesh	Chittagong	23.8368	90.2774	22.7121	91.7303	2016	ERR2525821	RCN02756	AS-S-FE	90.26	TRUE	Analysis_set	sWGA	FALSE
RCN02758	1148-PF-BD-MAUDE	Bangladesh	Chittagong	23.8368	90.2774	22.7121	91.7303	2016	ERR2525822	RCN02758	AS-S-FE	78.05	TRUE	Analysis_set	sWGA	FALSE
RCN02759	1148-PF-BD-MAUDE	Bangladesh	Chittagong	23.8368	90.2774	22.7121	91.7303	2016	ERR2525823	RCN02759	AS-S-FE	90.14	TRUE	Analysis_set	sWGA	FALSE
RCN02760	1148-PF-BD-MAUDE	Bangladesh	Chittagong	23.8368	90.2774	22.7121	91.7303	2016	ERR2525824	RCN02760	AS-S-FE	89.41	TRUE	Analysis_set	sWGA	FALSE
RCN02761	1148-PF-BD-MAUDE	Bangladesh	Chittagong	23.8368	90.2774	22.7121	91.7303	2016	ERR2525825	RCN02761	AS-S-FE	89.49	TRUE	Analysis_set	sWGA	FALSE
RCN02762	1148-PF-BD-MAUDE	Bangladesh	Chittagong	23.8368	90.2774	22.7121	91.7303	2016	ERR2525826	RCN02762	AS-S-FE	90.01	TRUE	Analysis_set	sWGA	FALSE
RCN02764	1148-PF-BD-MAUDE	Bangladesh	Chittagong	23.8368	90.2774	22.7121	91.7303	2016	ERR2525827	RCN02764	AS-S-FE	80.43	TRUE	Analysis_set	sWGA	FALSE
RCN02765	1148-PF-BD-MAUDE	Bangladesh	Chittagong	23.8368	90.2774	22.7121	91.7303	2016	ERR2525828	RCN02765	AS-S-FE	81.56	TRUE	Analysis_set	sWGA	FALSE
RCN02766	1148-PF-BD-MAUDE	Bangladesh	Chittagong	23.8368	90.2774	22.7121	91.7303	2016	ERR2525829	RCN02766	AS-S-FE	88.78	TRUE	Analysis_set	sWGA	FALSE
RCN02767	1148-PF-BD-MAUDE	Bangladesh	Chittagong	23.8368	90.2774	22.7121	91.7303	2016	ERR2525830	RCN02767	AS-S-FE	72.81	TRUE	Analysis_set	sWGA	FALSE
RCN02772	1148-PF-BD-MAUDE	Bangladesh	Chittagong	23.8368	90.2774	22.7121	91.7303	2016	ERR2525831	RCN02772	AS-S-FE	39.24	FALSE	Low_coverage	sWGA	FALSE
RCN02773	1148-PF-BD-MAUDE	Bangladesh	Chittagong	23.8368	90.2774	22.7121	91.7303	2016	ERR2525832	RCN02773	AS-S-FE	8.54	FALSE	Low_coverage	sWGA	FALSE
RCN02774	1148-PF-BD-MAUDE	Bangladesh	Chittagong	23.8368	90.2774	22.7121	91.7303	2016	ERR2525833	RCN02774	AS-S-FE	88.83	TRUE	Analysis_set	sWGA	FALSE
RCN02775	1148-PF-BD-MAUDE	Bangladesh	Chittagong	23.8368	90.2774	22.7121	91.7303	2016	ERR2525834	RCN02775	AS-S-FE	84.28	TRUE	Analysis_set	sWGA	FALSE
RCN02776	1148-PF-BD-MAUDE	Bangladesh	Chittagong	23.8368	90.2774	22.7121	91.7303	2016	ERR2525835	RCN02776	AS-S-FE	89.15	TRUE	Analysis_set	sWGA	FALSE
RCN02777	1148-PF-BD-MAUDE	Bangladesh	Chittagong	23.8368	90.2774	22.7121	91.7303	2016	ERR2525836	RCN02777	AS-S-FE	89	TRUE	Analysis_set	sWGA	FALSE
RCN02779	1148-PF-BD-MAUDE	Bangladesh	Chittagong	23.8368	90.2774	22.7121	91.7303	2016	ERR2525837	RCN02779	AS-S-FE	90.29	TRUE	Analysis_set	sWGA	FALSE
RCN02780	1148-PF-BD-MAUDE	Bangladesh	Chittagong	23.8368	90.2774	22.7121	91.7303	2016	ERR2525838	RCN02780	AS-S-FE	86.84	TRUE	Analysis_set	sWGA	FALSE
RCN02781	1148-PF-BD-MAUDE	Bangladesh	Chittagong	23.8368	90.2774	22.7121	91.7303	2016	ERR2525839	RCN02781	AS-S-FE	87.67	TRUE	Analysis_set	sWGA	FALSE
RCN02782	1148-PF-BD-MAUDE	Bangladesh	Chittagong	23.8368	90.2774	22.7121	91.7303	2016	ERR2525840	RCN02782	AS-S-FE	77.98	TRUE	Analysis_set	sWGA	FALSE
RCN02783	1148-PF-BD-MAUDE	Bangladesh	Chittagong	23.8368	90.2774	22.7121	91.7303	2016	ERR2525841	RCN02783	AS-S-FE	89.8	TRUE	Analysis_set	sWGA	FALSE
RCN02784	1148-PF-BD-MAUDE	Bangladesh	Chittagong	23.8368	90.2774	22.7121	91.7303	2016	ERR2525842	RCN02784	AS-S-FE	90	TRUE	Analysis_set	sWGA	FALSE
RCN02785	1148-PF-BD-MAUDE	Bangladesh	Chittagong	23.8368	90.2774	22.7121	91.7303	2016	ERR2525845	RCN02785	AS-S-FE	64.32	TRUE	Analysis_set	sWGA	FALSE
RCN02786	1148-PF-BD-MAUDE	Bangladesh	Chittagong	23.8368	90.2774	22.7121	91.7303	2016	ERR2525846	RCN02786	AS-S-FE	35.51	FALSE	Low_coverage	sWGA	FALSE
RCN02787	1148-PF-BD-MAUDE	Bangladesh	Chittagong	23.8368	90.2774	22.7121	91.7303	2016	ERR2525847	RCN02787	AS-S-FE	85.96	TRUE	Analysis_set	sWGA	FALSE
RCN02788	1148-PF-BD-MAUDE	Bangladesh	Chittagong	23.8368	90.2774	22.7121	91.7303	2016	ERR2525848	RCN02788	AS-S-FE	78.67	TRUE	Analysis_set	sWGA	FALSE
RCN02789	1148-PF-BD-MAUDE	Bangladesh	Chittagong	23.8368	90.2774	22.7121	91.7303	2016	ERR2525849	RCN02789	AS-S-FE	88.37	TRUE	Analysis_set	sWGA	FALSE
RCN02790	1148-PF-BD-MAUDE	Bangladesh	Chittagong	23.8368	90.2774	22.7121	91.7303	2016	ERR2525850	RCN02790	AS-S-FE	89.79	TRUE	Analysis_set	sWGA	FALSE
RCN02791	1148-PF-BD-MAUDE	Bangladesh	Chittagong	23.8368	90.2774	22.7121	91.7303	2016	ERR2525851	RCN02791	AS-S-FE	73.24	TRUE	Analysis_set	sWGA	FALSE
RCN02792	1148-PF-BD-MAUDE	Bangladesh	Chittagong	23.8368	90.2774	22.7121	91.7303	2016	ERR2525852	RCN02792	AS-S-FE	89.87	TRUE	Analysis_set	sWGA	FALSE
RCN02793	1148-PF-BD-MAUDE	Bangladesh	Chittagong	23.8368	90.2774	22.7121	91.7303	2016	ERR2525853	RCN02793	AS-S-FE	89.97	TRUE	Analysis_set	sWGA	FALSE
RCN02794	1148-PF-BD-MAUDE	Bangladesh	Chittagong	23.8368	90.2774	22.7121	91.7303	2016	ERR2525854	RCN02794	AS-S-FE	20.91	FALSE	Low_coverage	sWGA	FALSE
RCN02795	1148-PF-BD-MAUDE	Bangladesh	Chittagong	23.8368	90.2774	22.7121	91.7303	2016	ERR2525855	RCN02795	AS-S-FE	83.64	TRUE	Analysis_set	sWGA	FALSE
RCN02796	1148-PF-BD-MAUDE	Bangladesh	Chittagong	23.8368	90.2774	22.7121	91.7303	2016	ERR2525856	RCN02796	AS-S-FE	83.39	TRUE	Analysis_set	sWGA	FALSE
RCN02798	1148-PF-BD-MAUDE	Bangladesh	Chittagong	23.8368	90.2774	22.7121	91.7303	2016	ERR2525857	RCN02798	AS-S-FE	87.7	TRUE	Analysis_set	sWGA	FALSE
RCN02799	1148-PF-BD-MAUDE	Bangladesh	Chittagong	23.8368	90.2774	22.7121	91.7303	2016	ERR2525858	RCN02799	AS-S-FE	88.74	TRUE	Analysis_set	sWGA	FALSE
RCN02800	1148-PF-BD-MAUDE	Bangladesh	Chittagong	23.8368	90.2774	22.7121	91.7303	2016	ERR2525859	RCN02800	AS-S-FE	86.48	TRUE	Analysis_set	sWGA	FALSE
RCN02801	1148-PF-BD-MAUDE	Bangladesh	Chittagong	23.8368	90.2774	22.7121	91.7303	2016	ERR2525860	RCN02801	AS-S-FE	87.33	TRUE	Analysis_set	sWGA	FALSE
RCN02804	1148-PF-BD-MAUDE	Bangladesh	Chittagong	23.8368	90.2774	22.7121	91.7303	2016	ERR2525861	RCN02804	AS-S-FE	89.93	TRUE	Analysis_set	sWGA	FALSE
RCN02805	1148-PF-BD-MAUDE	Bangladesh	Chittagong	23.8368	90.2774	22.7121	91.7303	2016	ERR2525862	RCN02805	AS-S-FE	1.71	FALSE	Mixed_species	sWGA	FALSE
RCN02806	1148-PF-BD-MAUDE	Bangladesh	Chittagong	23.8368	90.2774	22.7121	91.7303	2016	ERR2525863	RCN02806	AS-S-FE	89.47	TRUE	Analysis_set	sWGA	FALSE
RCN02807	1148-PF-BD-MAUDE	Bangladesh	Chittagong	23.8368	90.2774	22.7121	91.7303	2015	ERR2525864	RCN02807	AS-S-FE	89.46	TRUE	Analysis_set	sWGA	FALSE
RCN02809	1148-PF-BD-MAUDE	Bangladesh	Chittagong	23.8368	90.2774	22.7121	91.7303	2016	ERR2525865	RCN02809	AS-S-FE	89.35	TRUE	Analysis_set	sWGA	FALSE
RCN02813	1148-PF-BD-MAUDE	Bangladesh	Chittagong	23.8368	90.2774	22.7121	91.7303	2016	ERR2525866	RCN02813	AS-S-FE	0.01	FALSE	Low_coverage	sWGA	FALSE
RCN02814	1148-PF-BD-MAUDE	Bangladesh	Chittagong	23.8368	90.2774	22.7121	91.7303	2016	ERR2525867	RCN02814	AS-S-FE	89.58	TRUE	Analysis_set	sWGA	FALSE
RCN02815	1148-PF-BD-MAUDE	Bangladesh	Chittagong	23.8368	90.2774	22.7121	91.7303	2016	ERR2525868	RCN02815	AS-S-FE	3.25	FALSE	Mixed_species	sWGA	FALSE
RCN02816	1148-PF-BD-MAUDE	Bangladesh	Chittagong	23.8368	90.2774	22.7121	91.7303	2016	ERR2525869	RCN02816	AS-S-FE	89.06	TRUE	Analysis_set	sWGA	FALSE
RCN02817	1148-PF-BD-MAUDE	Bangladesh	Chittagong	23.8368	90.2774	22.7121	91.7303	2016	ERR2525870	RCN02817	AS-S-FE	90.15	TRUE	Analysis_set	sWGA	FALSE
RCN02818	1148-PF-BD-MAUDE	Bangladesh	Chittagong	23.8368	90.2774	22.7121	91.7303	2016	ERR2525871	RCN02818	AS-S-FE	90.2	TRUE	Analysis_set	sWGA	FALSE
RCN02819	1148-PF-BD-MAUDE	Bangladesh	Chittagong	23.8368	90.2774	22.7121	91.7303	2016	ERR2525872	RCN02819	AS-S-FE	89.9	TRUE	Analysis_set	sWGA	FALSE
RCN02820	1148-PF-BD-MAUDE	Bangladesh	Chittagong	23.8368	90.2774	22.7121	91.7303	2016	ERR2525873	RCN02820	AS-S-FE	87.59	TRUE	Analysis_set	sWGA	FALSE
RCN02821	1148-PF-BD-MAUDE	Bangladesh	Chittagong	23.8368	90.2774	22.7121	91.7303	2016	ERR2525874	RCN02821	AS-S-FE	88.2	TRUE	Analysis_set	sWGA	FALSE
RCN02822	1148-PF-BD-MAUDE	Bangladesh	Chittagong	23.8368	90.2774	22.7121	91.7303	2016	ERR2525875	RCN02822	AS-S-FE	89.63	TRUE	Analysis_set	sWGA	FALSE
RCN02824	1148-PF-BD-MAUDE	Bangladesh	Chittagong	23.8368	90.2774	22.7121	91.7303	2016	ERR2525876	RCN02824	AS-S-FE	76.57	TRUE	Analysis_set	sWGA	FALSE
RCN02826	1148-PF-BD-MAUDE	Bangladesh	Chittagong	23.8368	90.2774	22.7121	91.7303	2016	ERR2525877	RCN02826	AS-S-FE	64.09	TRUE	Analysis_set	sWGA	FALSE
RCN02827	1148-PF-BD-MAUDE	Bangladesh	Chittagong	23.8368	90.2774	22.7121	91.7303	2016	ERR2525878	RCN02827	AS-S-FE	88.92	TRUE	Analysis_set	sWGA	FALSE
RCN02829	1148-PF-BD-MAUDE	Bangladesh	Chittagong	23.8368	90.2774	22.7121	91.7303	2016	ERR2525879	RCN02829	AS-S-FE	89.99	TRUE	Analysis_set	sWGA	FALSE
RCN02830	1148-PF-BD-MAUDE	Bangladesh	Chittagong	23.8368	90.2774	22.7121	91.7303	2016	ERR2525880	RCN02830	AS-S-FE	71.08	TRUE	Analysis_set	sWGA	FALSE
RCN02831	1148-PF-BD-MAUDE	Bangladesh	Chittagong	23.8368	90.2774	22.7121	91.7303	2016	ERR2525881	RCN02831	AS-S-FE	90.06	TRUE	Analysis_set	sWGA	FALSE
RCN02832	1148-PF-BD-MAUDE	Bangladesh	Chittagong	23.8368	90.2774	22.7121	91.7303	2016	ERR2525882	RCN02832	AS-S-FE	89.94	TRUE	Analysis_set	sWGA	FALSE
RCN02833	1148-PF-BD-MAUDE	Bangladesh	Chittagong	23.8368	90.2774	22.7121	91.7303	2016	ERR2525883	RCN02833	AS-S-FE	89.6	TRUE	Analysis_set	sWGA	FALSE
RCN02834	1148-PF-BD-MAUDE	Bangladesh	Chittagong	23.8368	90.2774	22.7121	91.7303	2016	ERR2525884	RCN02834	AS-S-FE	81.58	TRUE	Analysis_set	sWGA	FALSE
RCN02836	1148-PF-BD-MAUDE	Bangladesh	Chittagong	23.8368	90.2774	22.7121	91.7303	2016	ERR2525885	RCN02836	AS-S-FE	4.54	FALSE	Low_coverage	sWGA	FALSE
RCN02837	1148-PF-BD-MAUDE	Bangladesh	Chittagong	23.8368	90.2774	22.7121	91.7303	2016	ERR2525886	RCN02837	AS-S-FE	89.11	TRUE	Analysis_set	sWGA	FALSE
RCN02839	1148-PF-BD-MAUDE	Bangladesh	Chittagong	23.8368	90.2774	22.7121	91.7303	2016	ERR2525887	RCN02839	AS-S-FE	89.63	TRUE	Analysis_set	sWGA	FALSE
RCN02841	1148-PF-BD-MAUDE	Bangladesh	Chittagong	23.8368	90.2774	22.7121	91.7303	2016	ERR2525888	RCN02841	AS-S-FE	88.16	TRUE	Analysis_set	sWGA	FALSE
RCN02842	1148-PF-BD-MAUDE	Bangladesh	Chittagong	23.8368	90.2774	22.7121	91.7303	2016	ERR2525889	RCN02842	AS-S-FE	87.31	TRUE	Analysis_set	sWGA	FALSE
RCN02843	1148-PF-BD-MAUDE	Bangladesh	Chittagong	23.8368	90.2774	22.7121	91.7303	2016	ERR2525890	RCN02843	AS-S-FE	89.32	TRUE	Analysis_set	sWGA	FALSE
RCN02844	1148-PF-BD-MAUDE	Bangladesh	Chittagong	23.8368	90.2774	22.7121	91.7303	2016	ERR2525891	RCN02844	AS-S-FE	90.28	TRUE	Analysis_set	sWGA	FALSE
RCN02846	1148-PF-BD-MAUDE	Bangladesh	Chittagong	23.8368	90.2774	22.7121	91.7303	2016	ERR2525892	RCN02846	AS-S-FE	80.16	TRUE	Analysis_set	sWGA	FALSE
RCN02847	1148-PF-BD-MAUDE	Bangladesh	Chittagong	23.8368	90.2774	22.7121	91.7303	2016	ERR2525893	RCN02847	AS-S-FE	89.38	TRUE	Analysis_set	sWGA	FALSE
RCN02848	1148-PF-BD-MAUDE	Bangladesh	Chittagong	23.8368	90.2774	22.7121	91.7303	2016	ERR2525894	RCN02848	AS-S-FE	89.34	TRUE	Analysis_set	sWGA	FALSE
RCN02849	1148-PF-BD-MAUDE	Bangladesh	Chittagong	23.8368	90.2774	22.7121	91.7303	2016	ERR2525895	RCN02849	AS-S-FE	90.4	TRUE	Analysis_set	sWGA	FALSE
RCN02850	1148-PF-BD-MAUDE	Bangladesh	Chittagong	23.8368	90.2774	22.7121	91.7303	2016	ERR2525896	RCN02850	AS-S-FE	89.52	TRUE	Analysis_set	sWGA	FALSE
RCN02851	1148-PF-BD-MAUDE	Bangladesh	Chittagong	23.8368	90.2774	22.7121	91.7303	2016	ERR2525897	RCN02851	AS-S-FE	90.29	TRUE	Analysis_set	sWGA	FALSE
RCN02852	1148-PF-BD-MAUDE	Bangladesh	Chittagong	23.8368	90.2774	22.7121	91.7303	2016	ERR2525898	RCN02852	AS-S-FE	6.4	FALSE	Mixed_species	sWGA	FALSE
RCN02853	1148-PF-BD-MAUDE	Bangladesh	Chittagong	23.8368	90.2774	22.7121	91.7303	2016	ERR2525899	RCN02853	AS-S-FE	88.84	TRUE	Analysis_set	sWGA	FALSE
RCN02854	1148-PF-BD-MAUDE	Bangladesh	Chittagong	23.8368	90.2774	22.7121	91.7303	2016	ERR2525900	RCN02854	AS-S-FE	89.83	TRUE	Analysis_set	sWGA	FALSE
RCN02855	1148-PF-BD-MAUDE	Bangladesh	Chittagong	23.8368	90.2774	22.7121	91.7303	2016	ERR2525901	RCN02855	AS-S-FE	89.99	TRUE	Analysis_set	sWGA	FALSE
RCN02856	1148-PF-BD-MAUDE	Bangladesh	Chittagong	23.8368	90.2774	22.7121	91.7303	2016	ERR2525902	RCN02856	AS-S-FE	89.47	TRUE	Analysis_set	sWGA	FALSE
RCN02857	1148-PF-BD-MAUDE	Bangladesh	Chittagong	23.8368	90.2774	22.7121	91.7303	2016	ERR2525903	RCN02857	AS-S-FE	89.4	TRUE	Analysis_set	sWGA	FALSE
RCN02858	1148-PF-BD-MAUDE	Bangladesh	Chittagong	23.8368	90.2774	22.7121	91.7303	2016	ERR2525904	RCN02858	AS-S-FE	89.31	TRUE	Analysis_set	sWGA	FALSE
RCN02860	1148-PF-BD-MAUDE	Bangladesh	Chittagong	23.8368	90.2774	22.7121	91.7303	2016	ERR2525905	RCN02860	AS-S-FE	89.44	TRUE	Analysis_set	sWGA	FALSE
RCN02861	1148-PF-BD-MAUDE	Bangladesh	Chittagong	23.8368	90.2774	22.7121	91.7303	2016	ERR2525906	RCN02861	AS-S-FE	89.95	TRUE	Analysis_set	sWGA	FALSE
RCN02862	1148-PF-BD-MAUDE	Bangladesh	Chittagong	23.8368	90.2774	22.7121	91.7303	2016	ERR2525907	RCN02862	AS-S-FE	89.94	TRUE	Analysis_set	sWGA	FALSE
RCN02863	1148-PF-BD-MAUDE	Bangladesh	Chittagong	23.8368	90.2774	22.7121	91.7303	2016	ERR2525908	RCN02863	AS-S-FE	90.19	TRUE	Analysis_set	sWGA	FALSE
RCN02864	1148-PF-BD-MAUDE	Bangladesh	Chittagong	23.8368	90.2774	22.7121	91.7303	2016	ERR2525909	RCN02864	AS-S-FE	2.16	FALSE	Low_coverage	sWGA	FALSE
RCN02866	1148-PF-BD-MAUDE	Bangladesh	Chittagong	23.8368	90.2774	22.7121	91.7303	2016	ERR2525910	RCN02866	AS-S-FE	89.66	TRUE	Analysis_set	sWGA	FALSE
RCN02879	1148-PF-BD-MAUDE	Bangladesh	Chittagong	23.8368	90.2774	22.7121	91.7303	2016	ERR2894100	RCN02879	AS-S-FE	82.67	TRUE	Analysis_set	sWGA	FALSE
RCN02880	1148-PF-BD-MAUDE	Bangladesh	Chittagong	23.8368	90.2774	22.7121	91.7303	2016	ERR2894103	RCN02880	AS-S-FE	89.56	TRUE	Analysis_set	sWGA	FALSE
RCN02881	1148-PF-BD-MAUDE	Bangladesh	Chittagong	23.8368	90.2774	22.7121	91.7303	2016	ERR2894106	RCN02881	AS-S-FE	89.71	TRUE	Analysis_set	sWGA	FALSE
RCN02884	1148-PF-BD-MAUDE	Bangladesh	Chittagong	23.8368	90.2774	22.7121	91.7303	2016	ERR2894108	RCN02884	AS-S-FE	88.76	TRUE	Analysis_set	sWGA	FALSE
RCN02886	1148-PF-BD-MAUDE	Bangladesh	Chittagong	23.8368	90.2774	22.7121	91.7303	2016	ERR2525911	RCN02886	AS-S-FE	26.96	FALSE	Low_coverage	sWGA	FALSE
RCN02887	1148-PF-BD-MAUDE	Bangladesh	Chittagong	23.8368	90.2774	22.7121	91.7303	2016	ERR2525912	RCN02887	AS-S-FE	83.61	TRUE	Analysis_set	sWGA	FALSE
RCN02891	1148-PF-BD-MAUDE	Bangladesh	Chittagong	23.8368	90.2774	22.7121	91.7303	2016	ERR2894068	RCN02891	AS-S-FE	81.05	FALSE	Mixed_species	sWGA	FALSE
RCN02892	1148-PF-BD-MAUDE	Bangladesh	Chittagong	23.8368	90.2774	22.7121	91.7303	2016	ERR2525913	RCN02892	AS-S-FE	85.87	TRUE	Analysis_set	sWGA	FALSE
RCN02893	1148-PF-BD-MAUDE	Bangladesh	Chittagong	23.8368	90.2774	22.7121	91.7303	2016	ERR2525914	RCN02893	AS-S-FE	88.98	TRUE	Analysis_set	sWGA	FALSE
RCN02894	1148-PF-BD-MAUDE	Bangladesh	Chittagong	23.8368	90.2774	22.7121	91.7303	2016	ERR2894089	RCN02894	AS-S-FE	86.34	TRUE	Analysis_set	sWGA	FALSE
RCN02895	1148-PF-BD-MAUDE	Bangladesh	Chittagong	23.8368	90.2774	22.7121	91.7303	2016	ERR2525915	RCN02895	AS-S-FE	84.46	TRUE	Analysis_set	sWGA	FALSE
RCN02902	1148-PF-BD-MAUDE	Bangladesh	Chittagong	23.8368	90.2774	22.7121	91.7303	2016	ERR2894065	RCN02902	AS-S-FE	76.65	TRUE	Analysis_set	sWGA	FALSE
RCN02903	1148-PF-BD-MAUDE	Bangladesh	Chittagong	23.8368	90.2774	22.7121	91.7303	2016	ERR2525916	RCN02903	AS-S-FE	89.02	TRUE	Analysis_set	sWGA	FALSE
RCN02904	1148-PF-BD-MAUDE	Bangladesh	Chittagong	23.8368	90.2774	22.7121	91.7303	2016	ERR2894092	RCN02904	AS-S-FE	86.09	TRUE	Analysis_set	sWGA	FALSE
RCN02907	1148-PF-BD-MAUDE	Bangladesh	Chittagong	23.8368	90.2774	22.7121	91.7303	2016	ERR2894095	RCN02907	AS-S-FE	88.92	TRUE	Analysis_set	sWGA	FALSE
RCN02908	1148-PF-BD-MAUDE	Bangladesh	Chittagong	23.8368	90.2774	22.7121	91.7303	2016	ERR2525917	RCN02908	AS-S-FE	87.75	TRUE	Analysis_set	sWGA	FALSE
RCN02909	1148-PF-BD-MAUDE	Bangladesh	Chittagong	23.8368	90.2774	22.7121	91.7303	2016	ERR2525918	RCN02909	AS-S-FE	90.02	FALSE	Mixed_species	sWGA	FALSE
RCN02910	1148-PF-BD-MAUDE	Bangladesh	Chittagong	23.8368	90.2774	22.7121	91.7303	2016	ERR2894098	RCN02910	AS-S-FE	86.41	TRUE	Analysis_set	sWGA	FALSE
RCN02913	1148-PF-BD-MAUDE	Bangladesh	Chittagong	23.8368	90.2774	22.7121	91.7303	2016	ERR2894101	RCN02913	AS-S-FE	1.41	FALSE	Mixed_species	sWGA	FALSE
RCN02915	1148-PF-BD-MAUDE	Bangladesh	Chittagong	23.8368	90.2774	22.7121	91.7303	2016	ERR2525919	RCN02915	AS-S-FE	90.13	TRUE	Analysis_set	sWGA	FALSE
RCN02916	1148-PF-BD-MAUDE	Bangladesh	Chittagong	23.8368	90.2774	22.7121	91.7303	2016	ERR2525920	RCN02916	AS-S-FE	90.22	TRUE	Analysis_set	sWGA	FALSE
RCN02917	1148-PF-BD-MAUDE	Bangladesh	Chittagong	23.8368	90.2774	22.7121	91.7303	2016	ERR2525921	RCN02917	AS-S-FE	90.08	TRUE	Analysis_set	sWGA	FALSE
RCN02918	1148-PF-BD-MAUDE	Bangladesh	Chittagong	23.8368	90.2774	22.7121	91.7303	2016	ERR2525922	RCN02918	AS-S-FE	89.06	TRUE	Analysis_set	sWGA	FALSE
RCN02919	1148-PF-BD-MAUDE	Bangladesh	Chittagong	23.8368	90.2774	22.7121	91.7303	2016	ERR2525923	RCN02919	AS-S-FE	5.81	FALSE	Low_coverage	sWGA	FALSE
RCN02922	1148-PF-BD-MAUDE	Bangladesh	Chittagong	23.8368	90.2774	22.7121	91.7303	2016	ERR2525924	RCN02922	AS-S-FE	89.25	TRUE	Analysis_set	sWGA	FALSE
RCN02923	1148-PF-BD-MAUDE	Bangladesh	Chittagong	23.8368	90.2774	22.7121	91.7303	2016	ERR2525925	RCN02923	AS-S-FE	89.41	TRUE	Analysis_set	sWGA	FALSE
RCN02925	1148-PF-BD-MAUDE	Bangladesh	Chittagong	23.8368	90.2774	22.7121	91.7303	2016	ERR2525926	RCN02925	AS-S-FE	88.17	TRUE	Analysis_set	sWGA	FALSE
RCN02927	1148-PF-BD-MAUDE	Bangladesh	Chittagong	23.8368	90.2774	22.7121	91.7303	2016	ERR2894086	RCN02927	AS-S-FE	82.99	FALSE	Mixed_species	sWGA	FALSE
RCN02928	1148-PF-BD-MAUDE	Bangladesh	Chittagong	23.8368	90.2774	22.7121	91.7303	2016	ERR2894083	RCN02928	AS-S-FE	89.09	FALSE	Mixed_species	sWGA	FALSE
RCN02929	1148-PF-BD-MAUDE	Bangladesh	Chittagong	23.8368	90.2774	22.7121	91.7303	2016	ERR2894080	RCN02929	AS-S-FE	89.06	TRUE	Analysis_set	sWGA	FALSE
RCN02930	1148-PF-BD-MAUDE	Bangladesh	Chittagong	23.8368	90.2774	22.7121	91.7303	2016	ERR2894076	RCN02930	AS-S-FE	89.4	TRUE	Analysis_set	sWGA	FALSE
RCN02931	1148-PF-BD-MAUDE	Bangladesh	Chittagong	23.8368	90.2774	22.7121	91.7303	2016	ERR2894073	RCN02931	AS-S-FE	3.95	FALSE	Mixed_species	sWGA	FALSE
RCN02932	1148-PF-BD-MAUDE	Bangladesh	Chittagong	23.8368	90.2774	22.7121	91.7303	2016	ERR2894070	RCN02932	AS-S-FE	88.71	TRUE	Analysis_set	sWGA	FALSE
RCN02933	1148-PF-BD-MAUDE	Bangladesh	Chittagong	23.8368	90.2774	22.7121	91.7303	2016	ERR2894067	RCN02933	AS-S-FE	89.08	TRUE	Analysis_set	sWGA	FALSE
RCN02934	1148-PF-BD-MAUDE	Bangladesh	Chittagong	23.8368	90.2774	22.7121	91.7303	2016	ERR2894064	RCN02934	AS-S-FE	88.9	TRUE	Analysis_set	sWGA	FALSE
RCN02935	1148-PF-BD-MAUDE	Bangladesh	Chittagong	23.8368	90.2774	22.7121	91.7303	2016	ERR2894085	RCN02935	AS-S-FE	88.38	TRUE	Analysis_set	sWGA	FALSE
RCN02937	1148-PF-BD-MAUDE	Bangladesh	Chittagong	23.8368	90.2774	22.7121	91.7303	2016	ERR2894104	RCN02937	AS-S-FE	15.38	FALSE	Low_coverage	sWGA	FALSE
RCN02938	1148-PF-BD-MAUDE	Bangladesh	Chittagong	23.8368	90.2774	22.7121	91.7303	2016	ERR2894125	RCN02938	AS-S-FE	24.88	FALSE	Mixed_species	sWGA	FALSE
RCN02939	1148-PF-BD-MAUDE	Bangladesh	Chittagong	23.8368	90.2774	22.7121	91.7303	2016	ERR2894082	RCN02939	AS-S-FE	88.89	FALSE	Mixed_species	sWGA	FALSE
RCN02940	1148-PF-BD-MAUDE	Bangladesh	Chittagong	23.8368	90.2774	22.7121	91.7303	2016	ERR2894128	RCN02940	AS-S-FE	84.86	FALSE	Mixed_species	sWGA	FALSE
RCN02941	1148-PF-BD-MAUDE	Bangladesh	Chittagong	23.8368	90.2774	22.7121	91.7303	2016	ERR2894109	RCN02941	AS-S-FE	89.46	TRUE	Analysis_set	sWGA	FALSE
RCN02942	1148-PF-BD-MAUDE	Bangladesh	Chittagong	23.8368	90.2774	22.7121	91.7303	2016	ERR2894079	RCN02942	AS-S-FE	82.9	TRUE	Analysis_set	sWGA	FALSE
RCN02943	1148-PF-BD-MAUDE	Bangladesh	Chittagong	23.8368	90.2774	22.7121	91.7303	2016	ERR2894075	RCN02943	AS-S-FE	87.84	TRUE	Analysis_set	sWGA	FALSE
RCN02944	1148-PF-BD-MAUDE	Bangladesh	Chittagong	23.8368	90.2774	22.7121	91.7303	2016	ERR2894072	RCN02944	AS-S-FE	88.78	TRUE	Analysis_set	sWGA	FALSE
RCN02945	1148-PF-BD-MAUDE	Bangladesh	Chittagong	23.8368	90.2774	22.7121	91.7303	2016	ERR2894069	RCN02945	AS-S-FE	88.98	TRUE	Analysis_set	sWGA	FALSE
RCN02946	1148-PF-BD-MAUDE	Bangladesh	Chittagong	23.8368	90.2774	22.7121	91.7303	2016	ERR2894112	RCN02946	AS-S-FE	88.57	TRUE	Analysis_set	sWGA	FALSE
RCN02947	1148-PF-BD-MAUDE	Bangladesh	Chittagong	23.8368	90.2774	22.7121	91.7303	2016	ERR2894066	RCN02947	AS-S-FE	88.1	TRUE	Analysis_set	sWGA	FALSE
RCN02948	1148-PF-BD-MAUDE	Bangladesh	Chittagong	23.8368	90.2774	22.7121	91.7303	2016	ERR2894063	RCN02948	AS-S-FE	88.88	TRUE	Analysis_set	sWGA	FALSE
RCN02949	1148-PF-BD-MAUDE	Bangladesh	Chittagong	23.8368	90.2774	22.7121	91.7303	2016	ERR2894084	RCN02949	AS-S-FE	89.88	TRUE	Analysis_set	sWGA	FALSE
RCN02950	1148-PF-BD-MAUDE	Bangladesh	Chittagong	23.8368	90.2774	22.7121	91.7303	2016	ERR2894081	RCN02950	AS-S-FE	86.61	FALSE	Mixed_species	sWGA	FALSE
RCN02951	1148-PF-BD-MAUDE	Bangladesh	Chittagong	23.8368	90.2774	22.7121	91.7303	2016	ERR2894078	RCN02951	AS-S-FE	88.97	TRUE	Analysis_set	sWGA	FALSE
RCN02952	1148-PF-BD-MAUDE	Bangladesh	Chittagong	23.8368	90.2774	22.7121	91.7303	2016	ERR2894054	RCN02952	AS-S-FE	89.18	TRUE	Analysis_set	sWGA	FALSE
RCN02953	1148-PF-BD-MAUDE	Bangladesh	Chittagong	23.8368	90.2774	22.7121	91.7303	2016	ERR2894051	RCN02953	AS-S-FE	89.45	TRUE	Analysis_set	sWGA	FALSE
RCN02954	1148-PF-BD-MAUDE	Bangladesh	Chittagong	23.8368	90.2774	22.7121	91.7303	2016	ERR2894115	RCN02954	AS-S-FE	86.69	TRUE	Analysis_set	sWGA	FALSE
RCN02955	1148-PF-BD-MAUDE	Bangladesh	Chittagong	23.8368	90.2774	22.7121	91.7303	2016	ERR2894048	RCN02955	AS-S-FE	88.55	TRUE	Analysis_set	sWGA	FALSE
RCN02956	1148-PF-BD-MAUDE	Bangladesh	Chittagong	23.8368	90.2774	22.7121	91.7303	2016	ERR2894045	RCN02956	AS-S-FE	89.26	TRUE	Analysis_set	sWGA	FALSE
RCN02957	1148-PF-BD-MAUDE	Bangladesh	Chittagong	23.8368	90.2774	22.7121	91.7303	2016	ERR2894118	RCN02957	AS-S-FE	4.9	FALSE	Low_coverage	sWGA	FALSE
RCN02958	1148-PF-BD-MAUDE	Bangladesh	Chittagong	23.8368	90.2774	22.7121	91.7303	2016	ERR2894042	RCN02958	AS-S-FE	88.43	TRUE	Analysis_set	sWGA	FALSE
RCN02959	1148-PF-BD-MAUDE	Bangladesh	Chittagong	23.8368	90.2774	22.7121	91.7303	2016	ERR2894062	RCN02959	AS-S-FE	89.19	TRUE	Analysis_set	sWGA	FALSE
RCN02960	1148-PF-BD-MAUDE	Bangladesh	Chittagong	23.8368	90.2774	22.7121	91.7303	2016	ERR2894059	RCN02960	AS-S-FE	89.64	TRUE	Analysis_set	sWGA	FALSE
RCN02961	1148-PF-BD-MAUDE	Bangladesh	Chittagong	23.8368	90.2774	22.7121	91.7303	2016	ERR2894121	RCN02961	AS-S-FE	78.35	TRUE	Analysis_set	sWGA	FALSE
RCN02962	1148-PF-BD-MAUDE	Bangladesh	Chittagong	23.8368	90.2774	22.7121	91.7303	2016	ERR2894056	RCN02962	AS-S-FE	88.81	TRUE	Analysis_set	sWGA	FALSE
RCN02963	1148-PF-BD-MAUDE	Bangladesh	Chittagong	23.8368	90.2774	22.7121	91.7303	2016	ERR2894123	RCN02963	AS-S-FE	2.04	FALSE	Mixed_species	sWGA	FALSE
RCN02964	1148-PF-BD-MAUDE	Bangladesh	Chittagong	23.8368	90.2774	22.7121	91.7303	2016	ERR2894053	RCN02964	AS-S-FE	68.43	TRUE	Analysis_set	sWGA	FALSE
RCN02965	1148-PF-BD-MAUDE	Bangladesh	Chittagong	23.8368	90.2774	22.7121	91.7303	2016	ERR2894126	RCN02965	AS-S-FE	88.75	TRUE	Analysis_set	sWGA	FALSE
RCN02966	1148-PF-BD-MAUDE	Bangladesh	Chittagong	23.8368	90.2774	22.7121	91.7303	2016	ERR2894050	RCN02966	AS-S-FE	89.38	TRUE	Analysis_set	sWGA	FALSE
RCN02967	1148-PF-BD-MAUDE	Bangladesh	Chittagong	23.8368	90.2774	22.7121	91.7303	2016	ERR2894129	RCN02967	AS-S-FE	87.88	FALSE	Mixed_species	sWGA	FALSE
RCN02968	1148-PF-BD-MAUDE	Bangladesh	Chittagong	23.8368	90.2774	22.7121	91.7303	2016	ERR2894047	RCN02968	AS-S-FE	89.26	TRUE	Analysis_set	sWGA	FALSE
RCN02969	1148-PF-BD-MAUDE	Bangladesh	Chittagong	23.8368	90.2774	22.7121	91.7303	2016	ERR2894041	RCN02969	AS-S-FE	87.9	FALSE	Mixed_species	sWGA	FALSE
RCN02970	1148-PF-BD-MAUDE	Bangladesh	Chittagong	23.8368	90.2774	22.7121	91.7303	2016	ERR2894061	RCN02970	AS-S-FE	87.78	TRUE	Analysis_set	sWGA	FALSE
RCN02971	1148-PF-BD-MAUDE	Bangladesh	Chittagong	23.8368	90.2774	22.7121	91.7303	2016	ERR2894113	RCN02971	AS-S-FE	72.97	TRUE	Analysis_set	sWGA	FALSE
RCN02972	1148-PF-BD-MAUDE	Bangladesh	Chittagong	23.8368	90.2774	22.7121	91.7303	2016	ERR2894058	RCN02972	AS-S-FE	87.92	TRUE	Analysis_set	sWGA	FALSE
RCN02973	1148-PF-BD-MAUDE	Bangladesh	Chittagong	23.8368	90.2774	22.7121	91.7303	2016	ERR2894116	RCN02973	AS-S-FE	83.83	TRUE	Analysis_set	sWGA	FALSE
RCN02974	1148-PF-BD-MAUDE	Bangladesh	Chittagong	23.8368	90.2774	22.7121	91.7303	2016	ERR2894119	RCN02974	AS-S-FE	73.34	TRUE	Analysis_set	sWGA	FALSE
RCN02975	1148-PF-BD-MAUDE	Bangladesh	Chittagong	23.8368	90.2774	22.7121	91.7303	2016	ERR2894122	RCN02975	AS-S-FE	5.84	FALSE	Low_coverage	sWGA	FALSE
RCN02976	1148-PF-BD-MAUDE	Bangladesh	Chittagong	23.8368	90.2774	22.7121	91.7303	2016	ERR2894124	RCN02976	AS-S-FE	76.09	TRUE	Analysis_set	sWGA	FALSE
RCN02977	1148-PF-BD-MAUDE	Bangladesh	Chittagong	23.8368	90.2774	22.7121	91.7303	2016	ERR2894055	RCN02977	AS-S-FE	88.83	TRUE	Analysis_set	sWGA	FALSE
RCN02979	1148-PF-BD-MAUDE	Bangladesh	Chittagong	23.8368	90.2774	22.7121	91.7303	2016	ERR2894052	RCN02979	AS-S-FE	86.96	TRUE	Analysis_set	sWGA	FALSE
RCN02980	1148-PF-BD-MAUDE	Bangladesh	Chittagong	23.8368	90.2774	22.7121	91.7303	2016	ERR2894049	RCN02980	AS-S-FE	88.7	TRUE	Analysis_set	sWGA	FALSE
RCN02981	1148-PF-BD-MAUDE	Bangladesh	Chittagong	23.8368	90.2774	22.7121	91.7303	2016	ERR2894127	RCN02981	AS-S-FE	76.85	TRUE	Analysis_set	sWGA	FALSE
RCN02982	1148-PF-BD-MAUDE	Bangladesh	Chittagong	23.8368	90.2774	22.7121	91.7303	2016	ERR2894046	RCN02982	AS-S-FE	87.86	TRUE	Analysis_set	sWGA	FALSE
RCN02983	1148-PF-BD-MAUDE	Bangladesh	Chittagong	23.8368	90.2774	22.7121	91.7303	2016	ERR2894130	RCN02983	AS-S-FE	88.26	TRUE	Analysis_set	sWGA	FALSE
RCN02984	1148-PF-BD-MAUDE	Bangladesh	Chittagong	23.8368	90.2774	22.7121	91.7303	2016	ERR2894111	RCN02984	AS-S-FE	4.22	FALSE	Low_coverage	sWGA	FALSE
RCN02985	1148-PF-BD-MAUDE	Bangladesh	Chittagong	23.8368	90.2774	22.7121	91.7303	2016	ERR2894043	RCN02985	AS-S-FE	89.59	TRUE	Analysis_set	sWGA	FALSE
RCN02986	1148-PF-BD-MAUDE	Bangladesh	Chittagong	23.8368	90.2774	22.7121	91.7303	2016	ERR2894114	RCN02986	AS-S-FE	89.44	TRUE	Analysis_set	sWGA	FALSE
RCN02987	1148-PF-BD-MAUDE	Bangladesh	Chittagong	23.8368	90.2774	22.7121	91.7303	2016	ERR2894040	RCN02987	AS-S-FE	89.15	TRUE	Analysis_set	sWGA	FALSE
RCN02988	1148-PF-BD-MAUDE	Bangladesh	Chittagong	23.8368	90.2774	22.7121	91.7303	2016	ERR2894060	RCN02988	AS-S-FE	89.04	TRUE	Analysis_set	sWGA	FALSE
RCN02989	1148-PF-BD-MAUDE	Bangladesh	Chittagong	23.8368	90.2774	22.7121	91.7303	2016	ERR2894117	RCN02989	AS-S-FE	89.52	TRUE	Analysis_set	sWGA	FALSE
RCN02990	1148-PF-BD-MAUDE	Bangladesh	Chittagong	23.8368	90.2774	22.7121	91.7303	2016	ERR2894120	RCN02990	AS-S-FE	81.89	FALSE	Mixed_species	sWGA	FALSE
RCN02991	1148-PF-BD-MAUDE	Bangladesh	Chittagong	23.8368	90.2774	22.7121	91.7303	2016	ERR2894057	RCN02991	AS-S-FE	87.67	TRUE	Analysis_set	sWGA	FALSE
RCN02992	1148-PF-BD-MAUDE	Bangladesh	Chittagong	23.8368	90.2774	22.7121	91.7303	2016	ERR2894034	RCN02992	AS-S-FE	88.99	TRUE	Analysis_set	sWGA	FALSE
RCN02993	1148-PF-BD-MAUDE	Bangladesh	Chittagong	23.8368	90.2774	22.7121	91.7303	2016	ERR2894031	RCN02993	AS-S-FE	69.89	TRUE	Analysis_set	sWGA	FALSE
RCN02994	1148-PF-BD-MAUDE	Bangladesh	Chittagong	23.8368	90.2774	22.7121	91.7303	2016	ERR2894028	RCN02994	AS-S-FE	89.12	TRUE	Analysis_set	sWGA	FALSE
RCN02995	1148-PF-BD-MAUDE	Bangladesh	Chittagong	23.8368	90.2774	22.7121	91.7303	2016	ERR2894025	RCN02995	AS-S-FE	85.84	TRUE	Analysis_set	sWGA	FALSE
RCN02996	1148-PF-BD-MAUDE	Bangladesh	Chittagong	23.8368	90.2774	22.7121	91.7303	2016	ERR2894022	RCN02996	AS-S-FE	88.09	TRUE	Analysis_set	sWGA	FALSE
RCN02997	1148-PF-BD-MAUDE	Bangladesh	Chittagong	23.8368	90.2774	22.7121	91.7303	2016	ERR2894019	RCN02997	AS-S-FE	85.89	TRUE	Analysis_set	sWGA	FALSE
RCN02998	1148-PF-BD-MAUDE	Bangladesh	Chittagong	23.8368	90.2774	22.7121	91.7303	2016	ERR2894039	RCN02998	AS-S-FE	71.29	TRUE	Analysis_set	sWGA	FALSE
RCN02999	1148-PF-BD-MAUDE	Bangladesh	Chittagong	23.8368	90.2774	22.7121	91.7303	2016	ERR2894036	RCN02999	AS-S-FE	75.72	TRUE	Analysis_set	sWGA	FALSE
RCN03000	1148-PF-BD-MAUDE	Bangladesh	Chittagong	23.8368	90.2774	22.7121	91.7303	2016	ERR2894033	RCN03000	AS-S-FE	87.16	FALSE	Mixed_species	sWGA	FALSE
RCN03001	1148-PF-BD-MAUDE	Bangladesh	Chittagong	23.8368	90.2774	22.7121	91.7303	2016	ERR2894030	RCN03001	AS-S-FE	87.54	TRUE	Analysis_set	sWGA	FALSE
RCN03002	1148-PF-BD-MAUDE	Bangladesh	Chittagong	23.8368	90.2774	22.7121	91.7303	2016	ERR2894027	RCN03002	AS-S-FE	87.31	TRUE	Analysis_set	sWGA	FALSE
RCN03003	1148-PF-BD-MAUDE	Bangladesh	Chittagong	23.8368	90.2774	22.7121	91.7303	2016	ERR2894024	RCN03003	AS-S-FE	89.08	TRUE	Analysis_set	sWGA	FALSE
RCN03004	1148-PF-BD-MAUDE	Bangladesh	Chittagong	23.8368	90.2774	22.7121	91.7303	2016	ERR2894021	RCN03004	AS-S-FE	89.23	TRUE	Analysis_set	sWGA	FALSE
RCN03005	1148-PF-BD-MAUDE	Bangladesh	Chittagong	23.8368	90.2774	22.7121	91.7303	2016	ERR2894140	RCN03005	AS-S-FE	1.91	FALSE	Mixed_species	sWGA	FALSE
RCN03006	1148-PF-BD-MAUDE	Bangladesh	Chittagong	23.8368	90.2774	22.7121	91.7303	2016	ERR2894018	RCN03006	AS-S-FE	89.43	TRUE	Analysis_set	sWGA	FALSE
RCN03007	1148-PF-BD-MAUDE	Bangladesh	Chittagong	23.8368	90.2774	22.7121	91.7303	2016	ERR2894038	RCN03007	AS-S-FE	88.82	TRUE	Analysis_set	sWGA	FALSE
RCN03008	1148-PF-BD-MAUDE	Bangladesh	Chittagong	23.8368	90.2774	22.7121	91.7303	2016	ERR2894035	RCN03008	AS-S-FE	89.14	TRUE	Analysis_set	sWGA	FALSE
RCN03010	1148-PF-BD-MAUDE	Bangladesh	Chittagong	23.8368	90.2774	22.7121	91.7303	2016	ERR2894032	RCN03010	AS-S-FE	88.87	TRUE	Analysis_set	sWGA	FALSE
RCN03011	1148-PF-BD-MAUDE	Bangladesh	Chittagong	23.8368	90.2774	22.7121	91.7303	2016	ERR2894029	RCN03011	AS-S-FE	88.76	TRUE	Analysis_set	sWGA	FALSE
RCN03012	1148-PF-BD-MAUDE	Bangladesh	Chittagong	23.8368	90.2774	22.7121	91.7303	2016	ERR2894026	RCN03012	AS-S-FE	47.51	FALSE	Low_coverage	sWGA	FALSE
RCN03013	1148-PF-BD-MAUDE	Bangladesh	Chittagong	23.8368	90.2774	22.7121	91.7303	2016	ERR2894023	RCN03013	AS-S-FE	89.31	TRUE	Analysis_set	sWGA	FALSE
RCN03014	1148-PF-BD-MAUDE	Bangladesh	Chittagong	23.8368	90.2774	22.7121	91.7303	2016	ERR2894020	RCN03014	AS-S-FE	87.85	TRUE	Analysis_set	sWGA	FALSE
RCN03015	1148-PF-BD-MAUDE	Bangladesh	Chittagong	23.8368	90.2774	22.7121	91.7303	2016	ERR2894017	RCN03015	AS-S-FE	2.53	FALSE	Mixed_species	sWGA	FALSE
RCN03016	1148-PF-BD-MAUDE	Bangladesh	Chittagong	23.8368	90.2774	22.7121	91.7303	2016	ERR2894037	RCN03016	AS-S-FE	88.93	TRUE	Analysis_set	sWGA	FALSE
RCN03017	1148-PF-BD-MAUDE	Bangladesh	Chittagong	23.8368	90.2774	22.7121	91.7303	2016	ERR2894014	RCN03017	AS-S-FE	89.11	TRUE	Analysis_set	sWGA	FALSE
RCN03018	1148-PF-BD-MAUDE	Bangladesh	Chittagong	23.8368	90.2774	22.7121	91.7303	2016	ERR2894011	RCN03018	AS-S-FE	89.14	TRUE	Analysis_set	sWGA	FALSE
RCN03019	1148-PF-BD-MAUDE	Bangladesh	Chittagong	23.8368	90.2774	22.7121	91.7303	2016	ERR2894008	RCN03019	AS-S-FE	87.48	TRUE	Analysis_set	sWGA	FALSE
RCN03020	1148-PF-BD-MAUDE	Bangladesh	Chittagong	23.8368	90.2774	22.7121	91.7303	2016	ERR2894143	RCN03020	AS-S-FE	89.52	TRUE	Analysis_set	sWGA	FALSE
RCN03021	1148-PF-BD-MAUDE	Bangladesh	Chittagong	23.8368	90.2774	22.7121	91.7303	2016	ERR2894005	RCN03021	AS-S-FE	89.06	TRUE	Analysis_set	sWGA	FALSE
RCN03022	1148-PF-BD-MAUDE	Bangladesh	Chittagong	23.8368	90.2774	22.7121	91.7303	2016	ERR2894002	RCN03022	AS-S-FE	88.87	TRUE	Analysis_set	sWGA	FALSE
RCN03023	1148-PF-BD-MAUDE	Bangladesh	Chittagong	23.8368	90.2774	22.7121	91.7303	2016	ERR2893999	RCN03023	AS-S-FE	85.66	TRUE	Analysis_set	sWGA	FALSE
RCN03024	1148-PF-BD-MAUDE	Bangladesh	Chittagong	23.8368	90.2774	22.7121	91.7303	2016	ERR2893996	RCN03024	AS-S-FE	43.25	FALSE	Mixed_species	sWGA	FALSE
RCN03025	1148-PF-BD-MAUDE	Bangladesh	Chittagong	23.8368	90.2774	22.7121	91.7303	2016	ERR2894016	RCN03025	AS-S-FE	80.32	TRUE	Analysis_set	sWGA	FALSE
RCN03026	1148-PF-BD-MAUDE	Bangladesh	Chittagong	23.8368	90.2774	22.7121	91.7303	2016	ERR2894013	RCN03026	AS-S-FE	88.97	TRUE	Analysis_set	sWGA	FALSE
RCN03027	1148-PF-BD-MAUDE	Bangladesh	Chittagong	23.8368	90.2774	22.7121	91.7303	2016	ERR2894010	RCN03027	AS-S-FE	45.69	FALSE	Mixed_species	sWGA	FALSE
RCN03028	1148-PF-BD-MAUDE	Bangladesh	Chittagong	23.8368	90.2774	22.7121	91.7303	2016	ERR2894007	RCN03028	AS-S-FE	88.2	TRUE	Analysis_set	sWGA	FALSE
RCN03029	1148-PF-BD-MAUDE	Bangladesh	Chittagong	23.8368	90.2774	22.7121	91.7303	2016	ERR2894004	RCN03029	AS-S-FE	12.28	FALSE	Mixed_species	sWGA	FALSE
RCN03030	1148-PF-BD-MAUDE	Bangladesh	Chittagong	23.8368	90.2774	22.7121	91.7303	2016	ERR2894001	RCN03030	AS-S-FE	88.63	TRUE	Analysis_set	sWGA	FALSE
RCN03031	1148-PF-BD-MAUDE	Bangladesh	Chittagong	23.8368	90.2774	22.7121	91.7303	2016	ERR2893998	RCN03031	AS-S-FE	89.54	TRUE	Analysis_set	sWGA	FALSE
RCN03032	1148-PF-BD-MAUDE	Bangladesh	Chittagong	23.8368	90.2774	22.7121	91.7303	2016	ERR2894146	RCN03032	AS-S-FE	88.46	TRUE	Analysis_set	sWGA	FALSE
RCN03033	1148-PF-BD-MAUDE	Bangladesh	Chittagong	23.8368	90.2774	22.7121	91.7303	2016	ERR2893995	RCN03033	AS-S-FE	66.28	FALSE	Mixed_species	sWGA	FALSE
RCN03034	1148-PF-BD-MAUDE	Bangladesh	Chittagong	23.8368	90.2774	22.7121	91.7303	2016	ERR2894015	RCN03034	AS-S-FE	89.62	TRUE	Analysis_set	sWGA	FALSE
RCN03035	1148-PF-BD-MAUDE	Bangladesh	Chittagong	23.8368	90.2774	22.7121	91.7303	2016	ERR2894012	RCN03035	AS-S-FE	89.28	TRUE	Analysis_set	sWGA	FALSE
RCN03036	1148-PF-BD-MAUDE	Bangladesh	Chittagong	23.8368	90.2774	22.7121	91.7303	2016	ERR2894009	RCN03036	AS-S-FE	86.99	TRUE	Analysis_set	sWGA	FALSE
RCN03037	1148-PF-BD-MAUDE	Bangladesh	Chittagong	23.8368	90.2774	22.7121	91.7303	2016	ERR2894006	RCN03037	AS-S-FE	6.43	FALSE	Mixed_species	sWGA	FALSE
RCN03038	1148-PF-BD-MAUDE	Bangladesh	Chittagong	23.8368	90.2774	22.7121	91.7303	2016	ERR2894003	RCN03038	AS-S-FE	3.03	FALSE	Low_coverage	sWGA	FALSE
RCN03039	1148-PF-BD-MAUDE	Bangladesh	Chittagong	23.8368	90.2774	22.7121	91.7303	2016	ERR2894000	RCN03039	AS-S-FE	5.85	FALSE	Mixed_species	sWGA	FALSE
RCN03040	1148-PF-BD-MAUDE	Bangladesh	Chittagong	23.8368	90.2774	22.7121	91.7303	2016	ERR2893997	RCN03040	AS-S-FE	87.6	TRUE	Analysis_set	sWGA	FALSE
RCN03041	1148-PF-BD-MAUDE	Bangladesh	Chittagong	23.8368	90.2774	22.7121	91.7303	2016	ERR2893994	RCN03041	AS-S-FE	87.53	TRUE	Analysis_set	sWGA	FALSE
RCN03042	1148-PF-BD-MAUDE	Bangladesh	Chittagong	23.8368	90.2774	22.7121	91.7303	2016	ERR2894160	RCN03042	AS-S-FE	87.26	TRUE	Analysis_set	sWGA	FALSE
RCN03043	1148-PF-BD-MAUDE	Bangladesh	Chittagong	23.8368	90.2774	22.7121	91.7303	2016	ERR2894157	RCN03043	AS-S-FE	88.52	TRUE	Analysis_set	sWGA	FALSE
RCN03044	1148-PF-BD-MAUDE	Bangladesh	Chittagong	23.8368	90.2774	22.7121	91.7303	2016	ERR2894154	RCN03044	AS-S-FE	87.01	TRUE	Analysis_set	sWGA	FALSE
RCN03045	1148-PF-BD-MAUDE	Bangladesh	Chittagong	23.8368	90.2774	22.7121	91.7303	2016	ERR2894149	RCN03045	AS-S-FE	87.93	TRUE	Analysis_set	sWGA	FALSE
RCN03047	1148-PF-BD-MAUDE	Bangladesh	Chittagong	23.8368	90.2774	22.7121	91.7303	2016	ERR2894133	RCN03047	AS-S-FE	87.45	TRUE	Analysis_set	sWGA	FALSE
RCN03048	1148-PF-BD-MAUDE	Bangladesh	Chittagong	23.8368	90.2774	22.7121	91.7303	2016	ERR2894136	RCN03048	AS-S-FE	88.46	TRUE	Analysis_set	sWGA	FALSE
RCN03049	1148-PF-BD-MAUDE	Bangladesh	Chittagong	23.8368	90.2774	22.7121	91.7303	2016	ERR2894174	RCN03049	AS-S-FE	85.6	TRUE	Analysis_set	sWGA	FALSE
RCN03050	1148-PF-BD-MAUDE	Bangladesh	Chittagong	23.8368	90.2774	22.7121	91.7303	2016	ERR2894171	RCN03050	AS-S-FE	86.17	TRUE	Analysis_set	sWGA	FALSE
RCN03051	1148-PF-BD-MAUDE	Bangladesh	Chittagong	23.8368	90.2774	22.7121	91.7303	2016	ERR2894168	RCN03051	AS-S-FE	2.46	FALSE	Mixed_species	sWGA	FALSE
RCN03052	1148-PF-BD-MAUDE	Bangladesh	Chittagong	23.8368	90.2774	22.7121	91.7303	2016	ERR2894165	RCN03052	AS-S-FE	1.98	FALSE	Mixed_species	sWGA	FALSE
RCN03053	1148-PF-BD-MAUDE	Bangladesh	Chittagong	23.8368	90.2774	22.7121	91.7303	2016	ERR2894138	RCN03053	AS-S-FE	1.52	FALSE	Mixed_species	sWGA	FALSE
RCN03054	1148-PF-BD-MAUDE	Bangladesh	Chittagong	23.8368	90.2774	22.7121	91.7303	2016	ERR2894162	RCN03054	AS-S-FE	85.83	TRUE	Analysis_set	sWGA	FALSE
RCN03055	1148-PF-BD-MAUDE	Bangladesh	Chittagong	23.8368	90.2774	22.7121	91.7303	2016	ERR2894159	RCN03055	AS-S-FE	1.85	FALSE	Mixed_species	sWGA	FALSE
RCN03056	1148-PF-BD-MAUDE	Bangladesh	Chittagong	23.8368	90.2774	22.7121	91.7303	2016	ERR2894156	RCN03056	AS-S-FE	86.81	TRUE	Analysis_set	sWGA	FALSE
RCN03057	1148-PF-BD-MAUDE	Bangladesh	Chittagong	23.8368	90.2774	22.7121	91.7303	2016	ERR2894153	RCN03057	AS-S-FE	75.88	FALSE	Mixed_species	sWGA	FALSE
RCN03058	1148-PF-BD-MAUDE	Bangladesh	Chittagong	23.8368	90.2774	22.7121	91.7303	2016	ERR2894141	RCN03058	AS-S-FE	89.21	TRUE	Analysis_set	sWGA	FALSE
RCN03059	1148-PF-BD-MAUDE	Bangladesh	Chittagong	23.8368	90.2774	22.7121	91.7303	2016	ERR2894173	RCN03059	AS-S-FE	86.15	TRUE	Analysis_set	sWGA	FALSE
RCN03060	1148-PF-BD-MAUDE	Bangladesh	Chittagong	23.8368	90.2774	22.7121	91.7303	2016	ERR2894164	RCN03060	AS-S-FE	15.5	FALSE	Low_coverage	sWGA	FALSE
RCN03061	1148-PF-BD-MAUDE	Bangladesh	Chittagong	23.8368	90.2774	22.7121	91.7303	2016	ERR2894161	RCN03061	AS-S-FE	85.56	TRUE	Analysis_set	sWGA	FALSE
RCN03062	1148-PF-BD-MAUDE	Bangladesh	Chittagong	23.8368	90.2774	22.7121	91.7303	2016	ERR2894158	RCN03062	AS-S-FE	3.07	FALSE	Mixed_species	sWGA	FALSE
RCN03063	1148-PF-BD-MAUDE	Bangladesh	Chittagong	23.8368	90.2774	22.7121	91.7303	2016	ERR2894155	RCN03063	AS-S-FE	86.03	TRUE	Analysis_set	sWGA	FALSE
RCN03064	1148-PF-BD-MAUDE	Bangladesh	Chittagong	23.8368	90.2774	22.7121	91.7303	2016	ERR2894152	RCN03064	AS-S-FE	1.6	FALSE	Low_coverage	sWGA	FALSE
RCN03065	1148-PF-BD-MAUDE	Bangladesh	Chittagong	23.8368	90.2774	22.7121	91.7303	2016	ERR2894147	RCN03065	AS-S-FE	3.43	FALSE	Mixed_species	sWGA	FALSE
RCN03066	1148-PF-BD-MAUDE	Bangladesh	Chittagong	23.8368	90.2774	22.7121	91.7303	2016	ERR2894172	RCN03066	AS-S-FE	86.43	TRUE	Analysis_set	sWGA	FALSE
RCN03067	1148-PF-BD-MAUDE	Bangladesh	Chittagong	23.8368	90.2774	22.7121	91.7303	2016	ERR2894169	RCN03067	AS-S-FE	2.32	FALSE	Low_coverage	sWGA	FALSE
RCN03068	1148-PF-BD-MAUDE	Bangladesh	Chittagong	23.8368	90.2774	22.7121	91.7303	2016	ERR2894150	RCN03068	AS-S-FE	3.4	FALSE	Low_coverage	sWGA	FALSE
RCN03069	1148-PF-BD-MAUDE	Bangladesh	Chittagong	23.8368	90.2774	22.7121	91.7303	2016	ERR2894166	RCN03069	AS-S-FE	85.65	TRUE	Analysis_set	sWGA	FALSE
RCN03070	1148-PF-BD-MAUDE	Bangladesh	Chittagong	23.8368	90.2774	22.7121	91.7303	2016	ERR2894163	RCN03070	AS-S-FE	3.97	FALSE	Low_coverage	sWGA	FALSE
RCN03071	1148-PF-BD-MAUDE	Bangladesh	Chittagong	23.8368	90.2774	22.7121	91.7303	2016	ERR2894231	RCN03071	AS-S-FE	82.48	TRUE	Analysis_set	sWGA	FALSE
RCN03072	1148-PF-BD-MAUDE	Bangladesh	Chittagong	23.8368	90.2774	22.7121	91.7303	2016	ERR2894228	RCN03072	AS-S-FE	84.6	TRUE	Analysis_set	sWGA	FALSE
RCN03073	1148-PF-BD-MAUDE	Bangladesh	Chittagong	23.8368	90.2774	22.7121	91.7303	2016	ERR2894225	RCN03073	AS-S-FE	81.98	TRUE	Analysis_set	sWGA	FALSE
RCN03074	1148-PF-BD-MAUDE	Bangladesh	Chittagong	23.8368	90.2774	22.7121	91.7303	2016	ERR2894222	RCN03074	AS-S-FE	70.82	TRUE	Analysis_set	sWGA	FALSE
RCN03075	1148-PF-BD-MAUDE	Bangladesh	Chittagong	23.8368	90.2774	22.7121	91.7303	2016	ERR2894131	RCN03075	AS-S-FE	89.78	TRUE	Analysis_set	sWGA	FALSE
RCN03076	1148-PF-BD-MAUDE	Bangladesh	Chittagong	23.8368	90.2774	22.7121	91.7303	2016	ERR2894134	RCN03076	AS-S-FE	1.13	FALSE	Low_coverage	sWGA	FALSE
RCN03077	1148-PF-BD-MAUDE	Bangladesh	Chittagong	23.8368	90.2774	22.7121	91.7303	2016	ERR2894242	RCN03077	AS-S-FE	4.9	FALSE	Low_coverage	sWGA	FALSE
RCN03078	1148-PF-BD-MAUDE	Bangladesh	Chittagong	23.8368	90.2774	22.7121	91.7303	2016	ERR2894239	RCN03078	AS-S-FE	83.79	TRUE	Analysis_set	sWGA	FALSE
RCN03079	1148-PF-BD-MAUDE	Bangladesh	Chittagong	23.8368	90.2774	22.7121	91.7303	2016	ERR2894236	RCN03079	AS-S-FE	85.42	TRUE	Analysis_set	sWGA	FALSE
RCN03080	1148-PF-BD-MAUDE	Bangladesh	Chittagong	23.8368	90.2774	22.7121	91.7303	2016	ERR2894233	RCN03080	AS-S-FE	72.56	FALSE	Mixed_species	sWGA	FALSE
RCN03081	1148-PF-BD-MAUDE	Bangladesh	Chittagong	23.8368	90.2774	22.7121	91.7303	2016	ERR2894137	RCN03081	AS-S-FE	3.74	FALSE	Low_coverage	sWGA	FALSE
RCN03082	1148-PF-BD-MAUDE	Bangladesh	Chittagong	23.8368	90.2774	22.7121	91.7303	2016	ERR2894230	RCN03082	AS-S-FE	81.85	TRUE	Analysis_set	sWGA	FALSE
RCN03083	1148-PF-BD-MAUDE	Bangladesh	Chittagong	23.8368	90.2774	22.7121	91.7303	2016	ERR2894227	RCN03083	AS-S-FE	84.16	TRUE	Analysis_set	sWGA	FALSE
RCN03085	1148-PF-BD-MAUDE	Bangladesh	Chittagong	23.8368	90.2774	22.7121	91.7303	2016	ERR2894224	RCN03085	AS-S-FE	83.63	TRUE	Analysis_set	sWGA	FALSE
RCN03086	1148-PF-BD-MAUDE	Bangladesh	Chittagong	23.8368	90.2774	22.7121	91.7303	2016	ERR2894221	RCN03086	AS-S-FE	83.37	TRUE	Analysis_set	sWGA	FALSE
RCN03087	1148-PF-BD-MAUDE	Bangladesh	Chittagong	23.8368	90.2774	22.7121	91.7303	2016	ERR2894241	RCN03087	AS-S-FE	84.52	TRUE	Analysis_set	sWGA	FALSE
RCN03088	1148-PF-BD-MAUDE	Bangladesh	Chittagong	23.8368	90.2774	22.7121	91.7303	2016	ERR2894238	RCN03088	AS-S-FE	84.8	TRUE	Analysis_set	sWGA	FALSE
RCN03089	1148-PF-BD-MAUDE	Bangladesh	Chittagong	23.8368	90.2774	22.7121	91.7303	2016	ERR2894235	RCN03089	AS-S-FE	85.3	TRUE	Analysis_set	sWGA	FALSE
RCN03090	1148-PF-BD-MAUDE	Bangladesh	Chittagong	23.8368	90.2774	22.7121	91.7303	2016	ERR2894232	RCN03090	AS-S-FE	85.21	TRUE	Analysis_set	sWGA	FALSE
RCN03091	1148-PF-BD-MAUDE	Bangladesh	Chittagong	23.8368	90.2774	22.7121	91.7303	2016	ERR2894229	RCN03091	AS-S-FE	84.69	TRUE	Analysis_set	sWGA	FALSE
RCN03092	1148-PF-BD-MAUDE	Bangladesh	Chittagong	23.8368	90.2774	22.7121	91.7303	2016	ERR2894139	RCN03092	AS-S-FE	6.41	FALSE	Mixed_species	sWGA	FALSE
RCN03093	1148-PF-BD-MAUDE	Bangladesh	Chittagong	23.8368	90.2774	22.7121	91.7303	2016	ERR2894226	RCN03093	AS-S-FE	85.55	TRUE	Analysis_set	sWGA	FALSE
RCN03094	1148-PF-BD-MAUDE	Bangladesh	Chittagong	23.8368	90.2774	22.7121	91.7303	2016	ERR2894223	RCN03094	AS-S-FE	76.36	TRUE	Analysis_set	sWGA	FALSE
RCN03095	1148-PF-BD-MAUDE	Bangladesh	Chittagong	23.8368	90.2774	22.7121	91.7303	2016	ERR2894220	RCN03095	AS-S-FE	83.47	TRUE	Analysis_set	sWGA	FALSE
RCN03096	1148-PF-BD-MAUDE	Bangladesh	Chittagong	23.8368	90.2774	22.7121	91.7303	2016	ERR2894142	RCN03096	AS-S-FE	61.29	TRUE	Analysis_set	sWGA	FALSE
RCN03097	1148-PF-BD-MAUDE	Bangladesh	Chittagong	23.8368	90.2774	22.7121	91.7303	2016	ERR2894240	RCN03097	AS-S-FE	84.28	TRUE	Analysis_set	sWGA	FALSE
RCN03098	1148-PF-BD-MAUDE	Bangladesh	Chittagong	23.8368	90.2774	22.7121	91.7303	2016	ERR2894237	RCN03098	AS-S-FE	66.16	TRUE	Analysis_set	sWGA	FALSE
RCN03099	1148-PF-BD-MAUDE	Bangladesh	Chittagong	23.8368	90.2774	22.7121	91.7303	2016	ERR2894234	RCN03099	AS-S-FE	55.38	TRUE	Analysis_set	sWGA	FALSE
RCN03100	1148-PF-BD-MAUDE	Bangladesh	Chittagong	23.8368	90.2774	22.7121	91.7303	2016	ERR2894145	RCN03100	AS-S-FE	88.01	TRUE	Analysis_set	sWGA	FALSE
RCN03101	1148-PF-BD-MAUDE	Bangladesh	Chittagong	23.8368	90.2774	22.7121	91.7303	2016	ERR2894211	RCN03101	AS-S-FE	84.7	TRUE	Analysis_set	sWGA	FALSE
RCN03102	1148-PF-BD-MAUDE	Bangladesh	Chittagong	23.8368	90.2774	22.7121	91.7303	2016	ERR2894208	RCN03102	AS-S-FE	82.32	FALSE	Mixed_species	sWGA	FALSE
RCN03103	1148-PF-BD-MAUDE	Bangladesh	Chittagong	23.8368	90.2774	22.7121	91.7303	2016	ERR2894205	RCN03103	AS-S-FE	71.03	FALSE	Mixed_species	sWGA	FALSE
RCN03104	1148-PF-BD-MAUDE	Bangladesh	Chittagong	23.8368	90.2774	22.7121	91.7303	2016	ERR2894202	RCN03104	AS-S-FE	84.07	TRUE	Analysis_set	sWGA	FALSE
RCN03105	1148-PF-BD-MAUDE	Bangladesh	Chittagong	23.8368	90.2774	22.7121	91.7303	2016	ERR2894199	RCN03105	AS-S-FE	82.97	TRUE	Analysis_set	sWGA	FALSE
RCN03106	1148-PF-BD-MAUDE	Bangladesh	Chittagong	23.8368	90.2774	22.7121	91.7303	2016	ERR2894219	RCN03106	AS-S-FE	84.51	TRUE	Analysis_set	sWGA	FALSE
RCN03107	1148-PF-BD-MAUDE	Bangladesh	Chittagong	23.8368	90.2774	22.7121	91.7303	2016	ERR2894216	RCN03107	AS-S-FE	85.26	TRUE	Analysis_set	sWGA	FALSE
RCN03108	1148-PF-BD-MAUDE	Bangladesh	Chittagong	23.8368	90.2774	22.7121	91.7303	2016	ERR2894213	RCN03108	AS-S-FE	83.45	TRUE	Analysis_set	sWGA	FALSE
RCN03109	1148-PF-BD-MAUDE	Bangladesh	Chittagong	23.8368	90.2774	22.7121	91.7303	2016	ERR2894210	RCN03109	AS-S-FE	81.49	TRUE	Analysis_set	sWGA	FALSE
RCN03110	1148-PF-BD-MAUDE	Bangladesh	Chittagong	23.8368	90.2774	22.7121	91.7303	2016	ERR2894148	RCN03110	AS-S-FE	84.24	TRUE	Analysis_set	sWGA	FALSE
RCN03111	1148-PF-BD-MAUDE	Bangladesh	Chittagong	23.8368	90.2774	22.7121	91.7303	2016	ERR2894207	RCN03111	AS-S-FE	83.4	TRUE	Analysis_set	sWGA	FALSE
RCN03112	1148-PF-BD-MAUDE	Bangladesh	Chittagong	23.8368	90.2774	22.7121	91.7303	2016	ERR2894204	RCN03112	AS-S-FE	77.53	TRUE	Analysis_set	sWGA	FALSE
RCN03113	1148-PF-BD-MAUDE	Bangladesh	Chittagong	23.8368	90.2774	22.7121	91.7303	2016	ERR2894201	RCN03113	AS-S-FE	74.55	TRUE	Analysis_set	sWGA	FALSE
RCN03114	1148-PF-BD-MAUDE	Bangladesh	Chittagong	23.8368	90.2774	22.7121	91.7303	2016	ERR2894198	RCN03114	AS-S-FE	6.12	FALSE	Low_coverage	sWGA	FALSE
RCN03115	1148-PF-BD-MAUDE	Bangladesh	Chittagong	23.8368	90.2774	22.7121	91.7303	2016	ERR2894218	RCN03115	AS-S-FE	5.74	FALSE	Mixed_species	sWGA	FALSE
RCN03116	1148-PF-BD-MAUDE	Bangladesh	Chittagong	23.8368	90.2774	22.7121	91.7303	2016	ERR2894151	RCN03116	AS-S-FE	8.88	FALSE	Mixed_species	sWGA	FALSE
RCN03117	1148-PF-BD-MAUDE	Bangladesh	Chittagong	23.8368	90.2774	22.7121	91.7303	2016	ERR2894215	RCN03117	AS-S-FE	6.77	FALSE	Low_coverage	sWGA	FALSE
RCN03118	1148-PF-BD-MAUDE	Bangladesh	Chittagong	23.8368	90.2774	22.7121	91.7303	2016	ERR2894212	RCN03118	AS-S-FE	38.7	FALSE	Low_coverage	sWGA	FALSE
RCN03119	1148-PF-BD-MAUDE	Bangladesh	Chittagong	23.8368	90.2774	22.7121	91.7303	2016	ERR2894188	RCN03119	AS-S-FE	34.65	FALSE	Low_coverage	sWGA	FALSE
RCN03120	1148-PF-BD-MAUDE	Bangladesh	Chittagong	23.8368	90.2774	22.7121	91.7303	2016	ERR2525927,ERR2894185	RCN03120	AS-S-FE	88.31	FALSE	Mixed_species	sWGA	FALSE
RCN03121	1148-PF-BD-MAUDE	Bangladesh	Chittagong	23.8368	90.2774	22.7121	91.7303	2016	ERR2894182	RCN03121	AS-S-FE	68.09	TRUE	Analysis_set	sWGA	FALSE
RCN03122	1148-PF-BD-MAUDE	Bangladesh	Chittagong	23.8368	90.2774	22.7121	91.7303	2016	ERR2894179	RCN03122	AS-S-FE	83.42	TRUE	Analysis_set	sWGA	FALSE
RCN03123	1148-PF-BD-MAUDE	Bangladesh	Chittagong	23.8368	90.2774	22.7121	91.7303	2016	ERR2894176	RCN03123	AS-S-FE	77.8	TRUE	Analysis_set	sWGA	FALSE
RCN03124	1148-PF-BD-MAUDE	Bangladesh	Chittagong	23.8368	90.2774	22.7121	91.7303	2016	ERR2525928,ERR2894132	RCN03124	AS-S-FE	90.36	TRUE	Analysis_set	sWGA	FALSE
RCN03125	1148-PF-BD-MAUDE	Bangladesh	Chittagong	23.8368	90.2774	22.7121	91.7303	2016	ERR2525929,ERR2894195	RCN03125	AS-S-FE	90.33	TRUE	Analysis_set	sWGA	FALSE
RCN03126	1148-PF-BD-MAUDE	Bangladesh	Chittagong	23.8368	90.2774	22.7121	91.7303	2016	ERR2894193	RCN03126	AS-S-FE	73.25	TRUE	Analysis_set	sWGA	FALSE
RCN03127	1148-PF-BD-MAUDE	Bangladesh	Chittagong	23.8368	90.2774	22.7121	91.7303	2016	ERR2894190	RCN03127	AS-S-FE	83.81	TRUE	Analysis_set	sWGA	FALSE
RCN03128	1148-PF-BD-MAUDE	Bangladesh	Chittagong	23.8368	90.2774	22.7121	91.7303	2016	ERR2894209	RCN03128	AS-S-FE	71.27	FALSE	Mixed_species	sWGA	FALSE
RCN03129	1148-PF-BD-MAUDE	Bangladesh	Chittagong	23.8368	90.2774	22.7121	91.7303	2016	ERR2894206	RCN03129	AS-S-FE	82.25	TRUE	Analysis_set	sWGA	FALSE
RCN03130	1148-PF-BD-MAUDE	Bangladesh	Chittagong	23.8368	90.2774	22.7121	91.7303	2016	ERR2894203	RCN03130	AS-S-FE	59.91	TRUE	Analysis_set	sWGA	FALSE
RCN03131	1148-PF-BD-MAUDE	Bangladesh	Chittagong	23.8368	90.2774	22.7121	91.7303	2016	ERR2894200	RCN03131	AS-S-FE	82.3	TRUE	Analysis_set	sWGA	FALSE
RCN03132	1148-PF-BD-MAUDE	Bangladesh	Chittagong	23.8368	90.2774	22.7121	91.7303	2016	ERR2894197	RCN03132	AS-S-FE	2.68	FALSE	Mixed_species	sWGA	FALSE
RCN03133	1148-PF-BD-MAUDE	Bangladesh	Chittagong	23.8368	90.2774	22.7121	91.7303	2016	ERR2894217	RCN03133	AS-S-FE	2.71	FALSE	Mixed_species	sWGA	FALSE
RCN03134	1148-PF-BD-MAUDE	Bangladesh	Chittagong	23.8368	90.2774	22.7121	91.7303	2016	ERR2894214	RCN03134	AS-S-FE	4.05	FALSE	Mixed_species	sWGA	FALSE
RCN03135	1148-PF-BD-MAUDE	Bangladesh	Chittagong	23.8368	90.2774	22.7121	91.7303	2016	ERR2894192	RCN03135	AS-S-FE	82.26	TRUE	Analysis_set	sWGA	FALSE
RCN03136	1148-PF-BD-MAUDE	Bangladesh	Chittagong	23.8368	90.2774	22.7121	91.7303	2016	ERR2894189	RCN03136	AS-S-FE	82.37	TRUE	Analysis_set	sWGA	FALSE
RCN03137	1148-PF-BD-MAUDE	Bangladesh	Chittagong	23.8368	90.2774	22.7121	91.7303	2016	ERR2894186	RCN03137	AS-S-FE	80.95	TRUE	Analysis_set	sWGA	FALSE
RCN03138	1148-PF-BD-MAUDE	Bangladesh	Chittagong	23.8368	90.2774	22.7121	91.7303	2016	ERR2894183	RCN03138	AS-S-FE	82.47	TRUE	Analysis_set	sWGA	FALSE
RCN03139	1148-PF-BD-MAUDE	Bangladesh	Chittagong	23.8368	90.2774	22.7121	91.7303	2016	ERR2894180	RCN03139	AS-S-FE	82.81	TRUE	Analysis_set	sWGA	FALSE
RCN03140	1148-PF-BD-MAUDE	Bangladesh	Chittagong	23.8368	90.2774	22.7121	91.7303	2016	ERR2894177	RCN03140	AS-S-FE	1.98	FALSE	Mixed_species	sWGA	FALSE
RCN03141	1148-PF-BD-MAUDE	Bangladesh	Chittagong	23.8368	90.2774	22.7121	91.7303	2016	ERR2894196	RCN03141	AS-S-FE	49.33	FALSE	Low_coverage	sWGA	FALSE
RCN03142	1148-PF-BD-MAUDE	Bangladesh	Chittagong	23.8368	90.2774	22.7121	91.7303	2016	ERR2894194	RCN03142	AS-S-FE	82.86	TRUE	Analysis_set	sWGA	FALSE
RCN03143	1148-PF-BD-MAUDE	Bangladesh	Chittagong	23.8368	90.2774	22.7121	91.7303	2016	ERR2894191	RCN03143	AS-S-FE	78.15	TRUE	Analysis_set	sWGA	FALSE
RCN03144	1148-PF-BD-MAUDE	Bangladesh	Chittagong	23.8368	90.2774	22.7121	91.7303	2016	ERR2894187	RCN03144	AS-S-FE	84.62	TRUE	Analysis_set	sWGA	FALSE
RCN03145	1148-PF-BD-MAUDE	Bangladesh	Chittagong	23.8368	90.2774	22.7121	91.7303	2016	ERR2894184	RCN03145	AS-S-FE	2.25	FALSE	Low_coverage	sWGA	FALSE
RCN03146	1148-PF-BD-MAUDE	Bangladesh	Chittagong	23.8368	90.2774	22.7121	91.7303	2016	ERR2894181	RCN03146	AS-S-FE	85.75	TRUE	Analysis_set	sWGA	FALSE
RCN03147	1148-PF-BD-MAUDE	Bangladesh	Chittagong	23.8368	90.2774	22.7121	91.7303	2016	ERR2894178	RCN03147	AS-S-FE	68.26	FALSE	Mixed_species	sWGA	FALSE
RCN03149	1148-PF-BD-MAUDE	Bangladesh	Chittagong	23.8368	90.2774	22.7121	91.7303	2016	ERR2525930	RCN03149	AS-S-FE	88.66	TRUE	Analysis_set	sWGA	FALSE
RCN03150	1148-PF-BD-MAUDE	Bangladesh	Chittagong	23.8368	90.2774	22.7121	91.7303	2016	ERR2525931	RCN03150	AS-S-FE	90.13	TRUE	Analysis_set	sWGA	FALSE
RCN03152	1148-PF-BD-MAUDE	Bangladesh	Chittagong	23.8368	90.2774	22.7121	91.7303	2016	ERR2525932	RCN03152	AS-S-FE	76.01	TRUE	Analysis_set	sWGA	FALSE
RCN03153	1148-PF-BD-MAUDE	Bangladesh	Chittagong	23.8368	90.2774	22.7121	91.7303	2016	ERR2525933	RCN03153	AS-S-FE	89.29	TRUE	Analysis_set	sWGA	FALSE
RCN03155	1148-PF-BD-MAUDE	Bangladesh	Chittagong	23.8368	90.2774	22.7121	91.7303	2016	ERR2525940	RCN03155	AS-S-FE	72.13	TRUE	Analysis_set	sWGA	FALSE
RCN03157	1148-PF-BD-MAUDE	Bangladesh	Chittagong	23.8368	90.2774	22.7121	91.7303	2016	ERR2525774	RCN03157	AS-S-FE	14.56	FALSE	Low_coverage	sWGA	FALSE
RCN03158	1148-PF-BD-MAUDE	Bangladesh	Chittagong	23.8368	90.2774	22.7121	91.7303	2016	ERR2525941	RCN03158	AS-S-FE	89.89	TRUE	Analysis_set	sWGA	FALSE
RCN03159	1148-PF-BD-MAUDE	Bangladesh	Chittagong	23.8368	90.2774	22.7121	91.7303	2016	ERR2525942	RCN03159	AS-S-FE	90.2	TRUE	Analysis_set	sWGA	FALSE
RCN03160	1148-PF-BD-MAUDE	Bangladesh	Chittagong	23.8368	90.2774	22.7121	91.7303	2016	ERR2525943	RCN03160	AS-S-FE	88.61	TRUE	Analysis_set	sWGA	FALSE
RCN03161	1148-PF-BD-MAUDE	Bangladesh	Chittagong	23.8368	90.2774	22.7121	91.7303	2016	ERR2525934	RCN03161	AS-S-FE	89.22	TRUE	Analysis_set	sWGA	FALSE
RCN03162	1148-PF-BD-MAUDE	Bangladesh	Chittagong	23.8368	90.2774	22.7121	91.7303	2016	ERR2525935	RCN03162	AS-S-FE	4.61	FALSE	Mixed_species	sWGA	FALSE
RCN03164	1148-PF-BD-MAUDE	Bangladesh	Chittagong	23.8368	90.2774	22.7121	91.7303	2016	ERR2525936	RCN03164	AS-S-FE	89.94	TRUE	Analysis_set	sWGA	FALSE
RCN03165	1148-PF-BD-MAUDE	Bangladesh	Chittagong	23.8368	90.2774	22.7121	91.7303	2016	ERR2525937	RCN03165	AS-S-FE	87.51	TRUE	Analysis_set	sWGA	FALSE
RCN03167	1148-PF-BD-MAUDE	Bangladesh	Chittagong	23.8368	90.2774	22.7121	91.7303	2016	ERR2525938	RCN03167	AS-S-FE	89.99	TRUE	Analysis_set	sWGA	FALSE
RCN03168	1148-PF-BD-MAUDE	Bangladesh	Chittagong	23.8368	90.2774	22.7121	91.7303	2016	ERR2525939	RCN03168	AS-S-FE	89.26	TRUE	Analysis_set	sWGA	FALSE
RCN08164	1195-PF-TRAC2-DONDORP	Bangladesh	Chittagong	23.8368	90.2774	22.7121	91.7303	2016	ERR2364556	RCN08164	AS-S-FE	2.92	FALSE	Low_coverage	sWGA	FALSE
RCN08165	1195-PF-TRAC2-DONDORP	Bangladesh	Chittagong	23.8368	90.2774	22.7121	91.7303	2016	ERR2363964	RCN08165	AS-S-FE	82.72	TRUE	Analysis_set	sWGA	FALSE
RCN08166	1195-PF-TRAC2-DONDORP	Bangladesh	Chittagong	23.8368	90.2774	22.7121	91.7303	2016	ERR2364557	RCN08166	AS-S-FE	71.71	TRUE	Analysis_set	sWGA	FALSE
RCN08167	1195-PF-TRAC2-DONDORP	Bangladesh	Chittagong	23.8368	90.2774	22.7121	91.7303	2016	ERR2363967	RCN08167	AS-S-FE	82.33	TRUE	Analysis_set	sWGA	FALSE
RCN08168	1195-PF-TRAC2-DONDORP	Bangladesh	Chittagong	23.8368	90.2774	22.7121	91.7303	2016	ERR2363970	RCN08168	AS-S-FE	85.21	TRUE	Analysis_set	sWGA	FALSE
RCN08169	1195-PF-TRAC2-DONDORP	Bangladesh	Chittagong	23.8368	90.2774	22.7121	91.7303	2016	ERR2364558	RCN08169	AS-S-FE	77.67	TRUE	Analysis_set	sWGA	FALSE
RCN08170	1195-PF-TRAC2-DONDORP	Bangladesh	Chittagong	23.8368	90.2774	22.7121	91.7303	2016	ERR2364559	RCN08170	AS-S-FE	3.38	FALSE	Low_coverage	sWGA	FALSE
RCN08171	1195-PF-TRAC2-DONDORP	Bangladesh	Chittagong	23.8368	90.2774	22.7121	91.7303	2016	ERR2364560	RCN08171	AS-S-FE	80.27	TRUE	Analysis_set	sWGA	FALSE
RCN08172	1195-PF-TRAC2-DONDORP	Bangladesh	Chittagong	23.8368	90.2774	22.7121	91.7303	2016	ERR2364561	RCN08172	AS-S-FE	77.15	TRUE	Analysis_set	sWGA	FALSE
RCN08173	1195-PF-TRAC2-DONDORP	Bangladesh	Chittagong	23.8368	90.2774	22.7121	91.7303	2016	ERR2363974	RCN08173	AS-S-FE	85.08	TRUE	Analysis_set	sWGA	FALSE
RCN08174	1195-PF-TRAC2-DONDORP	Bangladesh	Chittagong	23.8368	90.2774	22.7121	91.7303	2016	ERR2364562	RCN08174	AS-S-FE	81.01	TRUE	Analysis_set	sWGA	FALSE
RCN08175	1195-PF-TRAC2-DONDORP	Bangladesh	Chittagong	23.8368	90.2774	22.7121	91.7303	2016	ERR2364563	RCN08175	AS-S-FE	77.36	TRUE	Analysis_set	sWGA	FALSE
RCN08176	1195-PF-TRAC2-DONDORP	Bangladesh	Chittagong	23.8368	90.2774	22.7121	91.7303	2016	ERR2363977	RCN08176	AS-S-FE	83.22	TRUE	Analysis_set	sWGA	FALSE
RCN08177	1195-PF-TRAC2-DONDORP	Bangladesh	Chittagong	23.8368	90.2774	22.7121	91.7303	2016	ERR2364564	RCN08177	AS-S-FE	77.08	TRUE	Analysis_set	sWGA	FALSE
RCN08178	1195-PF-TRAC2-DONDORP	Bangladesh	Chittagong	23.8368	90.2774	22.7121	91.7303	2016	ERR2364565	RCN08178	AS-S-FE	38.27	FALSE	Low_coverage	sWGA	FALSE
RCN08179	1195-PF-TRAC2-DONDORP	Bangladesh	Chittagong	23.8368	90.2774	22.7121	91.7303	2016	ERR2364566	RCN08179	AS-S-FE	78.28	TRUE	Analysis_set	sWGA	FALSE
RCN08180	1195-PF-TRAC2-DONDORP	Bangladesh	Chittagong	23.8368	90.2774	22.7121	91.7303	2016	ERR2364567	RCN08180	AS-S-FE	76.45	TRUE	Analysis_set	sWGA	FALSE
RCN08181	1195-PF-TRAC2-DONDORP	Bangladesh	Chittagong	23.8368	90.2774	22.7121	91.7303	2016	ERR2364568	RCN08181	AS-S-FE	73.87	TRUE	Analysis_set	sWGA	FALSE
RCN08182	1195-PF-TRAC2-DONDORP	Bangladesh	Chittagong	23.8368	90.2774	22.7121	91.7303	2016	ERR2364569	RCN08182	AS-S-FE	78.27	TRUE	Analysis_set	sWGA	FALSE
RCN08183	1195-PF-TRAC2-DONDORP	Bangladesh	Chittagong	23.8368	90.2774	22.7121	91.7303	2016	ERR2364570	RCN08183	AS-S-FE	82.53	TRUE	Analysis_set	sWGA	FALSE
RCN08184	1195-PF-TRAC2-DONDORP	Bangladesh	Chittagong	23.8368	90.2774	22.7121	91.7303	2016	ERR2364571	RCN08184	AS-S-FE	75.04	TRUE	Analysis_set	sWGA	FALSE
RCN08185	1195-PF-TRAC2-DONDORP	Bangladesh	Chittagong	23.8368	90.2774	22.7121	91.7303	2016	ERR2364572	RCN08185	AS-S-FE	77.11	TRUE	Analysis_set	sWGA	FALSE
RCN08186	1195-PF-TRAC2-DONDORP	Bangladesh	Chittagong	23.8368	90.2774	22.7121	91.7303	2016	ERR2364573	RCN08186	AS-S-FE	63.95	TRUE	Analysis_set	sWGA	FALSE
RCN08187	1195-PF-TRAC2-DONDORP	Bangladesh	Chittagong	23.8368	90.2774	22.7121	91.7303	2016	ERR2364574	RCN08187	AS-S-FE	58.87	TRUE	Analysis_set	sWGA	FALSE
RCN08188	1195-PF-TRAC2-DONDORP	Bangladesh	Chittagong	23.8368	90.2774	22.7121	91.7303	2016	ERR2364575	RCN08188	AS-S-FE	2.32	FALSE	Low_coverage	sWGA	FALSE
RCN08189	1195-PF-TRAC2-DONDORP	Bangladesh	Chittagong	23.8368	90.2774	22.7121	91.7303	2016	ERR2364576	RCN08189	AS-S-FE	69.8	TRUE	Analysis_set	sWGA	FALSE
RCN08190	1195-PF-TRAC2-DONDORP	Bangladesh	Chittagong	23.8368	90.2774	22.7121	91.7303	2016	ERR2364577	RCN08190	AS-S-FE	74.09	TRUE	Analysis_set	sWGA	FALSE
RCN08191	1195-PF-TRAC2-DONDORP	Bangladesh	Chittagong	23.8368	90.2774	22.7121	91.7303	2016	ERR2364578	RCN08191	AS-S-FE	76.09	TRUE	Analysis_set	sWGA	FALSE
RCN08192	1195-PF-TRAC2-DONDORP	Bangladesh	Chittagong	23.8368	90.2774	22.7121	91.7303	2016	ERR2364002	RCN08192	AS-S-FE	82.78	TRUE	Analysis_set	sWGA	FALSE
RCN08193	1195-PF-TRAC2-DONDORP	Bangladesh	Chittagong	23.8368	90.2774	22.7121	91.7303	2016	ERR2364006	RCN08193	AS-S-FE	83.42	TRUE	Analysis_set	sWGA	FALSE
RCN08194	1195-PF-TRAC2-DONDORP	Bangladesh	Chittagong	23.8368	90.2774	22.7121	91.7303	2016	ERR2364579	RCN08194	AS-S-FE	2.37	FALSE	Low_coverage	sWGA	FALSE
RCN08196	1195-PF-TRAC2-DONDORP	Bangladesh	Chittagong	23.8368	90.2774	22.7121	91.7303	2016	ERR2364580	RCN08196	AS-S-FE	2.85	FALSE	Low_coverage	sWGA	FALSE
RCN08197	1195-PF-TRAC2-DONDORP	Bangladesh	Chittagong	23.8368	90.2774	22.7121	91.7303	2016	ERR2364010	RCN08197	AS-S-FE	84.05	TRUE	Analysis_set	sWGA	FALSE
RCN08198	1195-PF-TRAC2-DONDORP	Bangladesh	Chittagong	23.8368	90.2774	22.7121	91.7303	2016	ERR2364581	RCN08198	AS-S-FE	77.47	TRUE	Analysis_set	sWGA	FALSE
RCN08199	1195-PF-TRAC2-DONDORP	Bangladesh	Chittagong	23.8368	90.2774	22.7121	91.7303	2016	ERR2363987	RCN08199	AS-S-FE	84.63	TRUE	Analysis_set	sWGA	FALSE
RCN08200	1195-PF-TRAC2-DONDORP	Bangladesh	Chittagong	23.8368	90.2774	22.7121	91.7303	2016	ERR2364582	RCN08200	AS-S-FE	75.2	TRUE	Analysis_set	sWGA	FALSE
RCN08201	1195-PF-TRAC2-DONDORP	Bangladesh	Chittagong	23.8368	90.2774	22.7121	91.7303	2016	ERR2364583	RCN08201	AS-S-FE	79.72	TRUE	Analysis_set	sWGA	FALSE
RCN08202	1195-PF-TRAC2-DONDORP	Bangladesh	Chittagong	23.8368	90.2774	22.7121	91.7303	2016	ERR2364584	RCN08202	AS-S-FE	74.97	TRUE	Analysis_set	sWGA	FALSE
RCN08203	1195-PF-TRAC2-DONDORP	Bangladesh	Chittagong	23.8368	90.2774	22.7121	91.7303	2016	ERR2364585	RCN08203	AS-S-FE	6.49	FALSE	Low_coverage	sWGA	FALSE
RCN08204	1195-PF-TRAC2-DONDORP	Bangladesh	Chittagong	23.8368	90.2774	22.7121	91.7303	2016	ERR2363990	RCN08204	AS-S-FE	86.28	TRUE	Analysis_set	sWGA	FALSE
RCN08205	1195-PF-TRAC2-DONDORP	Bangladesh	Chittagong	23.8368	90.2774	22.7121	91.7303	2016	ERR2364586	RCN08205	AS-S-FE	80.94	TRUE	Analysis_set	sWGA	FALSE
RCN08206	1195-PF-TRAC2-DONDORP	Bangladesh	Chittagong	23.8368	90.2774	22.7121	91.7303	2016	ERR2364587	RCN08206	AS-S-FE	76.55	TRUE	Analysis_set	sWGA	FALSE
RCN08207	1195-PF-TRAC2-DONDORP	Bangladesh	Chittagong	23.8368	90.2774	22.7121	91.7303	2016	ERR2364588	RCN08207	AS-S-FE	75.94	TRUE	Analysis_set	sWGA	FALSE
RCN08208	1195-PF-TRAC2-DONDORP	Bangladesh	Chittagong	23.8368	90.2774	22.7121	91.7303	2016	ERR2364589	RCN08208	AS-S-FE	4.85	FALSE	Low_coverage	sWGA	FALSE
RCN08209	1195-PF-TRAC2-DONDORP	Bangladesh	Chittagong	23.8368	90.2774	22.7121	91.7303	2016	ERR2364590	RCN08209	AS-S-FE	78.55	TRUE	Analysis_set	sWGA	FALSE
RCN08210	1195-PF-TRAC2-DONDORP	Bangladesh	Chittagong	23.8368	90.2774	22.7121	91.7303	2016	ERR2363993	RCN08210	AS-S-FE	78.72	TRUE	Analysis_set	sWGA	FALSE
RCN08211	1195-PF-TRAC2-DONDORP	Bangladesh	Chittagong	23.8368	90.2774	22.7121	91.7303	2016	ERR2363996	RCN08211	AS-S-FE	82.92	TRUE	Analysis_set	sWGA	FALSE
RCN08212	1195-PF-TRAC2-DONDORP	Bangladesh	Chittagong	23.8368	90.2774	22.7121	91.7303	2016	ERR2364591	RCN08212	AS-S-FE	7.35	FALSE	Low_coverage	sWGA	FALSE
RCN08213	1195-PF-TRAC2-DONDORP	Bangladesh	Chittagong	23.8368	90.2774	22.7121	91.7303	2016	ERR2364592	RCN08213	AS-S-FE	80.59	TRUE	Analysis_set	sWGA	FALSE
RCN08214	1195-PF-TRAC2-DONDORP	Bangladesh	Chittagong	23.8368	90.2774	22.7121	91.7303	2016	ERR2364593	RCN08214	AS-S-FE	76.8	TRUE	Analysis_set	sWGA	FALSE
RCN08215	1195-PF-TRAC2-DONDORP	Bangladesh	Chittagong	23.8368	90.2774	22.7121	91.7303	2016	ERR2364594	RCN08215	AS-S-FE	78.43	TRUE	Analysis_set	sWGA	FALSE
RCN08216	1195-PF-TRAC2-DONDORP	Bangladesh	Chittagong	23.8368	90.2774	22.7121	91.7303	2016	ERR2364595	RCN08216	AS-S-FE	74.3	TRUE	Analysis_set	sWGA	FALSE
RCN08217	1195-PF-TRAC2-DONDORP	Bangladesh	Chittagong	23.8368	90.2774	22.7121	91.7303	2016	ERR2364596	RCN08217	AS-S-FE	77.22	TRUE	Analysis_set	sWGA	FALSE
RCN08218	1195-PF-TRAC2-DONDORP	Bangladesh	Chittagong	23.8368	90.2774	22.7121	91.7303	2016	ERR2364597	RCN08218	AS-S-FE	78.92	TRUE	Analysis_set	sWGA	FALSE
RCN08219	1195-PF-TRAC2-DONDORP	Bangladesh	Chittagong	23.8368	90.2774	22.7121	91.7303	2016	ERR2363999	RCN08219	AS-S-FE	84.98	TRUE	Analysis_set	sWGA	FALSE
RCN08220	1195-PF-TRAC2-DONDORP	Bangladesh	Chittagong	23.8368	90.2774	22.7121	91.7303	2016	ERR2364598	RCN08220	AS-S-FE	78.45	TRUE	Analysis_set	sWGA	FALSE
RCN08221	1195-PF-TRAC2-DONDORP	Bangladesh	Chittagong	23.8368	90.2774	22.7121	91.7303	2016	ERR2364599	RCN08221	AS-S-FE	69.72	TRUE	Analysis_set	sWGA	FALSE
RCN08222	1195-PF-TRAC2-DONDORP	Bangladesh	Chittagong	23.8368	90.2774	22.7121	91.7303	2016	ERR2364600	RCN08222	AS-S-FE	7.8	FALSE	Low_coverage	sWGA	FALSE
RCN10210	1195-PF-TRAC2-DONDORP	Bangladesh	Chittagong	23.8368	90.2774	22.7121	91.7303	2017	ERR2351833	RCN10210	AS-S-FE	71.12	TRUE	Analysis_set	sWGA	FALSE
RCN10213	1195-PF-TRAC2-DONDORP	Bangladesh	Chittagong	23.8368	90.2774	22.7121	91.7303	2017	ERR2351834	RCN10213	AS-S-FE	62.79	TRUE	Analysis_set	sWGA	FALSE
RCN10214	1195-PF-TRAC2-DONDORP	Bangladesh	Chittagong	23.8368	90.2774	22.7121	91.7303	2017	ERR2351835	RCN10214	AS-S-FE	46.85	FALSE	Low_coverage	sWGA	FALSE
RCN10215	1195-PF-TRAC2-DONDORP	Bangladesh	Chittagong	23.8368	90.2774	22.7121	91.7303	2017	ERR2351836	RCN10215	AS-S-FE	68.26	TRUE	Analysis_set	sWGA	FALSE
RCN10217	1195-PF-TRAC2-DONDORP	Bangladesh	Chittagong	23.8368	90.2774	22.7121	91.7303	2017	ERR2351837	RCN10217	AS-S-FE	69.54	TRUE	Analysis_set	sWGA	FALSE
RCN10219	1195-PF-TRAC2-DONDORP	Bangladesh	Chittagong	23.8368	90.2774	22.7121	91.7303	2017	ERR2351838	RCN10219	AS-S-FE	68.04	TRUE	Analysis_set	sWGA	FALSE
RCN10220	1195-PF-TRAC2-DONDORP	Bangladesh	Chittagong	23.8368	90.2774	22.7121	91.7303	2017	ERR2351839	RCN10220	AS-S-FE	72.42	TRUE	Analysis_set	sWGA	FALSE
RCN10221	1195-PF-TRAC2-DONDORP	Bangladesh	Chittagong	23.8368	90.2774	22.7121	91.7303	2017	ERR2351840	RCN10221	AS-S-FE	72.94	TRUE	Analysis_set	sWGA	FALSE
RCN10223	1195-PF-TRAC2-DONDORP	Bangladesh	Chittagong	23.8368	90.2774	22.7121	91.7303	2017	ERR2351841	RCN10223	AS-S-FE	77.15	TRUE	Analysis_set	sWGA	FALSE
RCN10224	1195-PF-TRAC2-DONDORP	Bangladesh	Chittagong	23.8368	90.2774	22.7121	91.7303	2017	ERR2351842	RCN10224	AS-S-FE	62.66	TRUE	Analysis_set	sWGA	FALSE
RCN10225	1195-PF-TRAC2-DONDORP	Bangladesh	Chittagong	23.8368	90.2774	22.7121	91.7303	2017	ERR2351843	RCN10225	AS-S-FE	65.97	TRUE	Analysis_set	sWGA	FALSE
RCN10226	1195-PF-TRAC2-DONDORP	Bangladesh	Chittagong	23.8368	90.2774	22.7121	91.7303	2017	ERR2351844	RCN10226	AS-S-FE	77.03	TRUE	Analysis_set	sWGA	FALSE
RCN10227	1195-PF-TRAC2-DONDORP	Bangladesh	Chittagong	23.8368	90.2774	22.7121	91.7303	2017	ERR2351845	RCN10227	AS-S-FE	75.6	TRUE	Analysis_set	sWGA	FALSE
